# Supplementary material for: N‐glycosylation Modification of CTSD Affects Liver Metastases in Colorectal Cancer
Source: Adv Sci (Weinh). 2024 Dec 24;12(7):2411740. doi: 10.1002/advs.202411740 (PMC11831497; doi:10.1002/advs.202411740)
Supplement: Supplementary file 2 — Supplementary Table [file ADVS-12-2411740-s003.xlsx]

## Sheet: Sheet1
GlySpec	PepSpec	RawName	Scan	RT	PrecursorMH	PrecursorMZ	Charge	Rank	Peptide	Mod	PeptideMH	Glycan(H,N,A,F,pH)	GlycanComposition	PlausibleStruct	GlyID	GlyFrag	GlyMass	GlySite	TotalScore	PepScore	GlyScore	CoreMatched	MassDeviation	PPM	GlyIonRatio	byIonRatio	czIonRatio	GlyDecoy	PepDecoy	IsSmallGlycan	GlycanPEP	GlycanFDR	PeptidePEP	PeptideFDR	TotalFDR	Proteins	Genes	ProSites	Supp_Info	Empty_Separator	Intensity(20220927_HCC_GP_1)	Relative Value	RT_Start_Sec.(20220927_HCC_GP_1)	RT_Length_Sec.(20220927_HCC_GP_1)	MZ(20220927_HCC_GP_1)	Charge(20220927_HCC_GP_1)	Match Score(20220927_HCC_GP_1)
20221111_HCC_GP_24.30947.30947.3.0.dta	20221111_HCC_GP_24.30947.30947.3.0.dta	20221111_HCC_GP_24	30947	2713.83	2969.25	990.422	3	1	AAIPSALDTJSSK		1274.66	4 3 1 1 0	H(4)N(3)A(1)F(1)	(N(F)(N(H(H)(H(N(H(A)))))))	3307	0 1 0 0 0;0 1 0 1 0;0 2 0 0 0;0 2 0 1 0;1 2 0 0 0;1 2 0 1 0;2 2 0 0 0;2 2 0 1 0;2 3 0 0 0;2 3 0 1 0;3 2 0 0 0;3 2 0 1 0;3 3 0 0 0;3 3 0 1 0;3 3 1 0 0;3 3 1 1 0;4 3 0 0 0;4 3 0 1 0;4 3 1 0 0;	1694.6	10	30.905	10.6447	68.5312	9	-0.00849	-2.85808	0.57143	0.25	0	0	0	0	5.18592e-40	6.35738e-42	-1	0	6.35738e-42	sp|Q08380|LG3BP_HUMAN	LGALS3BP	551	null		3.19507e+08	0.00208718	2691.29	44.41	990.425	3	1
20221111_HCC_GP_25.30074.30074.2.1.dta	20221111_HCC_GP_25.30074.30074.2.1.dta	20221111_HCC_GP_25	30074	2612.27	2313.03	1157.02	2	1	AAIPSALDTJSSK		1274.66	3 2 0 1 0	H(3)N(2)F(1)	(N(F)(N(H(H)(H))))	3355	0 1 0 0 0;0 1 0 1 0;0 2 0 0 0;0 2 0 1 0;1 2 0 0 0;1 2 0 1 0;2 2 0 0 0;2 2 0 1 0;3 2 0 0 0;	1038.38	10	36.7033	19.3748	68.885	9	-0.00416	-1.80061	0.81818	0.41667	0	0	0	0	3.75364e-250	6.82814e-252	-1	0	6.82814e-252	sp|Q08380|LG3BP_HUMAN	LGALS3BP	551	null		2.06185e+08	0.00183957	2591.69	36.85	1157.02	2	1
20221111_HCC_GP_26.28581.28581.2.0.dta	20221111_HCC_GP_26.28581.28581.2.0.dta	20221111_HCC_GP_26	28581	2553.71	2491.08	1246.04	2	1	AAIPSALDTJSSK		1274.66	5 2 0 0 0	H(5)N(2)	(N(N(H(H)(H(H)(H)))))	14695	0 1 0 0 0;0 2 0 0 0;1 2 0 0 0;2 2 0 0 0;3 2 0 0 0;4 2 0 0 0;	1216.42	10	46.1955	32.0093	72.5414	7	-0.00301	-1.20868	1	0.5	0	0	0	0	5.33602e-48	7.2466e-50	-1	0	7.2466e-50	sp|Q08380|LG3BP_HUMAN	LGALS3BP	551	null		2.15792e+08	0.00162025	2528.68	44.67	1246.04	2	1
20221111_HCC_GP_20.38843.38843.3.0.dta	20221111_HCC_GP_20.38843.38843.3.0.dta	20221111_HCC_GP_20	38843	3541.76	3292.49	1098.17	3	1	ADGTVNQIEGEATPVJLTEPAK		2254.12	3 2 0 1 0	H(3)N(2)F(1)	(N(F)(N(H(H)(H))))	3355	0 1 0 0 0;0 1 0 1 0;0 2 0 0 0;0 2 0 1 0;1 2 0 0 0;1 2 0 1 0;2 2 0 0 0;2 2 0 1 0;3 2 0 0 0;	1038.38	16	51.9581	69.3006	19.7504	7	-0.00676	-2.0522	0.63636	0.57143	0	0	0	0	4.11197e-131	2.05599e-133	-1	0	2.05599e-133	sp|P05090|APOD_HUMAN	APOD	98	null		7.03781e+07	0.00206179	3521.04	37.85	1098.17	3	1
20221111_HCC_GP_24.40826.40826.3.0.dta	20221111_HCC_GP_24.40826.40826.3.0.dta	20221111_HCC_GP_24	40826	3522.65	3292.49	1098.17	3	1	ADGTVNQIEGEATPVJLTEPAK		2254.12	3 2 0 1 0	H(3)N(2)F(1)	(N(F)(N(H(H)(H))))	3355	0 1 0 0 0;0 1 0 1 0;0 2 0 0 0;0 2 0 1 0;1 2 0 0 0;1 2 0 1 0;2 2 0 0 0;2 2 0 1 0;3 2 0 0 0;	1038.38	16	92.2426	133.657	15.33	6	-0.00531	-1.61302	0.54545	0.7619	0	0	0	0	2.42628e-08	2.67535e-10	-1	0	2.67535e-10	sp|P05090|APOD_HUMAN	APOD	98	null		4.57574e+08	0.0029891	3504.5	33.39	1098.17	3	1
20221111_HCC_GP_26.40458.40458.3.1.dta	20221111_HCC_GP_26.40458.40458.3.1.dta	20221111_HCC_GP_26	40458	3546.27	3292.49	1098.17	3	1	ADGTVNQIEGEATPVJLTEPAK		2254.12	3 2 0 1 0	H(3)N(2)F(1)	(N(F)(N(H(H)(H))))	3355	0 1 0 0 0;0 1 0 1 0;0 2 0 0 0;0 2 0 1 0;1 2 0 0 0;1 2 0 1 0;2 2 0 0 0;2 2 0 1 0;3 2 0 0 0;	1038.38	16	89.5247	129.728	14.8607	6	-0.00083	-0.25356	0.54545	0.78571	0	0	0	0	6.20521e-09	5.10542e-11	-1	0	5.10542e-11	sp|P05090|APOD_HUMAN	APOD	98	null		1.60041e+08	0.00120165	3528.15	34.9	1098.17	3	1
20221111_HCC_GP_28.41895.41895.3.0.dta	20221111_HCC_GP_28.41895.41895.3.0.dta	20221111_HCC_GP_28	41895	3570.91	3292.49	1098.17	3	1	ADGTVNQIEGEATPVJLTEPAK		2254.12	3 2 0 1 0	H(3)N(2)F(1)	(N(F)(N(H(H)(H))))	3355	0 1 0 0 0;0 1 0 1 0;0 2 0 0 0;0 2 0 1 0;1 2 0 0 0;1 2 0 1 0;2 2 0 0 0;2 2 0 1 0;3 2 0 0 0;	1038.38	16	84.9322	117.817	23.861	7	-0.00428	-1.3014	0.63636	0.69048	0	0	0	0	1.417e-320	1e-322	-1	0	1e-322	sp|P05090|APOD_HUMAN	APOD	98	null		2.83892e+08	0.00422177	3553.8	31.68	1098.17	3	1
20221111_HCC_GP_28.45165.45165.3.0.dta	20221111_HCC_GP_28.45165.45165.3.0.dta	20221111_HCC_GP_28	45165	3849.26	3487.48	1163.16	3	1	AEFJITLIHPK		1282.72	5 4 2 0 0	H(5)N(4)A(2)	(N(N(H(H(N(H(A))))(H(N(H(A)))))))	12548	0 1 0 0 0;0 2 0 0 0;1 2 0 0 0;2 2 0 0 0;2 3 0 0 0;3 2 0 0 0;3 3 0 0 0;3 3 1 0 0;3 4 0 0 0;4 3 0 0 0;4 3 1 0 0;4 4 0 0 0;4 4 1 0 0;5 4 0 0 0;5 4 1 0 0;	2204.77	4	55.0718	23.7685	113.206	7	-0.00793	-2.275	0.88235	0.55	0	0	0	0	0	0	-1	0	0	sp|P15144|AMPN_HUMAN	ANPEP	234	null		5.56704e+08	0.00827875	3836.78	28.06	1163.17	3	1
20221111_HCC_GP_28.45165.45165.3.0.dta	20221111_HCC_GP_28.45165.45165.3.0.dta	20221111_HCC_GP_28	45165	3849.26	3487.48	1163.16	3	1	AEFJITLIHPK		1282.72	5 4 2 0 0	H(5)N(4)A(2)	(N(N(H(H(N(H(A))))(H(N(H(A)))))))	12548	0 1 0 0 0;0 2 0 0 0;1 2 0 0 0;2 2 0 0 0;2 3 0 0 0;3 2 0 0 0;3 3 0 0 0;3 3 1 0 0;3 4 0 0 0;4 3 0 0 0;4 3 1 0 0;4 4 0 0 0;4 4 1 0 0;5 4 0 0 0;5 4 1 0 0;	2204.77	4	55.0718	23.7685	113.206	7	-0.00793	-2.275	0.88235	0.55	0	0	0	0	0	0	-1	0	0	sp|P15144|AMPN_HUMAN	ANPEP	234	H(5)N(4)_(N(N(H(H(N(H)))(H(N(H))))))		1.12522e+07	0.000167332	2842.84	8.03	969.104	3	1.9001
20221111_HCC_GP_28.45165.45165.3.0.dta	20221111_HCC_GP_28.45165.45165.3.0.dta	20221111_HCC_GP_28	45165	3849.26	3487.48	1163.16	3	1	AEFJITLIHPK		1282.72	5 4 2 0 0	H(5)N(4)A(2)	(N(N(H(H(N(H(A))))(H(N(H(A)))))))	12548	0 1 0 0 0;0 2 0 0 0;1 2 0 0 0;2 2 0 0 0;2 3 0 0 0;3 2 0 0 0;3 3 0 0 0;3 3 1 0 0;3 4 0 0 0;4 3 0 0 0;4 3 1 0 0;4 4 0 0 0;4 4 1 0 0;5 4 0 0 0;5 4 1 0 0;	2204.77	4	55.0718	23.7685	113.206	7	-0.00793	-2.275	0.88235	0.55	0	0	0	0	0	0	-1	0	0	sp|P15144|AMPN_HUMAN	ANPEP	234	H(5)N(4)A(1)_(N(N(H(H(N(H)))(H(N(H(A)))))))		2.7861e+07	0.000414321	3328.39	4.19	1066.14	3	1.8811
20221111_HCC_GP_28.45165.45165.3.0.dta	20221111_HCC_GP_28.45165.45165.3.0.dta	20221111_HCC_GP_28	45165	3849.26	3487.48	1163.16	3	1	AEFJITLIHPK		1282.72	5 4 2 0 0	H(5)N(4)A(2)	(N(N(H(H(N(H(A))))(H(N(H(A)))))))	12548	0 1 0 0 0;0 2 0 0 0;1 2 0 0 0;2 2 0 0 0;2 3 0 0 0;3 2 0 0 0;3 3 0 0 0;3 3 1 0 0;3 4 0 0 0;4 3 0 0 0;4 3 1 0 0;4 4 0 0 0;4 4 1 0 0;5 4 0 0 0;5 4 1 0 0;	2204.77	4	55.0718	23.7685	113.206	7	-0.00793	-2.275	0.88235	0.55	0	0	0	0	0	0	-1	0	0	sp|P15144|AMPN_HUMAN	ANPEP	234	H(5)N(4)A(2)_(N(N(H(H(N(H(A))))(H(N(H(A)))))))		5.02498e+08	0.00747265	3845.52	3.6	1163.17	3	1.998
20220927_HCC_GP_2.11512.11512.3.1.dta	20220927_HCC_GP_2.11512.11512.3.1.dta	20220927_HCC_GP_2	11512	1141.07	2730.13	910.714	3	1	AEPPLJASASDQGEK		1513.71	5 2 0 0 0	H(5)N(2)	(N(N(H(H(H))(H(H)))))	11518	0 1 0 0 0;0 2 0 0 0;1 2 0 0 0;2 2 0 0 0;3 2 0 0 0;4 2 0 0 0;	1216.42	6	73.2446	71.0059	77.4021	7	-0.0092	-3.36977	1	0.71429	0	0	0	0	2.37702e-53	3.65996e-55	-1	0	3.65996e-55	sp|Q9Y4L1|HYOU1_HUMAN	HYOU1	931	null		5.32502e+08	0.00209717	1117.38	56.9	910.717	3	1
20221111_HCC_GP_14.20394.20394.3.0.dta	20221111_HCC_GP_14.20394.20394.3.0.dta	20221111_HCC_GP_14	20394	1911.29	2892.18	964.732	3	1	AEPPLJASASDQGEK		1513.71	6 2 0 0 0	H(6)N(2)	(N(N(H(H(H))(H(H(H))))))	11463	0 1 0 0 0;0 2 0 0 0;1 2 0 0 0;2 2 0 0 0;3 2 0 0 0;4 2 0 0 0;5 2 0 0 0;	1378.48	6	28.3445	15.9456	51.371	6	-0.00834	-2.88514	0.88889	0.39286	0	0	0	0	7.737e-26	1.19179e-27	-1	0	1.19179e-27	sp|Q9Y4L1|HYOU1_HUMAN	HYOU1	931	null		9.34507e+07	0.00262967	1886.05	45.96	964.734	3	1
20221111_HCC_GP_17.20222.20222.3.0.dta	20221111_HCC_GP_17.20222.20222.3.0.dta	20221111_HCC_GP_17	20222	1909.95	2892.18	964.732	3	1	AEPPLJASASDQGEK		1513.71	6 2 0 0 0	H(6)N(2)	(N(N(H(H(H))(H(H(H))))))	11463	0 1 0 0 0;0 2 0 0 0;1 2 0 0 0;2 2 0 0 0;3 2 0 0 0;4 2 0 0 0;5 2 0 0 0;	1378.48	6	37.0164	22.9237	63.1885	7	-0.00724	-2.50238	0.88889	0.5	0	0	0	0	1.85996e-186	1.84202e-188	-1	0	1.84202e-188	sp|Q9Y4L1|HYOU1_HUMAN	HYOU1	931	null		1.75818e+08	0.00407725	1887.6	47.81	964.734	3	1
20221111_HCC_GP_19.21182.21182.3.0.dta	20221111_HCC_GP_19.21182.21182.3.0.dta	20221111_HCC_GP_19	21182	1984.03	2755.16	919.058	3	1	AEPPLJASASDQGEK		1513.71	3 3 0 1 0	H(3)N(3)F(1)	(N(F)(N(H(H)(H(N)))))	3347	0 1 0 0 0;0 1 0 1 0;0 2 0 0 0;0 2 0 1 0;1 2 0 0 0;1 2 0 1 0;2 2 0 0 0;2 2 0 1 0;2 3 0 0 0;2 3 0 1 0;3 2 0 0 0;3 2 0 1 0;3 3 0 0 0;	1241.45	6	30.393	15.0119	58.9581	8	-0.00674	-2.44755	0.73333	0.42857	0	0	0	0	3.35988e-61	4.5893e-63	-1	0	4.5893e-63	sp|Q9Y4L1|HYOU1_HUMAN	HYOU1	931	null		1.15666e+08	0.0035695	1962.62	57.98	919.061	3	1
20221111_HCC_GP_19.20413.20413.3.1.dta	20221111_HCC_GP_19.20413.20413.3.1.dta	20221111_HCC_GP_19	20413	1921.65	2892.18	964.732	3	1	AEPPLJASASDQGEK		1513.71	6 2 0 0 0	H(6)N(2)	(N(N(H(H(H))(H(H)(H)))))	11510	0 1 0 0 0;0 2 0 0 0;1 2 0 0 0;2 2 0 0 0;3 2 0 0 0;4 2 0 0 0;5 2 0 0 0;	1378.48	6	23.9088	14.5562	41.2778	6	-0.00625	-2.16215	0.77778	0.39286	0	0	0	0	3.37356e-42	5.60188e-44	-1	0	5.60188e-44	sp|Q9Y4L1|HYOU1_HUMAN	HYOU1	931	null		9.24043e+07	0.00285163	1892.42	50.73	964.734	3	1
20221111_HCC_GP_19.20682.20682.3.1.dta	20221111_HCC_GP_19.20682.20682.3.1.dta	20221111_HCC_GP_19	20682	1943.17	2730.13	910.714	3	1	AEPPLJASASDQGEK		1513.71	5 2 0 0 0	H(5)N(2)	(N(N(H(H(H))(H(H)))))	11518	0 1 0 0 0;0 2 0 0 0;1 2 0 0 0;2 2 0 0 0;3 2 0 0 0;4 2 0 0 0;	1216.42	6	55.2221	44.6249	74.9027	7	-0.00711	-2.60277	1	0.67857	0	0	0	0	2.29344e-78	4.3886e-80	-1	0	4.3886e-80	sp|Q9Y4L1|HYOU1_HUMAN	HYOU1	931	null		1.75001e+08	0.0054006	1907.02	64.34	910.717	3	1
20221111_HCC_GP_20.20149.20149.3.0.dta	20221111_HCC_GP_20.20149.20149.3.0.dta	20221111_HCC_GP_20	20149	1914.3	2892.18	964.733	3	1	AEPPLJASASDQGEK		1513.71	6 2 0 0 0	H(6)N(2)	(N(N(H(H(H))(H(H)(H)))))	11510	0 1 0 0 0;0 2 0 0 0;1 2 0 0 0;2 2 0 0 0;3 2 0 0 0;4 2 0 0 0;5 2 0 0 0;	1378.48	6	36.946	21.094	66.3854	7	-0.00339	-1.17155	0.88889	0.46429	0	0	0	0	0	0	-1	0	0	sp|Q9Y4L1|HYOU1_HUMAN	HYOU1	931	null		1.65678e+08	0.00485367	1883.45	55.98	964.734	3	1
20221111_HCC_GP_20.20390.20390.3.1.dta	20221111_HCC_GP_20.20390.20390.3.1.dta	20221111_HCC_GP_20	20390	1934.48	2730.13	910.716	3	1	AEPPLJASASDQGEK		1513.71	5 2 0 0 0	H(5)N(2)	(N(N(H(H(H))(H(H)))))	11518	0 1 0 0 0;0 2 0 0 0;1 2 0 0 0;2 2 0 0 0;3 2 0 0 0;4 2 0 0 0;	1216.42	6	57.6593	49.4134	72.973	7	-0.00316	-1.15889	1	0.67857	0	0	0	0	0	0	-1	0	0	sp|Q9Y4L1|HYOU1_HUMAN	HYOU1	931	null		2.07201e+08	0.00607015	1910.63	70.49	910.717	3	1
20221111_HCC_GP_21.20440.20440.3.1.dta	20221111_HCC_GP_21.20440.20440.3.1.dta	20221111_HCC_GP_21	20440	1925.56	2892.18	964.732	3	1	AEPPLJASASDQGEK		1513.71	6 2 0 0 0	H(6)N(2)	(N(N(H(H(H))(H(H)(H)))))	11510	0 1 0 0 0;0 2 0 0 0;1 2 0 0 0;2 2 0 0 0;3 2 0 0 0;4 2 0 0 0;5 2 0 0 0;	1378.48	6	24.831	13.6244	45.6433	6	-0.00652	-2.25551	0.77778	0.39286	0	0	0	0	3.77543e-26	5.62691e-28	-1	0	5.62691e-28	sp|Q9Y4L1|HYOU1_HUMAN	HYOU1	931	null		2.45166e+08	0.0095588	1897.57	50.8	964.734	3	1
20221111_HCC_GP_22.19737.19737.3.0.dta	20221111_HCC_GP_22.19737.19737.3.0.dta	20221111_HCC_GP_22	19737	1898.18	2892.18	964.733	3	1	AEPPLJASASDQGEK		1513.71	6 2 0 0 0	H(6)N(2)	(N(N(H(H(H))(H(H)(H)))))	11510	0 1 0 0 0;0 2 0 0 0;1 2 0 0 0;2 2 0 0 0;3 2 0 0 0;4 2 0 0 0;5 2 0 0 0;	1378.48	6	34.672	19.5156	62.8197	7	-0.00375	-1.29602	0.88889	0.46429	0	0	0	0	7.0356e-111	1.20819e-112	-1	0	1.20819e-112	sp|Q9Y4L1|HYOU1_HUMAN	HYOU1	931	null		2.48874e+08	0.00525042	1869.15	56.05	964.734	3	1
20221111_HCC_GP_22.20004.20004.3.0.dta	20221111_HCC_GP_22.20004.20004.3.0.dta	20221111_HCC_GP_22	20004	1919.12	2730.13	910.715	3	1	AEPPLJASASDQGEK		1513.71	5 2 0 0 0	H(5)N(2)	(N(N(H(H)(H(H(H))))))	14652	0 1 0 0 0;0 2 0 0 0;1 2 0 0 0;2 2 0 0 0;3 2 0 0 0;4 2 0 0 0;	1216.42	6	27.9827	13.2604	55.3241	7	-0.00473	-1.73139	0.875	0.32143	0	0	0	0	4.46426e-97	4.54681e-99	-1	0	4.54681e-99	sp|Q9Y4L1|HYOU1_HUMAN	HYOU1	931	null		2.23879e+08	0.0047231	1886.07	64.68	910.717	3	1
20221111_HCC_GP_12.46629.46629.3.1.dta	20221111_HCC_GP_12.46629.46629.3.1.dta	20221111_HCC_GP_12	46629	3974.31	3844.56	1282.19	3	1	AGLQAFFQVQECJK	12,Carbamidomethyl[C];	1639.79	5 4 2 0 0	H(5)N(4)A(2)	(N(N(H(H(N(H(A))))(H(N(H(A)))))))	12548	0 1 0 0 0;0 2 0 0 0;1 2 0 0 0;2 2 0 0 0;2 3 0 0 0;3 2 0 0 0;3 3 0 0 0;3 3 1 0 0;3 4 0 0 0;4 3 0 0 0;4 3 1 0 0;4 4 0 0 0;4 4 1 0 0;5 4 0 0 0;5 4 1 0 0;	2204.77	13	36.7185	28.8421	51.346	7	-0.0034	-0.88516	0.58824	0.38462	0	0	0	0	1.37865e-35	1.92721e-37	-1	0	1.92721e-37	sp|P00450|CERU_HUMAN	CP	358	null		1.0621e+08	0.00190234	3951.75	30.28	1282.19	3	1
20221111_HCC_GP_12.46629.46629.3.1.dta	20221111_HCC_GP_12.46629.46629.3.1.dta	20221111_HCC_GP_12	46629	3974.31	3844.56	1282.19	3	1	AGLQAFFQVQECJK	12,Carbamidomethyl[C];	1639.79	5 4 2 0 0	H(5)N(4)A(2)	(N(N(H(H(N(H(A))))(H(N(H(A)))))))	12548	0 1 0 0 0;0 2 0 0 0;1 2 0 0 0;2 2 0 0 0;2 3 0 0 0;3 2 0 0 0;3 3 0 0 0;3 3 1 0 0;3 4 0 0 0;4 3 0 0 0;4 3 1 0 0;4 4 0 0 0;4 4 1 0 0;5 4 0 0 0;5 4 1 0 0;	2204.77	13	36.7185	28.8421	51.346	7	-0.0034	-0.88516	0.58824	0.38462	0	0	0	0	1.37865e-35	1.92721e-37	-1	0	1.92721e-37	sp|P00450|CERU_HUMAN	CP	358	H(5)N(4)_(N(N(H(H(N(H)))(H(N(H))))))		1.65732e+08	0.00296846	2885.79	12.81	1088.13	3	2.8318
20221111_HCC_GP_12.46629.46629.3.1.dta	20221111_HCC_GP_12.46629.46629.3.1.dta	20221111_HCC_GP_12	46629	3974.31	3844.56	1282.19	3	1	AGLQAFFQVQECJK	12,Carbamidomethyl[C];	1639.79	5 4 2 0 0	H(5)N(4)A(2)	(N(N(H(H(N(H(A))))(H(N(H(A)))))))	12548	0 1 0 0 0;0 2 0 0 0;1 2 0 0 0;2 2 0 0 0;2 3 0 0 0;3 2 0 0 0;3 3 0 0 0;3 3 1 0 0;3 4 0 0 0;4 3 0 0 0;4 3 1 0 0;4 4 0 0 0;4 4 1 0 0;5 4 0 0 0;5 4 1 0 0;	2204.77	13	36.7185	28.8421	51.346	7	-0.0034	-0.88516	0.58824	0.38462	0	0	0	0	1.37865e-35	1.92721e-37	-1	0	1.92721e-37	sp|P00450|CERU_HUMAN	CP	358	H(5)N(4)A(1)_(N(N(H(H(N(H)))(H(N(H(A)))))))		1.95744e+07	0.0003506	3568.94	3.32	1185.16	3	1.9543
20221111_HCC_GP_12.46629.46629.3.1.dta	20221111_HCC_GP_12.46629.46629.3.1.dta	20221111_HCC_GP_12	46629	3974.31	3844.56	1282.19	3	1	AGLQAFFQVQECJK	12,Carbamidomethyl[C];	1639.79	5 4 2 0 0	H(5)N(4)A(2)	(N(N(H(H(N(H(A))))(H(N(H(A)))))))	12548	0 1 0 0 0;0 2 0 0 0;1 2 0 0 0;2 2 0 0 0;2 3 0 0 0;3 2 0 0 0;3 3 0 0 0;3 3 1 0 0;3 4 0 0 0;4 3 0 0 0;4 3 1 0 0;4 4 0 0 0;4 4 1 0 0;5 4 0 0 0;5 4 1 0 0;	2204.77	13	36.7185	28.8421	51.346	7	-0.0034	-0.88516	0.58824	0.38462	0	0	0	0	1.37865e-35	1.92721e-37	-1	0	1.92721e-37	sp|P00450|CERU_HUMAN	CP	358	H(5)N(4)A(2)_(N(N(H(H(N(H(A))))(H(N(H(A)))))))		1.0621e+08	0.00190234	3971.16	7	1282.19	3	2.9705
20220927_HCC_GP_1.30485.30485.2.0.dta	20220927_HCC_GP_1.30485.30485.2.0.dta	20220927_HCC_GP_1	30485	2684.2	2640.14	1320.57	2	1	AGPJGTLFVADAYK		1423.72	5 2 0 0 0	H(5)N(2)	(N(N(H(H(H))(H(H)))))	11518	0 1 0 0 0;0 2 0 0 0;1 2 0 0 0;2 2 0 0 0;3 2 0 0 0;4 2 0 0 0;	1216.42	4	48.9656	32.9644	78.6823	7	-0.00819	-3.10321	1	0.69231	0	0	0	0	3.33514e-79	1.35751e-80	-1	0	1.35751e-80	sp|Q9HDC9|APMAP_HUMAN	APMAP	160	null		2.72196e+08	0.00231589	2659.02	38.61	1320.58	2	1
20220927_HCC_GP_2.30618.30618.2.0.dta	20220927_HCC_GP_2.30618.30618.2.0.dta	20220927_HCC_GP_2	30618	2672.62	2640.14	1320.57	2	1	AGPJGTLFVADAYK		1423.72	5 2 0 0 0	H(5)N(2)	(N(N(H(H)(H(H)(H)))))	14695	0 1 0 0 0;0 2 0 0 0;1 2 0 0 0;2 2 0 0 0;3 2 0 0 0;4 2 0 0 0;	1216.42	4	88.3914	90.9319	83.6734	7	-0.00816	-3.09261	1	1.03846	0	0	0	0	8.2063e-58	2.23817e-59	-1	0	2.23817e-59	sp|Q9HDC9|APMAP_HUMAN	APMAP	160	null		5.18033e+08	0.00204018	2656.62	47.78	1320.58	2	1
20220927_HCC_GP_3.30600.30600.2.0.dta	20220927_HCC_GP_3.30600.30600.2.0.dta	20220927_HCC_GP_3	30600	2672.82	2640.14	1320.57	2	1	AGPJGTLFVADAYK		1423.72	5 2 0 0 0	H(5)N(2)	(N(N(H(H(H))(H(H)))))	11518	0 1 0 0 0;0 2 0 0 0;1 2 0 0 0;2 2 0 0 0;3 2 0 0 0;4 2 0 0 0;	1216.42	4	89.9484	94.057	82.3182	7	-0.00656	-2.48658	1	1.03846	0	0	0	0	2.12904e-104	4.23989e-106	-1	0	4.23989e-106	sp|Q9HDC9|APMAP_HUMAN	APMAP	160	null		3.13537e+08	0.00278971	2659	37.08	1320.58	2	1
20220927_HCC_GP_4.30659.30659.2.0.dta	20220927_HCC_GP_4.30659.30659.2.0.dta	20220927_HCC_GP_4	30659	2678.77	2640.14	1320.57	2	1	AGPJGTLFVADAYK		1423.72	5 2 0 0 0	H(5)N(2)	(N(N(H(H)(H(H)(H)))))	14695	0 1 0 0 0;0 2 0 0 0;1 2 0 0 0;2 2 0 0 0;3 2 0 0 0;4 2 0 0 0;	1216.42	4	37.8906	19.717	71.6417	7	-0.00544	-2.06008	1	0.53846	0	0	0	0	3.4278e-52	6.30879e-54	-1	0	6.30879e-54	sp|Q9HDC9|APMAP_HUMAN	APMAP	160	null		2.17943e+08	0.00254737	2656.42	36.12	1320.58	2	1
20221111_HCC_GP_05.39693.39693.2.0.dta	20221111_HCC_GP_05.39693.39693.2.0.dta	20221111_HCC_GP_05	39693	3478.05	2640.14	1320.58	2	1	AGPJGTLFVADAYK		1423.72	5 2 0 0 0	H(5)N(2)	(N(N(H(H(H))(H(H)))))	11518	0 1 0 0 0;0 2 0 0 0;1 2 0 0 0;2 2 0 0 0;3 2 0 0 0;4 2 0 0 0;	1216.42	4	71.3775	69.7656	74.371	7	-0.001	-0.38063	1	0.96154	0	0	0	0	2.14553e-148	3.20312e-150	-1	0	3.20312e-150	sp|Q9HDC9|APMAP_HUMAN	APMAP	160	null		1.50676e+08	0.00112014	3459.65	40.17	1320.58	2	1
20221111_HCC_GP_08.40227.40227.2.0.dta	20221111_HCC_GP_08.40227.40227.2.0.dta	20221111_HCC_GP_08	40227	3474.99	2640.14	1320.57	2	1	AGPJGTLFVADAYK		1423.72	5 2 0 0 0	H(5)N(2)	(N(N(H(H)(H(H)(H)))))	14695	0 1 0 0 0;0 2 0 0 0;1 2 0 0 0;2 2 0 0 0;3 2 0 0 0;4 2 0 0 0;	1216.42	4	30.919	12.2494	65.5913	7	-0.00619	-2.34492	1	0.46154	0	0	0	0	6.76951e-67	3.74433e-68	-1	0	3.74433e-68	sp|Q9HDC9|APMAP_HUMAN	APMAP	160	null		1.00831e+08	0.00130579	3449.82	34.38	1320.58	2	1
20221111_HCC_GP_09.41246.41246.2.0.dta	20221111_HCC_GP_09.41246.41246.2.0.dta	20221111_HCC_GP_09	41246	3509.94	2640.14	1320.57	2	1	AGPJGTLFVADAYK		1423.72	5 2 0 0 0	H(5)N(2)	(N(N(H(H)(H(H)(H)))))	14695	0 1 0 0 0;0 2 0 0 0;1 2 0 0 0;2 2 0 0 0;3 2 0 0 0;4 2 0 0 0;	1216.42	4	52.5306	39.8235	76.1296	7	-0.00308	-1.16543	1	0.80769	0	0	0	0	1.69072e-24	3.36346e-25	-1	0	3.36346e-25	sp|Q9HDC9|APMAP_HUMAN	APMAP	160	null		1.31241e+08	0.00158206	3482.64	41.97	1320.58	2	1
20221111_HCC_GP_10.40421.40421.2.0.dta	20221111_HCC_GP_10.40421.40421.2.0.dta	20221111_HCC_GP_10	40421	3505.86	2640.14	1320.57	2	1	AGPJGTLFVADAYK		1423.72	5 2 0 0 0	H(5)N(2)	(N(N(H(H(H))(H(H)))))	11518	0 1 0 0 0;0 2 0 0 0;1 2 0 0 0;2 2 0 0 0;3 2 0 0 0;4 2 0 0 0;	1216.42	4	65.9403	57.2469	82.0853	7	-0.005	-1.89494	1	0.92308	0	0	0	0	4.09522e-56	9.99438e-58	-1	0	9.99438e-58	sp|Q9HDC9|APMAP_HUMAN	APMAP	160	null		2.81513e+08	0.00690278	3489.72	31.45	1320.58	2	1
20221111_HCC_GP_11.40139.40139.2.0.dta	20221111_HCC_GP_11.40139.40139.2.0.dta	20221111_HCC_GP_11	40139	3503.29	2640.14	1320.57	2	1	AGPJGTLFVADAYK		1423.72	5 2 0 0 0	H(5)N(2)	(N(N(H(H(H))(H(H)))))	11518	0 1 0 0 0;0 2 0 0 0;1 2 0 0 0;2 2 0 0 0;3 2 0 0 0;4 2 0 0 0;	1216.42	4	87.5179	90.3768	82.2086	7	-0.0047	-1.78131	1	1.03846	0	0	0	0	2.18895e-85	1.2653e-86	-1	0	1.2653e-86	sp|Q9HDC9|APMAP_HUMAN	APMAP	160	null		2.36171e+08	0.00382201	3485.06	31.94	1320.58	2	1
20221111_HCC_GP_12.41879.41879.2.1.dta	20221111_HCC_GP_12.41879.41879.2.1.dta	20221111_HCC_GP_12	41879	3568.96	2640.14	1320.57	2	1	AGPJGTLFVADAYK		1423.72	5 2 0 0 0	H(5)N(2)	(N(N(H(H(H))(H(H)))))	11518	0 1 0 0 0;0 2 0 0 0;1 2 0 0 0;2 2 0 0 0;3 2 0 0 0;4 2 0 0 0;	1216.42	4	51.2891	39.3575	73.4478	7	-0.00356	-1.35027	1	0.73077	0	0	0	0	1.15e-51	2.23579e-53	-1	0	2.23579e-53	sp|Q9HDC9|APMAP_HUMAN	APMAP	160	null		2.90824e+08	0.005209	3550.95	26.54	1320.58	2	1
20221111_HCC_GP_13.40470.40470.2.0.dta	20221111_HCC_GP_13.40470.40470.2.0.dta	20221111_HCC_GP_13	40470	3524.26	2640.14	1320.57	2	1	AGPJGTLFVADAYK		1423.72	5 2 0 0 0	H(5)N(2)	(N(N(H(H(H))(H(H)))))	11518	0 1 0 0 0;0 2 0 0 0;1 2 0 0 0;2 2 0 0 0;3 2 0 0 0;4 2 0 0 0;	1216.42	4	48.5979	35.2666	73.3559	7	-0.00678	-2.56991	1	0.69231	0	0	0	0	2.66319e-13	2.66635e-14	-1	0	2.66635e-14	sp|Q9HDC9|APMAP_HUMAN	APMAP	160	null		1.91044e+08	0.00253398	3505.68	33.64	1320.58	2	1
20221111_HCC_GP_14.40088.40088.2.0.dta	20221111_HCC_GP_14.40088.40088.2.0.dta	20221111_HCC_GP_14	40088	3517.1	2640.14	1320.58	2	1	AGPJGTLFVADAYK		1423.72	5 2 0 0 0	H(5)N(2)	(N(N(H(H(H))(H(H)))))	11518	0 1 0 0 0;0 2 0 0 0;1 2 0 0 0;2 2 0 0 0;3 2 0 0 0;4 2 0 0 0;	1216.42	4	75.3511	72.3169	80.9862	7	-0.00147	-0.55789	1	0.92308	0	0	0	0	4.05298e-40	1.63875e-41	-1	0	1.63875e-41	sp|Q9HDC9|APMAP_HUMAN	APMAP	160	null		2.0269e+08	0.00570363	3501.62	35.15	1320.58	2	1
20221111_HCC_GP_15.39075.39075.2.0.dta	20221111_HCC_GP_15.39075.39075.2.0.dta	20221111_HCC_GP_15	39075	3529.85	2640.14	1320.57	2	1	AGPJGTLFVADAYK		1423.72	5 2 0 0 0	H(5)N(2)	(N(N(H(H(H))(H(H)))))	11518	0 1 0 0 0;0 2 0 0 0;1 2 0 0 0;2 2 0 0 0;3 2 0 0 0;4 2 0 0 0;	1216.42	4	57.822	49.367	73.5241	7	-0.00447	-1.69419	1	0.80769	0	0	0	0	2.99944e-12	3.38938e-13	-1	0	3.38938e-13	sp|Q9HDC9|APMAP_HUMAN	APMAP	160	null		8.36593e+07	0.0025031	3512.33	31.4	1320.58	2	1
20221111_HCC_GP_15.38828.38828.3.1.dta	20221111_HCC_GP_15.38828.38828.3.1.dta	20221111_HCC_GP_15	38828	3508.5	2802.19	934.734	3	1	AGPJGTLFVADAYK		1423.72	6 2 0 0 0	H(6)N(2)	(N(N(H(H(H))(H(H(H))))))	11463	0 1 0 0 0;0 2 0 0 0;1 2 0 0 0;2 2 0 0 0;3 2 0 0 0;4 2 0 0 0;5 2 0 0 0;	1378.48	4	57.3636	44.2833	81.6556	7	-0.00872	-3.1109	1	0.88462	0	0	0	0	6.22421e-13	9.04261e-14	-1	0	9.04261e-14	sp|Q9HDC9|APMAP_HUMAN	APMAP	160	null		5.86997e+07	0.0017563	3483.92	45.92	934.737	3	1
20221111_HCC_GP_16.40010.40010.2.0.dta	20221111_HCC_GP_16.40010.40010.2.0.dta	20221111_HCC_GP_16	40010	3524.85	2640.14	1320.58	2	1	AGPJGTLFVADAYK		1423.72	5 2 0 0 0	H(5)N(2)	(N(N(H(H(H))(H(H)))))	11518	0 1 0 0 0;0 2 0 0 0;1 2 0 0 0;2 2 0 0 0;3 2 0 0 0;4 2 0 0 0;	1216.42	4	54.5654	44.3781	73.4848	7	-0.00168	-0.63667	1	0.76923	0	0	0	0	1.01042e-280	2.83486e-282	-1	0	2.83486e-282	sp|Q9HDC9|APMAP_HUMAN	APMAP	160	null		1.91418e+08	0.003742	3505.27	33.42	1320.58	2	1
20221111_HCC_GP_17.39348.39348.2.0.dta	20221111_HCC_GP_17.39348.39348.2.0.dta	20221111_HCC_GP_17	39348	3527.8	2640.14	1320.57	2	1	AGPJGTLFVADAYK		1423.72	5 2 0 0 0	H(5)N(2)	(N(N(H(H(H))(H(H)))))	11518	0 1 0 0 0;0 2 0 0 0;1 2 0 0 0;2 2 0 0 0;3 2 0 0 0;4 2 0 0 0;	1216.42	4	28.684	11.5119	60.5752	7	-0.00373	-1.41315	1	0.42308	0	0	0	0	2.06372e-178	3.08535e-180	-1	0	3.08535e-180	sp|Q9HDC9|APMAP_HUMAN	APMAP	160	null		4.4692e+07	0.00103641	3506.41	34.48	1320.58	2	1
20221111_HCC_GP_18.39176.39176.2.0.dta	20221111_HCC_GP_18.39176.39176.2.0.dta	20221111_HCC_GP_18	39176	3524.41	2640.14	1320.57	2	1	AGPJGTLFVADAYK		1423.72	5 2 0 0 0	H(5)N(2)	(N(N(H(H)(H(H)(H)))))	14695	0 1 0 0 0;0 2 0 0 0;1 2 0 0 0;2 2 0 0 0;3 2 0 0 0;4 2 0 0 0;	1216.42	4	56.7492	46.1106	76.5065	7	-0.00441	-1.67147	1	0.80769	0	0	0	0	4.02229e-209	9.94731e-211	-1	0	9.94731e-211	sp|Q9HDC9|APMAP_HUMAN	APMAP	160	null		1.0277e+08	0.00246556	3501.47	36.19	1320.58	2	1
20221111_HCC_GP_19.39611.39611.2.0.dta	20221111_HCC_GP_19.39611.39611.2.0.dta	20221111_HCC_GP_19	39611	3522.72	2640.14	1320.57	2	1	AGPJGTLFVADAYK		1423.72	5 2 0 0 0	H(5)N(2)	(N(N(H(H(H))(H(H)))))	11518	0 1 0 0 0;0 2 0 0 0;1 2 0 0 0;2 2 0 0 0;3 2 0 0 0;4 2 0 0 0;	1216.42	4	51.2754	39.9714	72.2686	7	-0.00475	-1.79798	1	0.76923	0	0	0	0	1.61995e-75	4.40934e-77	-1	0	4.40934e-77	sp|Q9HDC9|APMAP_HUMAN	APMAP	160	null		7.10319e+07	0.00219207	3504.27	32.94	1320.58	2	1
20221111_HCC_GP_20.38737.38737.2.0.dta	20221111_HCC_GP_20.38737.38737.2.0.dta	20221111_HCC_GP_20	38737	3532.54	2640.14	1320.57	2	1	AGPJGTLFVADAYK		1423.72	5 2 0 0 0	H(5)N(2)	(N(N(H(H(H))(H(H)))))	11518	0 1 0 0 0;0 2 0 0 0;1 2 0 0 0;2 2 0 0 0;3 2 0 0 0;4 2 0 0 0;	1216.42	4	47.0137	34.141	70.9202	7	-0.00205	-0.77833	1	0.69231	0	0	0	0	0	0	-1	0	0	sp|Q9HDC9|APMAP_HUMAN	APMAP	160	null		5.95816e+07	0.00174549	3509.84	31.77	1320.58	2	1
20221111_HCC_GP_21.39674.39674.3.0.dta	20221111_HCC_GP_21.39674.39674.3.0.dta	20221111_HCC_GP_21	39674	3528.94	2802.19	934.735	3	1	AGPJGTLFVADAYK		1423.72	6 2 0 0 0	H(6)N(2)	(N(N(H(H(H))(H(H)(H)))))	11510	0 1 0 0 0;0 2 0 0 0;1 2 0 0 0;2 2 0 0 0;3 2 0 0 0;4 2 0 0 0;5 2 0 0 0;	1378.48	4	49.4961	35.4512	75.5794	7	-0.00584	-2.08313	0.88889	0.76923	0	0	0	0	3.05118e-42	9.6257e-44	-1	0	9.6257e-44	sp|Q9HDC9|APMAP_HUMAN	APMAP	160	null		128915820	0.0050263	3505.5	39.54	934.737	3	1
20221111_HCC_GP_21.39859.39859.2.0.dta	20221111_HCC_GP_21.39859.39859.2.0.dta	20221111_HCC_GP_21	39859	3545.06	2640.14	1320.57	2	1	AGPJGTLFVADAYK		1423.72	5 2 0 0 0	H(5)N(2)	(N(N(H(H(H))(H(H)))))	11518	0 1 0 0 0;0 2 0 0 0;1 2 0 0 0;2 2 0 0 0;3 2 0 0 0;4 2 0 0 0;	1216.42	4	69.224	63.702	79.4792	7	-0.00272	-1.03059	1	0.88462	0	0	0	0	2.48327e-44	1.64309e-45	-1	0	1.64309e-45	sp|Q9HDC9|APMAP_HUMAN	APMAP	160	null		1.63271e+08	0.00636579	3528.79	34.68	1320.58	2	1
20221111_HCC_GP_22.39513.39513.2.0.dta	20221111_HCC_GP_22.39513.39513.2.0.dta	20221111_HCC_GP_22	39513	3519.31	2640.14	1320.58	2	1	AGPJGTLFVADAYK		1423.72	5 2 0 0 0	H(5)N(2)	(N(N(H(H(H))(H(H)))))	11518	0 1 0 0 0;0 2 0 0 0;1 2 0 0 0;2 2 0 0 0;3 2 0 0 0;4 2 0 0 0;	1216.42	4	62.1078	52.7102	79.5605	7	-0.00067	-0.25563	1	0.88462	0	0	0	0	1.13073e-141	3.14755e-143	-1	0	3.14755e-143	sp|Q9HDC9|APMAP_HUMAN	APMAP	160	null		1.4198e+08	0.00299531	3500.96	33.53	1320.58	2	1
20221111_HCC_GP_23.38411.38411.2.0.dta	20221111_HCC_GP_23.38411.38411.2.0.dta	20221111_HCC_GP_23	38411	3542.58	2640.14	1320.57	2	1	AGPJGTLFVADAYK		1423.72	5 2 0 0 0	H(5)N(2)	(N(N(H(H)(H(H)(H)))))	14695	0 1 0 0 0;0 2 0 0 0;1 2 0 0 0;2 2 0 0 0;3 2 0 0 0;4 2 0 0 0;	1216.42	4	21.9204	7.19707	49.2636	7	-0.00275	-1.04347	1	0.34615	0	0	0	0	0	0	-1	0	0	sp|Q9HDC9|APMAP_HUMAN	APMAP	160	null		2.59322e+07	0.00290262	3519.41	31.09	1320.58	2	1
20221111_HCC_GP_25.41938.41938.2.0.dta	20221111_HCC_GP_25.41938.41938.2.0.dta	20221111_HCC_GP_25	41938	3565.49	2640.14	1320.57	2	1	AGPJGTLFVADAYK		1423.72	5 2 0 0 0	H(5)N(2)	(N(N(H(H(H))(H(H)))))	11518	0 1 0 0 0;0 2 0 0 0;1 2 0 0 0;2 2 0 0 0;3 2 0 0 0;4 2 0 0 0;	1216.42	4	72.4325	65.8421	84.6719	7	-0.00602	-2.28129	1	0.88462	0	0	0	0	0	6.5368714277785e-310	-1	0	6.5368714277785e-310	sp|Q9HDC9|APMAP_HUMAN	APMAP	160	null		380531051	0.00339508	3544.8	33.19	1320.58	2	1
20221111_HCC_GP_25.41783.41783.2.0.dta	20221111_HCC_GP_25.41783.41783.2.0.dta	20221111_HCC_GP_25	41783	3552.04	2802.19	1401.6	2	1	AGPJGTLFVADAYK		1423.72	6 2 0 0 0	H(6)N(2)	(N(N(H(H(H))(H(H)(H)))))	11510	0 1 0 0 0;0 2 0 0 0;1 2 0 0 0;2 2 0 0 0;3 2 0 0 0;4 2 0 0 0;5 2 0 0 0;	1378.48	4	33.2894	14.5243	68.139	7	-0.00496	-1.77088	1	0.46154	0	0	0	0	2.2186e-247	4.3873e-249	-1	0	4.3873e-249	sp|Q9HDC9|APMAP_HUMAN	APMAP	160	null		1.05309e+08	0.000939563	3529.15	36.13	1401.6	2	1
20221111_HCC_GP_26.40262.40262.2.0.dta	20221111_HCC_GP_26.40262.40262.2.0.dta	20221111_HCC_GP_26	40262	3528.16	2640.14	1320.58	2	1	AGPJGTLFVADAYK		1423.72	5 2 0 0 0	H(5)N(2)	(N(N(H(H)(H(H)(H)))))	14695	0 1 0 0 0;0 2 0 0 0;1 2 0 0 0;2 2 0 0 0;3 2 0 0 0;4 2 0 0 0;	1216.42	4	74.9439	71.3928	81.5388	7	-0.0005	-0.18821	1	0.92308	0	0	0	0	4.11683e-54	1.08613e-55	-1	0	1.08613e-55	sp|Q9HDC9|APMAP_HUMAN	APMAP	160	null		1.80901e+08	0.00135827	3512.3	33.95	1320.58	2	1
20221111_HCC_GP_28.41819.41819.2.0.dta	20221111_HCC_GP_28.41819.41819.2.0.dta	20221111_HCC_GP_28	41819	3564.77	2640.14	1320.57	2	1	AGPJGTLFVADAYK		1423.72	5 2 0 0 0	H(5)N(2)	(N(N(H(H(H))(H(H)))))	11518	0 1 0 0 0;0 2 0 0 0;1 2 0 0 0;2 2 0 0 0;3 2 0 0 0;4 2 0 0 0;	1216.42	4	55.6082	43.5461	78.0091	7	-0.0034	-1.28967	1	0.76923	0	0	0	0	0	0	-1	0	0	sp|Q9HDC9|APMAP_HUMAN	APMAP	160	null		4.01726e+08	0.00597408	3542.19	31.95	1320.58	2	1
20220927_HCC_GP_2.15071.15071.3.0.dta	20220927_HCC_GP_2.15071.15071.3.0.dta	20220927_HCC_GP_2	15071	1422.19	2487.12	829.709	3	1	AJHSGAVVLLK		1108.65	6 2 0 0 0	H(6)N(2)	(N(N(H(H)(H(H(H(H)))))))	14614	0 1 0 0 0;0 2 0 0 0;1 2 0 0 0;2 2 0 0 0;3 2 0 0 0;4 2 0 0 0;5 2 0 0 0;	1378.48	2	66.9904	35.0851	126.243	7	-0.00917	-3.68835	1	0.7	0	0	0	0	9.23344e-88	6.08555e-89	-1	0	6.08555e-89	sp|P23229|ITA6_HUMAN	ITGA6	323	null		9.907e+08	0.0039017	1402.07	32.77	829.712	3	1
20221111_HCC_GP_14.24697.24697.3.0.dta	20221111_HCC_GP_14.24697.24697.3.0.dta	20221111_HCC_GP_14	24697	2263.37	2325.06	775.693	3	1	AJHSGAVVLLK		1108.65	5 2 0 0 0	H(5)N(2)	(N(N(H(H(H))(H(H)))))	11518	0 1 0 0 0;0 2 0 0 0;1 2 0 0 0;2 2 0 0 0;3 2 0 0 0;4 2 0 0 0;	1216.42	2	45.5542	18.6793	95.4647	7	-0.00543	-2.33409	1	0.6	0	0	0	0	7.16702e-47	2.60686e-48	-1	0	2.60686e-48	sp|P23229|ITA6_HUMAN	ITGA6	323	null		9.50374e+07	0.00267432	2241.46	40.57	775.695	3	1
20221111_HCC_GP_15.23821.23821.3.0.dta	20221111_HCC_GP_15.23821.23821.3.0.dta	20221111_HCC_GP_15	23821	2244.04	2487.12	829.71	3	1	AJHSGAVVLLK		1108.65	6 2 0 0 0	H(6)N(2)	(N(N(H(H(H))(H(H(H))))))	11463	0 1 0 0 0;0 2 0 0 0;1 2 0 0 0;2 2 0 0 0;3 2 0 0 0;4 2 0 0 0;5 2 0 0 0;	1378.48	2	69.5958	40.525	123.584	7	-0.00619	-2.48816	1	0.7	0	0	0	0	4.357e-16	9.44697e-17	-1	0	9.44697e-17	sp|P23229|ITA6_HUMAN	ITGA6	323	null		4.87862e+08	0.0145969	2224.18	40.63	829.712	3	1
20221111_HCC_GP_17.24194.24194.3.0.dta	20221111_HCC_GP_17.24194.24194.3.0.dta	20221111_HCC_GP_17	24194	2245.68	2487.12	829.711	3	1	AJHSGAVVLLK		1108.65	6 2 0 0 0	H(6)N(2)	(N(N(H(H)(H(H(H(H)))))))	14614	0 1 0 0 0;0 2 0 0 0;1 2 0 0 0;2 2 0 0 0;3 2 0 0 0;4 2 0 0 0;5 2 0 0 0;	1378.48	2	55.2264	29.0308	103.875	7	-0.00553	-2.224	1	0.7	0	0	0	0	1.3624617488186e-311	9.31261851116e-313	-1	0	9.31261851116e-313	sp|P23229|ITA6_HUMAN	ITGA6	323	null		1.32981e+08	0.00308386	2225.48	39.47	829.712	3	1
20221111_HCC_GP_24.25200.25200.3.0.dta	20221111_HCC_GP_24.25200.25200.3.0.dta	20221111_HCC_GP_24	25200	2247.45	2487.12	829.711	3	1	AJHSGAVVLLK		1108.65	6 2 0 0 0	H(6)N(2)	(N(N(H(H(H))(H(H(H))))))	11463	0 1 0 0 0;0 2 0 0 0;1 2 0 0 0;2 2 0 0 0;3 2 0 0 0;4 2 0 0 0;5 2 0 0 0;	1378.48	2	58.0093	32.5907	105.215	7	-0.00375	-1.50871	1	0.7	0	0	0	0	2.37953e-62	1.64399e-63	-1	0	1.64399e-63	sp|P23229|ITA6_HUMAN	ITGA6	323	null		3.57553e+08	0.00233571	2229.97	29.51	829.712	3	1
20221111_HCC_GP_25.25081.25081.3.0.dta	20221111_HCC_GP_25.25081.25081.3.0.dta	20221111_HCC_GP_25	25081	2213.21	2649.17	883.728	3	1	AJHSGAVVLLK		1108.65	7 2 0 0 0	H(7)N(2)	(N(N(H(H(H)(H))(H(H)(H)))))	10951	0 1 0 0 0;0 2 0 0 0;1 2 0 0 0;2 2 0 0 0;3 2 0 0 0;4 2 0 0 0;5 2 0 0 0;6 2 0 0 0;	1540.53	2	48.1872	15.3503	109.17	7	-0.00552	-2.08208	1	0.5	0	0	0	0	0	0	-1	0	0	sp|P23229|ITA6_HUMAN	ITGA6	323	null		2.96478e+08	0.00264516	2195.19	43.97	883.73	3	1
20221111_HCC_GP_14.33445.33445.3.2.dta	20221111_HCC_GP_14.33445.33445.3.2.dta	20221111_HCC_GP_14	33445	2970.28	2768.27	923.427	3	1	AJLTTLAGTHTNIPK		1551.85	5 2 0 0 0	H(5)N(2)	(N(N(H(H(H))(H(H)))))	11518	0 1 0 0 0;0 2 0 0 0;1 2 0 0 0;2 2 0 0 0;3 2 0 0 0;4 2 0 0 0;	1216.42	2	32.7217	11.3816	72.3532	7	-0.00564	-2.03698	1	0.32143	0	0	0	0	5.04098e-36	2.51245e-37	-1	0	2.51245e-37	sp|P16444|DPEP1_HUMAN	DPEP1	57	null		9.11719e+07	0.00256555	2947.49	41.49	923.429	3	1
20221111_HCC_GP_19.41473.41473.3.0.dta	20221111_HCC_GP_19.41473.41473.3.0.dta	20221111_HCC_GP_19	41473	3683.42	3042.3	1014.77	3	1	ALGFEJATQALGR		1347.7	4 3 1 1 0	H(4)N(3)A(1)F(1)	(N(F)(N(H(H)(H(N(H(A)))))))	3307	0 1 0 0 0;0 1 0 1 0;0 2 0 0 0;0 2 0 1 0;1 2 0 0 0;1 2 0 1 0;2 2 0 0 0;2 2 0 1 0;2 3 0 0 0;2 3 0 1 0;3 2 0 0 0;3 2 0 1 0;3 3 0 0 0;3 3 0 1 0;3 3 1 0 0;3 3 1 1 0;4 3 0 0 0;4 3 0 1 0;4 3 1 0 0;	1694.6	6	18.1314	6.56875	39.6049	8	-0.00868	-2.85388	0.47619	0.33333	0	0	0	0	2.20157e-40	3.79853e-42	-1	0	3.79853e-42	sp|Q08380|LG3BP_HUMAN	LGALS3BP	69	null		9.60147e+07	0.00296305	3656.82	34.2	1014.77	3	1
20221111_HCC_GP_17.39610.39610.3.0.dta	20221111_HCC_GP_17.39610.39610.3.0.dta	20221111_HCC_GP_17	39610	3551.06	3050.27	1017.43	3	1	ALGFEJATQALGR		1347.7	8 2 0 0 0	H(8)N(2)	(N(N(H(H(H(H)))(H(H)(H)(H)))))	10352	0 1 0 0 0;0 2 0 0 0;1 2 0 0 0;2 2 0 0 0;3 2 0 0 0;4 2 0 0 0;5 2 0 0 0;6 2 0 0 0;7 2 0 0 0;	1702.58	6	39.9583	19.1409	78.6192	7	-0.00942	-3.08831	0.90909	0.45833	0	0	0	0	6.21383e-234	1.01415e-235	-1	0	1.01415e-235	sp|Q08380|LG3BP_HUMAN	LGALS3BP	69	null		5.40218e+07	0.00125277	3525.19	42.34	1017.43	3	1
20220927_HCC_GP_4.30932.30932.3.0.dta	20220927_HCC_GP_4.30932.30932.3.0.dta	20220927_HCC_GP_4	30932	2701.15	3212.33	1071.45	3	1	ALGFEJATQALGR		1347.7	9 2 0 0 0	H(9)N(2)	(N(N(H(H(H))(H(H(H(H(H(H)))))))))	11358	0 1 0 0 0;0 2 0 0 0;1 2 0 0 0;2 2 0 0 0;3 2 0 0 0;4 2 0 0 0;5 2 0 0 0;6 2 0 0 0;7 2 0 0 0;8 2 0 0 0;	1864.63	6	35.0026	16.8329	68.7465	7	-0.0088	-2.73902	0.83333	0.5	0	0	0	0	4.78786e-50	1.93774e-51	-1	0	1.93774e-51	sp|Q08380|LG3BP_HUMAN	LGALS3BP	69	null		8.20877e+07	0.000959458	2678.75	37.36	1071.45	3	1
20221111_HCC_GP_05.44699.44699.3.0.dta	20221111_HCC_GP_05.44699.44699.3.0.dta	20221111_HCC_GP_05	44699	3903.98	3340.47	1114.16	3	1	ALLPFDNLHDDPCLLTJR	13,Carbamidomethyl[C];	2124.05	5 2 0 0 0	H(5)N(2)	(N(N(H(H(H))(H(H)))))	11518	0 1 0 0 0;0 2 0 0 0;1 2 0 0 0;2 2 0 0 0;3 2 0 0 0;4 2 0 0 0;	1216.42	17	11.6783	5.60424	22.9587	6	-0.00472	-1.41295	0.75	0.14706	0	0	0	0	3.64574e-44	2.68506e-46	-1	0	2.68506e-46	sp|P11678|PERE_HUMAN;sp|P05164|PERM_HUMAN	EPX;MPO	363;391	null		8.33798e+07	0.000619856	3885.78	29.57	1114.16	3	1
20221111_HCC_GP_05.44634.44634.3.2.dta	20221111_HCC_GP_05.44634.44634.3.2.dta	20221111_HCC_GP_05	44634	3898.97	3502.53	1168.18	3	1	ALLPFDNLHDDPCLLTJR	13,Carbamidomethyl[C];	2124.05	6 2 0 0 0	H(6)N(2)	(N(N(H(H(H))(H(H)(H)))))	11510	0 1 0 0 0;0 2 0 0 0;1 2 0 0 0;2 2 0 0 0;3 2 0 0 0;4 2 0 0 0;5 2 0 0 0;	1378.48	17	12.2173	6.22218	23.3511	6	-0.00734	-2.09602	0.66667	0.11765	0	0	0	0	5.83797e-45	2.90653e-47	-1	0	2.90653e-47	sp|P11678|PERE_HUMAN;sp|P05164|PERM_HUMAN	EPX;MPO	363;391	null		2.1288e+08	0.00158258	3885.78	23.74	1168.18	3	1
20221111_HCC_GP_09.45919.45919.3.0.dta	20221111_HCC_GP_09.45919.45919.3.0.dta	20221111_HCC_GP_09	45919	3912.86	3502.53	1168.18	3	1	ALLPFDNLHDDPCLLTJR	13,Carbamidomethyl[C];	2124.05	6 2 0 0 0	H(6)N(2)	(N(N(H(H(H))(H(H(H))))))	11463	0 1 0 0 0;0 2 0 0 0;1 2 0 0 0;2 2 0 0 0;3 2 0 0 0;4 2 0 0 0;5 2 0 0 0;	1378.48	17	9.50424	6.2849	15.483	5	-0.00966	-2.75897	0.66667	0.14706	0	0	0	0	1.57756e-19	7.58711e-21	-1	0	7.58711e-21	sp|P11678|PERE_HUMAN;sp|P05164|PERM_HUMAN	EPX;MPO	363;391	null		3.85586e+07	0.000464811	3898.83	27.97	1168.18	3	1
20221111_HCC_GP_19.44149.44149.3.1.dta	20221111_HCC_GP_19.44149.44149.3.1.dta	20221111_HCC_GP_19	44149	3918.84	3502.53	1168.18	3	1	ALLPFDNLHDDPCLLTJR	13,Carbamidomethyl[C];	2124.05	6 2 0 0 0	H(6)N(2)	(N(N(H(H(H))(H(H(H))))))	11463	0 1 0 0 0;0 2 0 0 0;1 2 0 0 0;2 2 0 0 0;3 2 0 0 0;4 2 0 0 0;5 2 0 0 0;	1378.48	17	38.2962	28.5082	56.474	7	-0.00746	-2.13028	1	0.29412	0	0	0	0	1.53513e-58	3.68765e-60	-1	0	3.68765e-60	sp|P11678|PERE_HUMAN;sp|P05164|PERM_HUMAN	EPX;MPO	363;391	null		5.32891e+07	0.00164452	3894.75	32.77	1168.18	3	1
20221111_HCC_GP_24.45509.45509.3.0.dta	20221111_HCC_GP_24.45509.45509.3.0.dta	20221111_HCC_GP_24	45509	3916.02	3502.53	1168.18	3	1	ALLPFDNLHDDPCLLTJR	13,Carbamidomethyl[C];	2124.05	6 2 0 0 0	H(6)N(2)	(N(N(H(H(H))(H(H(H))))))	11463	0 1 0 0 0;0 2 0 0 0;1 2 0 0 0;2 2 0 0 0;3 2 0 0 0;4 2 0 0 0;5 2 0 0 0;	1378.48	17	31.6042	15.7056	61.13	7	-0.00962	-2.74612	1	0.20588	0	0	0	0	1.87234e-35	3.47549e-37	-1	0	3.47549e-37	sp|P11678|PERE_HUMAN;sp|P05164|PERM_HUMAN	EPX;MPO	363;391	null		1.33458e+08	0.000871815	3903.27	24.3	1168.18	3	1
20221111_HCC_GP_26.44877.44877.3.1.dta	20221111_HCC_GP_26.44877.44877.3.1.dta	20221111_HCC_GP_26	44877	3924.82	3502.53	1168.18	3	1	ALLPFDNLHDDPCLLTJR	13,Carbamidomethyl[C];	2124.05	6 2 0 0 0	H(6)N(2)	(N(N(H(H(H))(H(H(H))))))	11463	0 1 0 0 0;0 2 0 0 0;1 2 0 0 0;2 2 0 0 0;3 2 0 0 0;4 2 0 0 0;5 2 0 0 0;	1378.48	17	33.776	20.6945	58.0704	7	-0.001	-0.28446	1	0.29412	0	0	0	0	4.32316e-38	8.1718e-40	-1	0	8.1718e-40	sp|P11678|PERE_HUMAN;sp|P05164|PERM_HUMAN	EPX;MPO	363;391	null		1.04388e+08	0.000783785	3908.5	25.7	1168.18	3	1
20221111_HCC_GP_29.47250.47250.4.1.dta	20221111_HCC_GP_29.47250.47250.4.1.dta	20221111_HCC_GP_29	47250	3964.39	3502.53	876.389	4	1	ALLPFDNLHDDPCLLTJR	13,Carbamidomethyl[C];	2124.05	6 2 0 0 0	H(6)N(2)	(N(N(H(H(H))(H(H)(H)))))	11510	0 1 0 0 0;0 2 0 0 0;1 2 0 0 0;2 2 0 0 0;3 2 0 0 0;4 2 0 0 0;5 2 0 0 0;	1378.48	17	55.4747	46.4109	72.3075	7	0.00366	1.04486	0.88889	0.41176	0	0	0	0	4.51262465482e-312	1.50420821826e-313	-1	0	1.50420821826e-313	sp|P11678|PERE_HUMAN;sp|P05164|PERM_HUMAN	EPX;MPO	363;391	null		6.23024e+07	0.0021395	3941.14	58.45	876.388	4	1
20220927_HCC_GP_1.40931.40931.3.0.dta	20220927_HCC_GP_1.40931.40931.3.0.dta	20220927_HCC_GP_1	40931	3553.46	3940.64	1314.22	3	1	ALPQPQJVTSLLGCTH	14,Carbamidomethyl[C];	1735.88	5 4 2 0 0	H(5)N(4)A(2)	(N(N(H(H(N(H(A))))(H(N(H(A)))))))	12548	0 1 0 0 0;0 2 0 0 0;1 2 0 0 0;2 2 0 0 0;2 3 0 0 0;3 2 0 0 0;3 3 0 0 0;3 3 1 0 0;3 4 0 0 0;4 3 0 0 0;4 3 1 0 0;4 4 0 0 0;4 4 1 0 0;5 4 0 0 0;5 4 1 0 0;	2204.77	7	51.1037	31.2789	87.9211	7	-0.01483	-3.76209	0.76471	0.53333	0	0	0	0	1.42476e-88	3.70134e-90	-1	0	3.70134e-90	sp|P02790|HEMO_HUMAN	HPX	453	null		2.85907e+09	0.0243254	3535.94	32.05	1314.22	3	1
20220927_HCC_GP_1.39946.39946.3.0.dta	20220927_HCC_GP_1.39946.39946.3.0.dta	20220927_HCC_GP_1	39946	3469.94	3649.55	1217.19	3	1	ALPQPQJVTSLLGCTH	14,Carbamidomethyl[C];	1735.88	5 4 1 0 0	H(5)N(4)A(1)	(N(N(H(H(N(H)))(H(N(H(A)))))))	13467	0 1 0 0 0;0 2 0 0 0;1 2 0 0 0;2 2 0 0 0;2 3 0 0 0;3 2 0 0 0;3 3 0 0 0;3 3 1 0 0;3 4 0 0 0;4 3 0 0 0;4 3 1 0 0;4 4 0 0 0;4 4 1 0 0;5 4 0 0 0;	1913.68	7	52.9308	38.9811	78.8375	7	-0.01154	-3.16245	0.75	0.56667	0	0	0	0	2.31924e-79	8.49667e-81	-1	0	8.49667e-81	sp|P02790|HEMO_HUMAN	HPX	453	null		9.25329e+08	0.00787285	3441.91	50.53	1217.19	3	1
20220927_HCC_GP_1.40097.40097.3.0.dta	20220927_HCC_GP_1.40097.40097.3.0.dta	20220927_HCC_GP_1	40097	3482.6	3487.49	1163.17	3	1	ALPQPQJVTSLLGCTH	14,Carbamidomethyl[C];	1735.88	4 4 1 0 0	H(4)N(4)A(1)	(N(N(H(H(N))(H(N(H(A)))))))	14221	0 1 0 0 0;0 2 0 0 0;1 2 0 0 0;2 2 0 0 0;2 3 0 0 0;3 2 0 0 0;3 3 0 0 0;3 3 1 0 0;3 4 0 0 0;4 3 0 0 0;4 3 1 0 0;4 4 0 0 0;	1751.62	7	49.6145	36.4542	74.055	7	-0.01388	-3.98053	0.78571	0.6	0	0	0	0	1.71086e-74	5.88076e-76	-1	0	5.88076e-76	sp|P02790|HEMO_HUMAN	HPX	453	null		2.66443e+08	0.00226694	3462.49	39.99	1163.17	3	1
20220927_HCC_GP_1.40931.40931.3.0.dta	20220927_HCC_GP_1.40931.40931.3.0.dta	20220927_HCC_GP_1	40931	3553.46	3940.64	1314.22	3	1	ALPQPQJVTSLLGCTH	14,Carbamidomethyl[C];	1735.88	5 4 2 0 0	H(5)N(4)A(2)	(N(N(H(H(N(H(A))))(H(N(H(A)))))))	12548	0 1 0 0 0;0 2 0 0 0;1 2 0 0 0;2 2 0 0 0;2 3 0 0 0;3 2 0 0 0;3 3 0 0 0;3 3 1 0 0;3 4 0 0 0;4 3 0 0 0;4 3 1 0 0;4 4 0 0 0;4 4 1 0 0;5 4 0 0 0;5 4 1 0 0;	2204.77	7	51.1037	31.2789	87.9211	7	-0.01483	-3.76209	0.76471	0.53333	0	0	0	0	1.42476e-88	3.70134e-90	-1	0	3.70134e-90	sp|P02790|HEMO_HUMAN	HPX	453	H(5)N(4)_(N(N(H(H(N(H)))(H(N(H))))))		3.03605e+08	0.00258312	2581.53	23.14	1120.16	3	5.6636
20220927_HCC_GP_1.40931.40931.3.0.dta	20220927_HCC_GP_1.40931.40931.3.0.dta	20220927_HCC_GP_1	40931	3553.46	3940.64	1314.22	3	1	ALPQPQJVTSLLGCTH	14,Carbamidomethyl[C];	1735.88	5 4 2 0 0	H(5)N(4)A(2)	(N(N(H(H(N(H(A))))(H(N(H(A)))))))	12548	0 1 0 0 0;0 2 0 0 0;1 2 0 0 0;2 2 0 0 0;2 3 0 0 0;3 2 0 0 0;3 3 0 0 0;3 3 1 0 0;3 4 0 0 0;4 3 0 0 0;4 3 1 0 0;4 4 0 0 0;4 4 1 0 0;5 4 0 0 0;5 4 1 0 0;	2204.77	7	51.1037	31.2789	87.9211	7	-0.01483	-3.76209	0.76471	0.53333	0	0	0	0	1.42476e-88	3.70134e-90	-1	0	3.70134e-90	sp|P02790|HEMO_HUMAN	HPX	453	H(5)N(4)A(1)_(N(N(H(H(N(H)))(H(N(H(A)))))))		0	0	2949.16	8.41	1217.19	3	2.7465
20220927_HCC_GP_1.40931.40931.3.0.dta	20220927_HCC_GP_1.40931.40931.3.0.dta	20220927_HCC_GP_1	40931	3553.46	3940.64	1314.22	3	1	ALPQPQJVTSLLGCTH	14,Carbamidomethyl[C];	1735.88	5 4 2 0 0	H(5)N(4)A(2)	(N(N(H(H(N(H(A))))(H(N(H(A)))))))	12548	0 1 0 0 0;0 2 0 0 0;1 2 0 0 0;2 2 0 0 0;2 3 0 0 0;3 2 0 0 0;3 3 0 0 0;3 3 1 0 0;3 4 0 0 0;4 3 0 0 0;4 3 1 0 0;4 4 0 0 0;4 4 1 0 0;5 4 0 0 0;5 4 1 0 0;	2204.77	7	51.1037	31.2789	87.9211	7	-0.01483	-3.76209	0.76471	0.53333	0	0	0	0	1.42476e-88	3.70134e-90	-1	0	3.70134e-90	sp|P02790|HEMO_HUMAN	HPX	453	H(5)N(4)A(2)_(N(N(H(H(N(H(A))))(H(N(H(A)))))))		2.85907e+09	0.0243254	3535.94	32.05	1314.22	3	6.9157
20220927_HCC_GP_1.39946.39946.3.0.dta	20220927_HCC_GP_1.39946.39946.3.0.dta	20220927_HCC_GP_1	39946	3469.94	3649.55	1217.19	3	1	ALPQPQJVTSLLGCTH	14,Carbamidomethyl[C];	1735.88	5 4 1 0 0	H(5)N(4)A(1)	(N(N(H(H(N(H)))(H(N(H(A)))))))	13467	0 1 0 0 0;0 2 0 0 0;1 2 0 0 0;2 2 0 0 0;2 3 0 0 0;3 2 0 0 0;3 3 0 0 0;3 3 1 0 0;3 4 0 0 0;4 3 0 0 0;4 3 1 0 0;4 4 0 0 0;4 4 1 0 0;5 4 0 0 0;	1913.68	7	52.9308	38.9811	78.8375	7	-0.01154	-3.16245	0.75	0.56667	0	0	0	0	2.31924e-79	8.49667e-81	-1	0	8.49667e-81	sp|P02790|HEMO_HUMAN	HPX	453	H(5)N(4)_(N(N(H(H(N(H)))(H(N(H))))))		3.19313e+07	0.000271677	2953.09	7.78	1120.16	3	2.9041
20220927_HCC_GP_1.39946.39946.3.0.dta	20220927_HCC_GP_1.39946.39946.3.0.dta	20220927_HCC_GP_1	39946	3469.94	3649.55	1217.19	3	1	ALPQPQJVTSLLGCTH	14,Carbamidomethyl[C];	1735.88	5 4 1 0 0	H(5)N(4)A(1)	(N(N(H(H(N(H)))(H(N(H(A)))))))	13467	0 1 0 0 0;0 2 0 0 0;1 2 0 0 0;2 2 0 0 0;2 3 0 0 0;3 2 0 0 0;3 3 0 0 0;3 3 1 0 0;3 4 0 0 0;4 3 0 0 0;4 3 1 0 0;4 4 0 0 0;4 4 1 0 0;5 4 0 0 0;	1913.68	7	52.9308	38.9811	78.8375	7	-0.01154	-3.16245	0.75	0.56667	0	0	0	0	2.31924e-79	8.49667e-81	-1	0	8.49667e-81	sp|P02790|HEMO_HUMAN	HPX	453	H(5)N(4)A(1)_(N(N(H(H(N(H)))(H(N(H(A)))))))		8.99328e+08	0.00765163	3454.96	34.41	1217.19	3	6.9577
20220927_HCC_GP_1.39946.39946.3.0.dta	20220927_HCC_GP_1.39946.39946.3.0.dta	20220927_HCC_GP_1	39946	3469.94	3649.55	1217.19	3	1	ALPQPQJVTSLLGCTH	14,Carbamidomethyl[C];	1735.88	5 4 1 0 0	H(5)N(4)A(1)	(N(N(H(H(N(H)))(H(N(H(A)))))))	13467	0 1 0 0 0;0 2 0 0 0;1 2 0 0 0;2 2 0 0 0;2 3 0 0 0;3 2 0 0 0;3 3 0 0 0;3 3 1 0 0;3 4 0 0 0;4 3 0 0 0;4 3 1 0 0;4 4 0 0 0;4 4 1 0 0;5 4 0 0 0;	1913.68	7	52.9308	38.9811	78.8375	7	-0.01154	-3.16245	0.75	0.56667	0	0	0	0	2.31924e-79	8.49667e-81	-1	0	8.49667e-81	sp|P02790|HEMO_HUMAN	HPX	453	H(5)N(4)A(2)_(N(N(H(H(N(H(A))))(H(N(H(A)))))))		2.10166e+06	1.78813e-05	3965.07	0	1314.22	3	0.8983
20220927_HCC_GP_1.40097.40097.3.0.dta	20220927_HCC_GP_1.40097.40097.3.0.dta	20220927_HCC_GP_1	40097	3482.6	3487.49	1163.17	3	1	ALPQPQJVTSLLGCTH	14,Carbamidomethyl[C];	1735.88	4 4 1 0 0	H(4)N(4)A(1)	(N(N(H(H(N))(H(N(H(A)))))))	14221	0 1 0 0 0;0 2 0 0 0;1 2 0 0 0;2 2 0 0 0;2 3 0 0 0;3 2 0 0 0;3 3 0 0 0;3 3 1 0 0;3 4 0 0 0;4 3 0 0 0;4 3 1 0 0;4 4 0 0 0;	1751.62	7	49.6145	36.4542	74.055	7	-0.01388	-3.98053	0.78571	0.6	0	0	0	0	1.71086e-74	5.88076e-76	-1	0	5.88076e-76	sp|P02790|HEMO_HUMAN	HPX	453	H(4)N(4)_(N(N(H(H(N))(H(N(H))))))		6.72889e+07	0.000572505	2967.97	12.56	1066.14	3	3.928
20220927_HCC_GP_1.40097.40097.3.0.dta	20220927_HCC_GP_1.40097.40097.3.0.dta	20220927_HCC_GP_1	40097	3482.6	3487.49	1163.17	3	1	ALPQPQJVTSLLGCTH	14,Carbamidomethyl[C];	1735.88	4 4 1 0 0	H(4)N(4)A(1)	(N(N(H(H(N))(H(N(H(A)))))))	14221	0 1 0 0 0;0 2 0 0 0;1 2 0 0 0;2 2 0 0 0;2 3 0 0 0;3 2 0 0 0;3 3 0 0 0;3 3 1 0 0;3 4 0 0 0;4 3 0 0 0;4 3 1 0 0;4 4 0 0 0;	1751.62	7	49.6145	36.4542	74.055	7	-0.01388	-3.98053	0.78571	0.6	0	0	0	0	1.71086e-74	5.88076e-76	-1	0	5.88076e-76	sp|P02790|HEMO_HUMAN	HPX	453	H(4)N(4)A(1)_(N(N(H(H(N))(H(N(H(A)))))))		2.60684e+08	0.00221794	3469.92	22.51	1163.17	3	4.9218
20220927_HCC_GP_2.41190.41190.3.0.dta	20220927_HCC_GP_2.41190.41190.3.0.dta	20220927_HCC_GP_2	41190	3553.63	3940.64	1314.22	3	1	ALPQPQJVTSLLGCTH	14,Carbamidomethyl[C];	1735.88	5 4 2 0 0	H(5)N(4)A(2)	(N(N(H(H(N(H(A))))(H(N(H(A)))))))	12548	0 1 0 0 0;0 2 0 0 0;1 2 0 0 0;2 2 0 0 0;2 3 0 0 0;3 2 0 0 0;3 3 0 0 0;3 3 1 0 0;3 4 0 0 0;4 3 0 0 0;4 3 1 0 0;4 4 0 0 0;4 4 1 0 0;5 4 0 0 0;5 4 1 0 0;	2204.77	7	101.888	89.9875	123.989	7	-0.01227	-3.11346	0.94118	0.86667	0	0	0	0	3.43395e-86	1.47987e-87	-1	0	1.47987e-87	sp|P02790|HEMO_HUMAN	HPX	453	null		8.46503e+09	0.033338	3538.16	37.17	1314.22	3	1
20220927_HCC_GP_2.40248.40248.3.1.dta	20220927_HCC_GP_2.40248.40248.3.1.dta	20220927_HCC_GP_2	40248	3476.13	3649.55	1217.19	3	1	ALPQPQJVTSLLGCTH	14,Carbamidomethyl[C];	1735.88	5 4 1 0 0	H(5)N(4)A(1)	(N(N(H(H(N(H)))(H(N(H(A)))))))	13467	0 1 0 0 0;0 2 0 0 0;1 2 0 0 0;2 2 0 0 0;2 3 0 0 0;3 2 0 0 0;3 3 0 0 0;3 3 1 0 0;3 4 0 0 0;4 3 0 0 0;4 3 1 0 0;4 4 0 0 0;4 4 1 0 0;5 4 0 0 0;	1913.68	7	35.0843	24.9762	53.8565	7	-0.01203	-3.29562	0.625	0.43333	0	0	0	0	1.57443e-36	2.10778e-38	-1	0	2.10778e-38	sp|P02790|HEMO_HUMAN	HPX	453	null		2.40521e+09	0.0094725	3422.49	84.7	1217.19	3	1
20220927_HCC_GP_2.39882.39882.3.0.dta	20220927_HCC_GP_2.39882.39882.3.0.dta	20220927_HCC_GP_2	39882	3445.74	3649.55	1217.19	3	1	ALPQPQJVTSLLGCTH	14,Carbamidomethyl[C];	1735.88	5 4 1 0 0	H(5)N(4)A(1)	(N(N(H(H(N(H)))(H(N(H(A)))))))	13467	0 1 0 0 0;0 2 0 0 0;1 2 0 0 0;2 2 0 0 0;2 3 0 0 0;3 2 0 0 0;3 3 0 0 0;3 3 1 0 0;3 4 0 0 0;4 3 0 0 0;4 3 1 0 0;4 4 0 0 0;4 4 1 0 0;5 4 0 0 0;	1913.68	7	62.0103	51.1526	82.1747	7	-0.01204	-3.29808	0.75	0.66667	0	0	0	0	9.53491e-57	2.2869e-58	-1	0	2.2869e-58	sp|P02790|HEMO_HUMAN	HPX	453	null		2.40521e+09	0.0094725	3422.49	84.7	1217.19	3	1
20220927_HCC_GP_2.41190.41190.3.0.dta	20220927_HCC_GP_2.41190.41190.3.0.dta	20220927_HCC_GP_2	41190	3553.63	3940.64	1314.22	3	1	ALPQPQJVTSLLGCTH	14,Carbamidomethyl[C];	1735.88	5 4 2 0 0	H(5)N(4)A(2)	(N(N(H(H(N(H(A))))(H(N(H(A)))))))	12548	0 1 0 0 0;0 2 0 0 0;1 2 0 0 0;2 2 0 0 0;2 3 0 0 0;3 2 0 0 0;3 3 0 0 0;3 3 1 0 0;3 4 0 0 0;4 3 0 0 0;4 3 1 0 0;4 4 0 0 0;4 4 1 0 0;5 4 0 0 0;5 4 1 0 0;	2204.77	7	101.888	89.9875	123.989	7	-0.01227	-3.11346	0.94118	0.86667	0	0	0	0	3.43395e-86	1.47987e-87	-1	0	1.47987e-87	sp|P02790|HEMO_HUMAN	HPX	453	H(5)N(4)_(N(N(H(H(N(H)))(H(N(H))))))		0	0	2521.16	0	1120.16	3	0.7992
20220927_HCC_GP_2.41190.41190.3.0.dta	20220927_HCC_GP_2.41190.41190.3.0.dta	20220927_HCC_GP_2	41190	3553.63	3940.64	1314.22	3	1	ALPQPQJVTSLLGCTH	14,Carbamidomethyl[C];	1735.88	5 4 2 0 0	H(5)N(4)A(2)	(N(N(H(H(N(H(A))))(H(N(H(A)))))))	12548	0 1 0 0 0;0 2 0 0 0;1 2 0 0 0;2 2 0 0 0;2 3 0 0 0;3 2 0 0 0;3 3 0 0 0;3 3 1 0 0;3 4 0 0 0;4 3 0 0 0;4 3 1 0 0;4 4 0 0 0;4 4 1 0 0;5 4 0 0 0;5 4 1 0 0;	2204.77	7	101.888	89.9875	123.989	7	-0.01227	-3.11346	0.94118	0.86667	0	0	0	0	3.43395e-86	1.47987e-87	-1	0	1.47987e-87	sp|P02790|HEMO_HUMAN	HPX	453	H(5)N(4)A(1)_(N(N(H(H(N(H)))(H(N(H(A)))))))		0	0	2957.38	0	1217.19	3	0.9278
20220927_HCC_GP_2.41190.41190.3.0.dta	20220927_HCC_GP_2.41190.41190.3.0.dta	20220927_HCC_GP_2	41190	3553.63	3940.64	1314.22	3	1	ALPQPQJVTSLLGCTH	14,Carbamidomethyl[C];	1735.88	5 4 2 0 0	H(5)N(4)A(2)	(N(N(H(H(N(H(A))))(H(N(H(A)))))))	12548	0 1 0 0 0;0 2 0 0 0;1 2 0 0 0;2 2 0 0 0;2 3 0 0 0;3 2 0 0 0;3 3 0 0 0;3 3 1 0 0;3 4 0 0 0;4 3 0 0 0;4 3 1 0 0;4 4 0 0 0;4 4 1 0 0;5 4 0 0 0;5 4 1 0 0;	2204.77	7	101.888	89.9875	123.989	7	-0.01227	-3.11346	0.94118	0.86667	0	0	0	0	3.43395e-86	1.47987e-87	-1	0	1.47987e-87	sp|P02790|HEMO_HUMAN	HPX	453	H(5)N(4)A(2)_(N(N(H(H(N(H(A))))(H(N(H(A)))))))		8.46503e+09	0.033338	3542.07	33.26	1314.22	3	7.9338
20220927_HCC_GP_2.40248.40248.3.1.dta	20220927_HCC_GP_2.40248.40248.3.1.dta	20220927_HCC_GP_2	40248	3476.13	3649.55	1217.19	3	1	ALPQPQJVTSLLGCTH	14,Carbamidomethyl[C];	1735.88	5 4 1 0 0	H(5)N(4)A(1)	(N(N(H(H(N(H)))(H(N(H(A)))))))	13467	0 1 0 0 0;0 2 0 0 0;1 2 0 0 0;2 2 0 0 0;2 3 0 0 0;3 2 0 0 0;3 3 0 0 0;3 3 1 0 0;3 4 0 0 0;4 3 0 0 0;4 3 1 0 0;4 4 0 0 0;4 4 1 0 0;5 4 0 0 0;	1913.68	7	35.0843	24.9762	53.8565	7	-0.01203	-3.29562	0.625	0.43333	0	0	0	0	1.57443e-36	2.10778e-38	-1	0	2.10778e-38	sp|P02790|HEMO_HUMAN	HPX	453	H(5)N(4)_(N(N(H(H(N(H)))(H(N(H))))))		1.64836e+08	0.000649179	2934.12	37.31	1120.16	3	7.7296
20220927_HCC_GP_2.40248.40248.3.1.dta	20220927_HCC_GP_2.40248.40248.3.1.dta	20220927_HCC_GP_2	40248	3476.13	3649.55	1217.19	3	1	ALPQPQJVTSLLGCTH	14,Carbamidomethyl[C];	1735.88	5 4 1 0 0	H(5)N(4)A(1)	(N(N(H(H(N(H)))(H(N(H(A)))))))	13467	0 1 0 0 0;0 2 0 0 0;1 2 0 0 0;2 2 0 0 0;2 3 0 0 0;3 2 0 0 0;3 3 0 0 0;3 3 1 0 0;3 4 0 0 0;4 3 0 0 0;4 3 1 0 0;4 4 0 0 0;4 4 1 0 0;5 4 0 0 0;	1913.68	7	35.0843	24.9762	53.8565	7	-0.01203	-3.29562	0.625	0.43333	0	0	0	0	1.57443e-36	2.10778e-38	-1	0	2.10778e-38	sp|P02790|HEMO_HUMAN	HPX	453	H(5)N(4)A(1)_(N(N(H(H(N(H)))(H(N(H(A)))))))		2.53171e+09	0.0099707	3426.36	115.7	1217.19	3	24.809
20220927_HCC_GP_2.40248.40248.3.1.dta	20220927_HCC_GP_2.40248.40248.3.1.dta	20220927_HCC_GP_2	40248	3476.13	3649.55	1217.19	3	1	ALPQPQJVTSLLGCTH	14,Carbamidomethyl[C];	1735.88	5 4 1 0 0	H(5)N(4)A(1)	(N(N(H(H(N(H)))(H(N(H(A)))))))	13467	0 1 0 0 0;0 2 0 0 0;1 2 0 0 0;2 2 0 0 0;2 3 0 0 0;3 2 0 0 0;3 3 0 0 0;3 3 1 0 0;3 4 0 0 0;4 3 0 0 0;4 3 1 0 0;4 4 0 0 0;4 4 1 0 0;5 4 0 0 0;	1913.68	7	35.0843	24.9762	53.8565	7	-0.01203	-3.29562	0.625	0.43333	0	0	0	0	1.57443e-36	2.10778e-38	-1	0	2.10778e-38	sp|P02790|HEMO_HUMAN	HPX	453	H(5)N(4)A(2)_(N(N(H(H(N(H(A))))(H(N(H(A)))))))		3.08452e+06	1.21478e-05	4072.52	0	1314.22	3	0.9334
20220927_HCC_GP_2.39882.39882.3.0.dta	20220927_HCC_GP_2.39882.39882.3.0.dta	20220927_HCC_GP_2	39882	3445.74	3649.55	1217.19	3	1	ALPQPQJVTSLLGCTH	14,Carbamidomethyl[C];	1735.88	5 4 1 0 0	H(5)N(4)A(1)	(N(N(H(H(N(H)))(H(N(H(A)))))))	13467	0 1 0 0 0;0 2 0 0 0;1 2 0 0 0;2 2 0 0 0;2 3 0 0 0;3 2 0 0 0;3 3 0 0 0;3 3 1 0 0;3 4 0 0 0;4 3 0 0 0;4 3 1 0 0;4 4 0 0 0;4 4 1 0 0;5 4 0 0 0;	1913.68	7	62.0103	51.1526	82.1747	7	-0.01204	-3.29808	0.75	0.66667	0	0	0	0	9.53491e-57	2.2869e-58	-1	0	2.2869e-58	sp|P02790|HEMO_HUMAN	HPX	453	H(5)N(4)_(N(N(H(H(N(H)))(H(N(H))))))		1.64836e+08	0.000649179	2934.12	37.31	1120.16	3	7.7296
20220927_HCC_GP_2.39882.39882.3.0.dta	20220927_HCC_GP_2.39882.39882.3.0.dta	20220927_HCC_GP_2	39882	3445.74	3649.55	1217.19	3	1	ALPQPQJVTSLLGCTH	14,Carbamidomethyl[C];	1735.88	5 4 1 0 0	H(5)N(4)A(1)	(N(N(H(H(N(H)))(H(N(H(A)))))))	13467	0 1 0 0 0;0 2 0 0 0;1 2 0 0 0;2 2 0 0 0;2 3 0 0 0;3 2 0 0 0;3 3 0 0 0;3 3 1 0 0;3 4 0 0 0;4 3 0 0 0;4 3 1 0 0;4 4 0 0 0;4 4 1 0 0;5 4 0 0 0;	1913.68	7	62.0103	51.1526	82.1747	7	-0.01204	-3.29808	0.75	0.66667	0	0	0	0	9.53491e-57	2.2869e-58	-1	0	2.2869e-58	sp|P02790|HEMO_HUMAN	HPX	453	H(5)N(4)A(1)_(N(N(H(H(N(H)))(H(N(H(A)))))))		2.53171e+09	0.0099707	3426.36	115.7	1217.19	3	24.809
20220927_HCC_GP_2.39882.39882.3.0.dta	20220927_HCC_GP_2.39882.39882.3.0.dta	20220927_HCC_GP_2	39882	3445.74	3649.55	1217.19	3	1	ALPQPQJVTSLLGCTH	14,Carbamidomethyl[C];	1735.88	5 4 1 0 0	H(5)N(4)A(1)	(N(N(H(H(N(H)))(H(N(H(A)))))))	13467	0 1 0 0 0;0 2 0 0 0;1 2 0 0 0;2 2 0 0 0;2 3 0 0 0;3 2 0 0 0;3 3 0 0 0;3 3 1 0 0;3 4 0 0 0;4 3 0 0 0;4 3 1 0 0;4 4 0 0 0;4 4 1 0 0;5 4 0 0 0;	1913.68	7	62.0103	51.1526	82.1747	7	-0.01204	-3.29808	0.75	0.66667	0	0	0	0	9.53491e-57	2.2869e-58	-1	0	2.2869e-58	sp|P02790|HEMO_HUMAN	HPX	453	H(5)N(4)A(2)_(N(N(H(H(N(H(A))))(H(N(H(A)))))))		4.32656e+06	1.70394e-05	3832.7	9.93	1314.22	3	1.8873
20220927_HCC_GP_3.41142.41142.3.0.dta	20220927_HCC_GP_3.41142.41142.3.0.dta	20220927_HCC_GP_3	41142	3559.15	3940.64	1314.22	3	1	ALPQPQJVTSLLGCTH	14,Carbamidomethyl[C];	1735.88	5 4 2 0 0	H(5)N(4)A(2)	(N(N(H(H(N(H(A))))(H(N(H(A)))))))	12548	0 1 0 0 0;0 2 0 0 0;1 2 0 0 0;2 2 0 0 0;2 3 0 0 0;3 2 0 0 0;3 3 0 0 0;3 3 1 0 0;3 4 0 0 0;4 3 0 0 0;4 3 1 0 0;4 4 0 0 0;4 4 1 0 0;5 4 0 0 0;5 4 1 0 0;	2204.77	7	27.4773	14.5904	51.4102	6	-0.01442	-3.66008	0.64706	0.33333	0	0	0	0	2.37126e-64	4.70755e-66	-1	0	4.70755e-66	sp|P02790|HEMO_HUMAN	HPX	453	null		3.30835e+09	0.0294363	3530.09	36.6	1314.22	3	1
20220927_HCC_GP_3.41142.41142.3.0.dta	20220927_HCC_GP_3.41142.41142.3.0.dta	20220927_HCC_GP_3	41142	3559.15	3940.64	1314.22	3	1	ALPQPQJVTSLLGCTH	14,Carbamidomethyl[C];	1735.88	5 4 2 0 0	H(5)N(4)A(2)	(N(N(H(H(N(H(A))))(H(N(H(A)))))))	12548	0 1 0 0 0;0 2 0 0 0;1 2 0 0 0;2 2 0 0 0;2 3 0 0 0;3 2 0 0 0;3 3 0 0 0;3 3 1 0 0;3 4 0 0 0;4 3 0 0 0;4 3 1 0 0;4 4 0 0 0;4 4 1 0 0;5 4 0 0 0;5 4 1 0 0;	2204.77	7	27.4773	14.5904	51.4102	6	-0.01442	-3.66008	0.64706	0.33333	0	0	0	0	2.37126e-64	4.70755e-66	-1	0	4.70755e-66	sp|P02790|HEMO_HUMAN	HPX	453	H(5)N(4)_(N(N(H(H(N(H)))(H(N(H))))))		1.34182e+07	0.00011939	2590.59	7.88	1120.16	3	1.8638
20220927_HCC_GP_3.41142.41142.3.0.dta	20220927_HCC_GP_3.41142.41142.3.0.dta	20220927_HCC_GP_3	41142	3559.15	3940.64	1314.22	3	1	ALPQPQJVTSLLGCTH	14,Carbamidomethyl[C];	1735.88	5 4 2 0 0	H(5)N(4)A(2)	(N(N(H(H(N(H(A))))(H(N(H(A)))))))	12548	0 1 0 0 0;0 2 0 0 0;1 2 0 0 0;2 2 0 0 0;2 3 0 0 0;3 2 0 0 0;3 3 0 0 0;3 3 1 0 0;3 4 0 0 0;4 3 0 0 0;4 3 1 0 0;4 4 0 0 0;4 4 1 0 0;5 4 0 0 0;5 4 1 0 0;	2204.77	7	27.4773	14.5904	51.4102	6	-0.01442	-3.66008	0.64706	0.33333	0	0	0	0	2.37126e-64	4.70755e-66	-1	0	4.70755e-66	sp|P02790|HEMO_HUMAN	HPX	453	H(5)N(4)A(1)_(N(N(H(H(N(H)))(H(N(H(A)))))))		1.87431e+07	0.000166768	3157.68	4.39	1217.19	3	1.9799
20220927_HCC_GP_3.41142.41142.3.0.dta	20220927_HCC_GP_3.41142.41142.3.0.dta	20220927_HCC_GP_3	41142	3559.15	3940.64	1314.22	3	1	ALPQPQJVTSLLGCTH	14,Carbamidomethyl[C];	1735.88	5 4 2 0 0	H(5)N(4)A(2)	(N(N(H(H(N(H(A))))(H(N(H(A)))))))	12548	0 1 0 0 0;0 2 0 0 0;1 2 0 0 0;2 2 0 0 0;2 3 0 0 0;3 2 0 0 0;3 3 0 0 0;3 3 1 0 0;3 4 0 0 0;4 3 0 0 0;4 3 1 0 0;4 4 0 0 0;4 4 1 0 0;5 4 0 0 0;5 4 1 0 0;	2204.77	7	27.4773	14.5904	51.4102	6	-0.01442	-3.66008	0.64706	0.33333	0	0	0	0	2.37126e-64	4.70755e-66	-1	0	4.70755e-66	sp|P02790|HEMO_HUMAN	HPX	453	H(5)N(4)A(2)_(N(N(H(H(N(H(A))))(H(N(H(A)))))))		3.30326e+09	0.029391	3537.24	29.44	1314.22	3	7.978
20220927_HCC_GP_4.41028.41028.3.0.dta	20220927_HCC_GP_4.41028.41028.3.0.dta	20220927_HCC_GP_4	41028	3549.69	3940.64	1314.22	3	1	ALPQPQJVTSLLGCTH	14,Carbamidomethyl[C];	1735.88	5 4 2 0 0	H(5)N(4)A(2)	(N(N(H(H(N(H(A))))(H(N(H(A)))))))	12548	0 1 0 0 0;0 2 0 0 0;1 2 0 0 0;2 2 0 0 0;2 3 0 0 0;3 2 0 0 0;3 3 0 0 0;3 3 1 0 0;3 4 0 0 0;4 3 0 0 0;4 3 1 0 0;4 4 0 0 0;4 4 1 0 0;5 4 0 0 0;5 4 1 0 0;	2204.77	7	58.0045	30.2303	109.585	7	-0.01388	-3.52152	0.82353	0.43333	0	0	0	0	4.59138e-80	1.94704e-81	-1	0	1.94704e-81	sp|P02790|HEMO_HUMAN	HPX	453	null		5.35213e+09	0.0625568	3531.97	41.93	1314.22	3	1
20220927_HCC_GP_4.41028.41028.3.0.dta	20220927_HCC_GP_4.41028.41028.3.0.dta	20220927_HCC_GP_4	41028	3549.69	3940.64	1314.22	3	1	ALPQPQJVTSLLGCTH	14,Carbamidomethyl[C];	1735.88	5 4 2 0 0	H(5)N(4)A(2)	(N(N(H(H(N(H(A))))(H(N(H(A)))))))	12548	0 1 0 0 0;0 2 0 0 0;1 2 0 0 0;2 2 0 0 0;2 3 0 0 0;3 2 0 0 0;3 3 0 0 0;3 3 1 0 0;3 4 0 0 0;4 3 0 0 0;4 3 1 0 0;4 4 0 0 0;4 4 1 0 0;5 4 0 0 0;5 4 1 0 0;	2204.77	7	58.0045	30.2303	109.585	7	-0.01388	-3.52152	0.82353	0.43333	0	0	0	0	4.59138e-80	1.94704e-81	-1	0	1.94704e-81	sp|P02790|HEMO_HUMAN	HPX	453	H(5)N(4)_(N(N(H(H(N(H)))(H(N(H))))))		0	0	2615.21	0	1120.16	3	0.9414
20220927_HCC_GP_4.41028.41028.3.0.dta	20220927_HCC_GP_4.41028.41028.3.0.dta	20220927_HCC_GP_4	41028	3549.69	3940.64	1314.22	3	1	ALPQPQJVTSLLGCTH	14,Carbamidomethyl[C];	1735.88	5 4 2 0 0	H(5)N(4)A(2)	(N(N(H(H(N(H(A))))(H(N(H(A)))))))	12548	0 1 0 0 0;0 2 0 0 0;1 2 0 0 0;2 2 0 0 0;2 3 0 0 0;3 2 0 0 0;3 3 0 0 0;3 3 1 0 0;3 4 0 0 0;4 3 0 0 0;4 3 1 0 0;4 4 0 0 0;4 4 1 0 0;5 4 0 0 0;5 4 1 0 0;	2204.77	7	58.0045	30.2303	109.585	7	-0.01388	-3.52152	0.82353	0.43333	0	0	0	0	4.59138e-80	1.94704e-81	-1	0	1.94704e-81	sp|P02790|HEMO_HUMAN	HPX	453	H(5)N(4)A(1)_(N(N(H(H(N(H)))(H(N(H(A)))))))		1.46182e+07	0.000170861	3151.12	7.19	1217.19	3	1.9791
20220927_HCC_GP_4.41028.41028.3.0.dta	20220927_HCC_GP_4.41028.41028.3.0.dta	20220927_HCC_GP_4	41028	3549.69	3940.64	1314.22	3	1	ALPQPQJVTSLLGCTH	14,Carbamidomethyl[C];	1735.88	5 4 2 0 0	H(5)N(4)A(2)	(N(N(H(H(N(H(A))))(H(N(H(A)))))))	12548	0 1 0 0 0;0 2 0 0 0;1 2 0 0 0;2 2 0 0 0;2 3 0 0 0;3 2 0 0 0;3 3 0 0 0;3 3 1 0 0;3 4 0 0 0;4 3 0 0 0;4 3 1 0 0;4 4 0 0 0;4 4 1 0 0;5 4 0 0 0;5 4 1 0 0;	2204.77	7	58.0045	30.2303	109.585	7	-0.01388	-3.52152	0.82353	0.43333	0	0	0	0	4.59138e-80	1.94704e-81	-1	0	1.94704e-81	sp|P02790|HEMO_HUMAN	HPX	453	H(5)N(4)A(2)_(N(N(H(H(N(H(A))))(H(N(H(A)))))))		5.34535e+09	0.0624776	3537.93	27.56	1314.22	3	6.9945
20221111_HCC_GP_06.45984.45984.3.0.dta	20221111_HCC_GP_06.45984.45984.3.0.dta	20221111_HCC_GP_06	45984	3876.22	3284.42	1095.48	3	1	ALPQPQJVTSLLGCTH	14,Carbamidomethyl[C];	1735.88	4 3 1 0 0	H(4)N(3)A(1)	(N(N(H(H)(H(N(H(A)))))))	14730	0 1 0 0 0;0 2 0 0 0;1 2 0 0 0;2 2 0 0 0;2 3 0 0 0;3 2 0 0 0;3 3 0 0 0;3 3 1 0 0;4 3 0 0 0;	1548.54	7	40.0785	30.7157	57.4664	7	-0.00451	-1.3721	0.81818	0.53333	0	0	0	0	1.60871e-254	1.42564e-256	-1	0	1.42564e-256	sp|P02790|HEMO_HUMAN	HPX	453	null		4.64e+07	0.00062874	3857.23	28.5	1095.48	3	1
20221111_HCC_GP_06.45815.45815.3.0.dta	20221111_HCC_GP_06.45815.45815.3.0.dta	20221111_HCC_GP_06	45815	3861.39	3649.55	1217.19	3	1	ALPQPQJVTSLLGCTH	14,Carbamidomethyl[C];	1735.88	5 4 1 0 0	H(5)N(4)A(1)	(N(N(H(H(N(H)))(H(N(H(A)))))))	13467	0 1 0 0 0;0 2 0 0 0;1 2 0 0 0;2 2 0 0 0;2 3 0 0 0;3 2 0 0 0;3 3 0 0 0;3 3 1 0 0;3 4 0 0 0;4 3 0 0 0;4 3 1 0 0;4 4 0 0 0;4 4 1 0 0;5 4 0 0 0;	1913.68	7	51.6156	44.4742	64.8783	7	-0.0053	-1.45265	0.6875	0.63333	0	0	0	0	7.60048e-289	7.67731e-291	-1	0	7.67731e-291	sp|P02790|HEMO_HUMAN	HPX	453	null		1.83572e+08	0.00248748	3843.56	36.54	1217.19	3	1
20221111_HCC_GP_06.45984.45984.3.0.dta	20221111_HCC_GP_06.45984.45984.3.0.dta	20221111_HCC_GP_06	45984	3876.22	3284.42	1095.48	3	1	ALPQPQJVTSLLGCTH	14,Carbamidomethyl[C];	1735.88	4 3 1 0 0	H(4)N(3)A(1)	(N(N(H(H)(H(N(H(A)))))))	14730	0 1 0 0 0;0 2 0 0 0;1 2 0 0 0;2 2 0 0 0;2 3 0 0 0;3 2 0 0 0;3 3 0 0 0;3 3 1 0 0;4 3 0 0 0;	1548.54	7	40.0785	30.7157	57.4664	7	-0.00451	-1.3721	0.81818	0.53333	0	0	0	0	1.60871e-254	1.42564e-256	-1	0	1.42564e-256	sp|P02790|HEMO_HUMAN	HPX	453	H(4)N(3)_(N(N(H(H)(H(N(H))))))		0	0	3281.57	0	998.448	3	0.8126
20221111_HCC_GP_06.45984.45984.3.0.dta	20221111_HCC_GP_06.45984.45984.3.0.dta	20221111_HCC_GP_06	45984	3876.22	3284.42	1095.48	3	1	ALPQPQJVTSLLGCTH	14,Carbamidomethyl[C];	1735.88	4 3 1 0 0	H(4)N(3)A(1)	(N(N(H(H)(H(N(H(A)))))))	14730	0 1 0 0 0;0 2 0 0 0;1 2 0 0 0;2 2 0 0 0;2 3 0 0 0;3 2 0 0 0;3 3 0 0 0;3 3 1 0 0;4 3 0 0 0;	1548.54	7	40.0785	30.7157	57.4664	7	-0.00451	-1.3721	0.81818	0.53333	0	0	0	0	1.60871e-254	1.42564e-256	-1	0	1.42564e-256	sp|P02790|HEMO_HUMAN	HPX	453	H(4)N(3)A(1)_(N(N(H(H)(H(N(H(A)))))))		3.9833e+07	0.000539755	3770.41	12.11	1095.48	3	2.9614
20221111_HCC_GP_06.45815.45815.3.0.dta	20221111_HCC_GP_06.45815.45815.3.0.dta	20221111_HCC_GP_06	45815	3861.39	3649.55	1217.19	3	1	ALPQPQJVTSLLGCTH	14,Carbamidomethyl[C];	1735.88	5 4 1 0 0	H(5)N(4)A(1)	(N(N(H(H(N(H)))(H(N(H(A)))))))	13467	0 1 0 0 0;0 2 0 0 0;1 2 0 0 0;2 2 0 0 0;2 3 0 0 0;3 2 0 0 0;3 3 0 0 0;3 3 1 0 0;3 4 0 0 0;4 3 0 0 0;4 3 1 0 0;4 4 0 0 0;4 4 1 0 0;5 4 0 0 0;	1913.68	7	51.6156	44.4742	64.8783	7	-0.0053	-1.45265	0.6875	0.63333	0	0	0	0	7.60048e-289	7.67731e-291	-1	0	7.67731e-291	sp|P02790|HEMO_HUMAN	HPX	453	H(5)N(4)_(N(N(H(H(N(H)))(H(N(H))))))		0	0	3472.75	3.49	1120.16	3	1.8841
20221111_HCC_GP_06.45815.45815.3.0.dta	20221111_HCC_GP_06.45815.45815.3.0.dta	20221111_HCC_GP_06	45815	3861.39	3649.55	1217.19	3	1	ALPQPQJVTSLLGCTH	14,Carbamidomethyl[C];	1735.88	5 4 1 0 0	H(5)N(4)A(1)	(N(N(H(H(N(H)))(H(N(H(A)))))))	13467	0 1 0 0 0;0 2 0 0 0;1 2 0 0 0;2 2 0 0 0;2 3 0 0 0;3 2 0 0 0;3 3 0 0 0;3 3 1 0 0;3 4 0 0 0;4 3 0 0 0;4 3 1 0 0;4 4 0 0 0;4 4 1 0 0;5 4 0 0 0;	1913.68	7	51.6156	44.4742	64.8783	7	-0.0053	-1.45265	0.6875	0.63333	0	0	0	0	7.60048e-289	7.67731e-291	-1	0	7.67731e-291	sp|P02790|HEMO_HUMAN	HPX	453	H(5)N(4)A(1)_(N(N(H(H(N(H)))(H(N(H(A)))))))		1.98118e+08	0.00268459	3854.15	40.12	1217.19	3	9.8383
20221111_HCC_GP_06.45815.45815.3.0.dta	20221111_HCC_GP_06.45815.45815.3.0.dta	20221111_HCC_GP_06	45815	3861.39	3649.55	1217.19	3	1	ALPQPQJVTSLLGCTH	14,Carbamidomethyl[C];	1735.88	5 4 1 0 0	H(5)N(4)A(1)	(N(N(H(H(N(H)))(H(N(H(A)))))))	13467	0 1 0 0 0;0 2 0 0 0;1 2 0 0 0;2 2 0 0 0;2 3 0 0 0;3 2 0 0 0;3 3 0 0 0;3 3 1 0 0;3 4 0 0 0;4 3 0 0 0;4 3 1 0 0;4 4 0 0 0;4 4 1 0 0;5 4 0 0 0;	1913.68	7	51.6156	44.4742	64.8783	7	-0.0053	-1.45265	0.6875	0.63333	0	0	0	0	7.60048e-289	7.67731e-291	-1	0	7.67731e-291	sp|P02790|HEMO_HUMAN	HPX	453	H(5)N(4)A(2)_(N(N(H(H(N(H(A))))(H(N(H(A)))))))		0	0	4302.39	0	1314.22	3	0.7889
20221111_HCC_GP_07.45480.45480.3.0.dta	20221111_HCC_GP_07.45480.45480.3.0.dta	20221111_HCC_GP_07	45480	3917.08	3940.64	1314.22	3	1	ALPQPQJVTSLLGCTH	14,Carbamidomethyl[C];	1735.88	5 4 2 0 0	H(5)N(4)A(2)	(N(N(H(H(N(H(A))))(H(N(H(A)))))))	12548	0 1 0 0 0;0 2 0 0 0;1 2 0 0 0;2 2 0 0 0;2 3 0 0 0;3 2 0 0 0;3 3 0 0 0;3 3 1 0 0;3 4 0 0 0;4 3 0 0 0;4 3 1 0 0;4 4 0 0 0;4 4 1 0 0;5 4 0 0 0;5 4 1 0 0;	2204.77	7	77.0821	66.3689	96.9781	7	-0.01006	-2.55391	0.76471	0.73333	0	0	0	0	9.89632e-133	9.25571e-134	-1	0	9.25571e-134	sp|P02790|HEMO_HUMAN	HPX	453	null		2.87165e+09	0.0626584	3899.81	30.57	1314.22	3	1
20221111_HCC_GP_07.45480.45480.3.0.dta	20221111_HCC_GP_07.45480.45480.3.0.dta	20221111_HCC_GP_07	45480	3917.08	3940.64	1314.22	3	1	ALPQPQJVTSLLGCTH	14,Carbamidomethyl[C];	1735.88	5 4 2 0 0	H(5)N(4)A(2)	(N(N(H(H(N(H(A))))(H(N(H(A)))))))	12548	0 1 0 0 0;0 2 0 0 0;1 2 0 0 0;2 2 0 0 0;2 3 0 0 0;3 2 0 0 0;3 3 0 0 0;3 3 1 0 0;3 4 0 0 0;4 3 0 0 0;4 3 1 0 0;4 4 0 0 0;4 4 1 0 0;5 4 0 0 0;5 4 1 0 0;	2204.77	7	77.0821	66.3689	96.9781	7	-0.01006	-2.55391	0.76471	0.73333	0	0	0	0	9.89632e-133	9.25571e-134	-1	0	9.25571e-134	sp|P02790|HEMO_HUMAN	HPX	453	H(5)N(4)_(N(N(H(H(N(H)))(H(N(H))))))		9.96433e+07	0.00217418	2881.66	20.52	1120.16	3	3.9171
20221111_HCC_GP_07.45480.45480.3.0.dta	20221111_HCC_GP_07.45480.45480.3.0.dta	20221111_HCC_GP_07	45480	3917.08	3940.64	1314.22	3	1	ALPQPQJVTSLLGCTH	14,Carbamidomethyl[C];	1735.88	5 4 2 0 0	H(5)N(4)A(2)	(N(N(H(H(N(H(A))))(H(N(H(A)))))))	12548	0 1 0 0 0;0 2 0 0 0;1 2 0 0 0;2 2 0 0 0;2 3 0 0 0;3 2 0 0 0;3 3 0 0 0;3 3 1 0 0;3 4 0 0 0;4 3 0 0 0;4 3 1 0 0;4 4 0 0 0;4 4 1 0 0;5 4 0 0 0;5 4 1 0 0;	2204.77	7	77.0821	66.3689	96.9781	7	-0.01006	-2.55391	0.76471	0.73333	0	0	0	0	9.89632e-133	9.25571e-134	-1	0	9.25571e-134	sp|P02790|HEMO_HUMAN	HPX	453	H(5)N(4)A(1)_(N(N(H(H(N(H)))(H(N(H(A)))))))		5.35329e+08	0.0116807	3449.2	28.64	1217.19	3	5.8084
20221111_HCC_GP_07.45480.45480.3.0.dta	20221111_HCC_GP_07.45480.45480.3.0.dta	20221111_HCC_GP_07	45480	3917.08	3940.64	1314.22	3	1	ALPQPQJVTSLLGCTH	14,Carbamidomethyl[C];	1735.88	5 4 2 0 0	H(5)N(4)A(2)	(N(N(H(H(N(H(A))))(H(N(H(A)))))))	12548	0 1 0 0 0;0 2 0 0 0;1 2 0 0 0;2 2 0 0 0;2 3 0 0 0;3 2 0 0 0;3 3 0 0 0;3 3 1 0 0;3 4 0 0 0;4 3 0 0 0;4 3 1 0 0;4 4 0 0 0;4 4 1 0 0;5 4 0 0 0;5 4 1 0 0;	2204.77	7	77.0821	66.3689	96.9781	7	-0.01006	-2.55391	0.76471	0.73333	0	0	0	0	9.89632e-133	9.25571e-134	-1	0	9.25571e-134	sp|P02790|HEMO_HUMAN	HPX	453	H(5)N(4)A(2)_(N(N(H(H(N(H(A))))(H(N(H(A)))))))		2.88207e+09	0.0628858	3905.63	32.78	1314.22	3	6.9806
20221111_HCC_GP_08.44895.44895.3.0.dta	20221111_HCC_GP_08.44895.44895.3.0.dta	20221111_HCC_GP_08	44895	3867.35	3649.55	1217.19	3	1	ALPQPQJVTSLLGCTH	14,Carbamidomethyl[C];	1735.88	5 4 1 0 0	H(5)N(4)A(1)	(N(N(H(H(N(H)))(H(N(H(A)))))))	13467	0 1 0 0 0;0 2 0 0 0;1 2 0 0 0;2 2 0 0 0;2 3 0 0 0;3 2 0 0 0;3 3 0 0 0;3 3 1 0 0;3 4 0 0 0;4 3 0 0 0;4 3 1 0 0;4 4 0 0 0;4 4 1 0 0;5 4 0 0 0;	1913.68	7	15.8699	4.7934	36.4406	6	-0.01275	-3.49373	0.5625	0.13333	0	0	0	0	1.91386e-36	3.09275e-38	-1	0	3.09275e-38	sp|P02790|HEMO_HUMAN	HPX	453	null		2.5206e+08	0.00326424	3847.62	40.6	1217.19	3	1
20221111_HCC_GP_08.45507.45507.3.0.dta	20221111_HCC_GP_08.45507.45507.3.0.dta	20221111_HCC_GP_08	45507	3920.56	3940.64	1314.22	3	1	ALPQPQJVTSLLGCTH	14,Carbamidomethyl[C];	1735.88	5 4 2 0 0	H(5)N(4)A(2)	(N(N(H(H(N(H(A))))(H(N(H(A)))))))	12548	0 1 0 0 0;0 2 0 0 0;1 2 0 0 0;2 2 0 0 0;2 3 0 0 0;3 2 0 0 0;3 3 0 0 0;3 3 1 0 0;3 4 0 0 0;4 3 0 0 0;4 3 1 0 0;4 4 0 0 0;4 4 1 0 0;5 4 0 0 0;5 4 1 0 0;	2204.77	7	52.7931	37.9089	80.4351	7	-0.0073	-1.85351	0.70588	0.5	0	0	0	0	2.64702e-82	1.26538e-83	-1	0	1.26538e-83	sp|P02790|HEMO_HUMAN	HPX	453	null		2.72674e+09	0.035312	3908.39	28.49	1314.22	3	1
20221111_HCC_GP_08.44895.44895.3.0.dta	20221111_HCC_GP_08.44895.44895.3.0.dta	20221111_HCC_GP_08	44895	3867.35	3649.55	1217.19	3	1	ALPQPQJVTSLLGCTH	14,Carbamidomethyl[C];	1735.88	5 4 1 0 0	H(5)N(4)A(1)	(N(N(H(H(N(H)))(H(N(H(A)))))))	13467	0 1 0 0 0;0 2 0 0 0;1 2 0 0 0;2 2 0 0 0;2 3 0 0 0;3 2 0 0 0;3 3 0 0 0;3 3 1 0 0;3 4 0 0 0;4 3 0 0 0;4 3 1 0 0;4 4 0 0 0;4 4 1 0 0;5 4 0 0 0;	1913.68	7	15.8699	4.7934	36.4406	6	-0.01275	-3.49373	0.5625	0.13333	0	0	0	0	1.91386e-36	3.09275e-38	-1	0	3.09275e-38	sp|P02790|HEMO_HUMAN	HPX	453	H(5)N(4)_(N(N(H(H(N(H)))(H(N(H))))))		0	0	3373.57	0	1120.16	3	0.7972
20221111_HCC_GP_08.44895.44895.3.0.dta	20221111_HCC_GP_08.44895.44895.3.0.dta	20221111_HCC_GP_08	44895	3867.35	3649.55	1217.19	3	1	ALPQPQJVTSLLGCTH	14,Carbamidomethyl[C];	1735.88	5 4 1 0 0	H(5)N(4)A(1)	(N(N(H(H(N(H)))(H(N(H(A)))))))	13467	0 1 0 0 0;0 2 0 0 0;1 2 0 0 0;2 2 0 0 0;2 3 0 0 0;3 2 0 0 0;3 3 0 0 0;3 3 1 0 0;3 4 0 0 0;4 3 0 0 0;4 3 1 0 0;4 4 0 0 0;4 4 1 0 0;5 4 0 0 0;	1913.68	7	15.8699	4.7934	36.4406	6	-0.01275	-3.49373	0.5625	0.13333	0	0	0	0	1.91386e-36	3.09275e-38	-1	0	3.09275e-38	sp|P02790|HEMO_HUMAN	HPX	453	H(5)N(4)A(1)_(N(N(H(H(N(H)))(H(N(H(A)))))))		2.77694e+08	0.0035962	3856.67	59.95	1217.19	3	12.6068
20221111_HCC_GP_08.44895.44895.3.0.dta	20221111_HCC_GP_08.44895.44895.3.0.dta	20221111_HCC_GP_08	44895	3867.35	3649.55	1217.19	3	1	ALPQPQJVTSLLGCTH	14,Carbamidomethyl[C];	1735.88	5 4 1 0 0	H(5)N(4)A(1)	(N(N(H(H(N(H)))(H(N(H(A)))))))	13467	0 1 0 0 0;0 2 0 0 0;1 2 0 0 0;2 2 0 0 0;2 3 0 0 0;3 2 0 0 0;3 3 0 0 0;3 3 1 0 0;3 4 0 0 0;4 3 0 0 0;4 3 1 0 0;4 4 0 0 0;4 4 1 0 0;5 4 0 0 0;	1913.68	7	15.8699	4.7934	36.4406	6	-0.01275	-3.49373	0.5625	0.13333	0	0	0	0	1.91386e-36	3.09275e-38	-1	0	3.09275e-38	sp|P02790|HEMO_HUMAN	HPX	453	H(5)N(4)A(2)_(N(N(H(H(N(H(A))))(H(N(H(A)))))))		0	0	4282.27	0	1314.22	3	0.7889
20221111_HCC_GP_08.45507.45507.3.0.dta	20221111_HCC_GP_08.45507.45507.3.0.dta	20221111_HCC_GP_08	45507	3920.56	3940.64	1314.22	3	1	ALPQPQJVTSLLGCTH	14,Carbamidomethyl[C];	1735.88	5 4 2 0 0	H(5)N(4)A(2)	(N(N(H(H(N(H(A))))(H(N(H(A)))))))	12548	0 1 0 0 0;0 2 0 0 0;1 2 0 0 0;2 2 0 0 0;2 3 0 0 0;3 2 0 0 0;3 3 0 0 0;3 3 1 0 0;3 4 0 0 0;4 3 0 0 0;4 3 1 0 0;4 4 0 0 0;4 4 1 0 0;5 4 0 0 0;5 4 1 0 0;	2204.77	7	52.7931	37.9089	80.4351	7	-0.0073	-1.85351	0.70588	0.5	0	0	0	0	2.64702e-82	1.26538e-83	-1	0	1.26538e-83	sp|P02790|HEMO_HUMAN	HPX	453	H(5)N(4)_(N(N(H(H(N(H)))(H(N(H))))))		6.62302e+07	0.000857697	2883.58	12.25	1120.16	3	2.9681
20221111_HCC_GP_08.45507.45507.3.0.dta	20221111_HCC_GP_08.45507.45507.3.0.dta	20221111_HCC_GP_08	45507	3920.56	3940.64	1314.22	3	1	ALPQPQJVTSLLGCTH	14,Carbamidomethyl[C];	1735.88	5 4 2 0 0	H(5)N(4)A(2)	(N(N(H(H(N(H(A))))(H(N(H(A)))))))	12548	0 1 0 0 0;0 2 0 0 0;1 2 0 0 0;2 2 0 0 0;2 3 0 0 0;3 2 0 0 0;3 3 0 0 0;3 3 1 0 0;3 4 0 0 0;4 3 0 0 0;4 3 1 0 0;4 4 0 0 0;4 4 1 0 0;5 4 0 0 0;5 4 1 0 0;	2204.77	7	52.7931	37.9089	80.4351	7	-0.0073	-1.85351	0.70588	0.5	0	0	0	0	2.64702e-82	1.26538e-83	-1	0	1.26538e-83	sp|P02790|HEMO_HUMAN	HPX	453	H(5)N(4)A(1)_(N(N(H(H(N(H)))(H(N(H(A)))))))		3.01314e+08	0.00390208	3449.82	17.68	1217.19	3	3.9224
20221111_HCC_GP_08.45507.45507.3.0.dta	20221111_HCC_GP_08.45507.45507.3.0.dta	20221111_HCC_GP_08	45507	3920.56	3940.64	1314.22	3	1	ALPQPQJVTSLLGCTH	14,Carbamidomethyl[C];	1735.88	5 4 2 0 0	H(5)N(4)A(2)	(N(N(H(H(N(H(A))))(H(N(H(A)))))))	12548	0 1 0 0 0;0 2 0 0 0;1 2 0 0 0;2 2 0 0 0;2 3 0 0 0;3 2 0 0 0;3 3 0 0 0;3 3 1 0 0;3 4 0 0 0;4 3 0 0 0;4 3 1 0 0;4 4 0 0 0;4 4 1 0 0;5 4 0 0 0;5 4 1 0 0;	2204.77	7	52.7931	37.9089	80.4351	7	-0.0073	-1.85351	0.70588	0.5	0	0	0	0	2.64702e-82	1.26538e-83	-1	0	1.26538e-83	sp|P02790|HEMO_HUMAN	HPX	453	H(5)N(4)A(2)_(N(N(H(H(N(H(A))))(H(N(H(A)))))))		2.72674e+09	0.035312	3908.39	28.49	1314.22	3	5.948
20221111_HCC_GP_09.46202.46202.3.0.dta	20221111_HCC_GP_09.46202.46202.3.0.dta	20221111_HCC_GP_09	46202	3938.42	3940.64	1314.22	3	1	ALPQPQJVTSLLGCTH	14,Carbamidomethyl[C];	1735.88	5 4 2 0 0	H(5)N(4)A(2)	(N(N(H(H(N(H(A))))(H(N(H(A)))))))	12548	0 1 0 0 0;0 2 0 0 0;1 2 0 0 0;2 2 0 0 0;2 3 0 0 0;3 2 0 0 0;3 3 0 0 0;3 3 1 0 0;3 4 0 0 0;4 3 0 0 0;4 3 1 0 0;4 4 0 0 0;4 4 1 0 0;5 4 0 0 0;5 4 1 0 0;	2204.77	7	91.2228	83.7927	105.021	7	-0.01408	-3.57176	0.82353	0.86667	0	0	0	0	2.91428e-26	7.26687e-27	-1	0	7.26687e-27	sp|P02790|HEMO_HUMAN	HPX	453	null		2.62383e+09	0.0316294	3917.9	40.36	1314.22	3	1
20221111_HCC_GP_09.46202.46202.3.0.dta	20221111_HCC_GP_09.46202.46202.3.0.dta	20221111_HCC_GP_09	46202	3938.42	3940.64	1314.22	3	1	ALPQPQJVTSLLGCTH	14,Carbamidomethyl[C];	1735.88	5 4 2 0 0	H(5)N(4)A(2)	(N(N(H(H(N(H(A))))(H(N(H(A)))))))	12548	0 1 0 0 0;0 2 0 0 0;1 2 0 0 0;2 2 0 0 0;2 3 0 0 0;3 2 0 0 0;3 3 0 0 0;3 3 1 0 0;3 4 0 0 0;4 3 0 0 0;4 3 1 0 0;4 4 0 0 0;4 4 1 0 0;5 4 0 0 0;5 4 1 0 0;	2204.77	7	91.2228	83.7927	105.021	7	-0.01408	-3.57176	0.82353	0.86667	0	0	0	0	2.91428e-26	7.26687e-27	-1	0	7.26687e-27	sp|P02790|HEMO_HUMAN	HPX	453	H(5)N(4)_(N(N(H(H(N(H)))(H(N(H))))))		1.34339e+07	0.000161941	2829.31	5.71	1120.16	3	1.9287
20221111_HCC_GP_09.46202.46202.3.0.dta	20221111_HCC_GP_09.46202.46202.3.0.dta	20221111_HCC_GP_09	46202	3938.42	3940.64	1314.22	3	1	ALPQPQJVTSLLGCTH	14,Carbamidomethyl[C];	1735.88	5 4 2 0 0	H(5)N(4)A(2)	(N(N(H(H(N(H(A))))(H(N(H(A)))))))	12548	0 1 0 0 0;0 2 0 0 0;1 2 0 0 0;2 2 0 0 0;2 3 0 0 0;3 2 0 0 0;3 3 0 0 0;3 3 1 0 0;3 4 0 0 0;4 3 0 0 0;4 3 1 0 0;4 4 0 0 0;4 4 1 0 0;5 4 0 0 0;5 4 1 0 0;	2204.77	7	91.2228	83.7927	105.021	7	-0.01408	-3.57176	0.82353	0.86667	0	0	0	0	2.91428e-26	7.26687e-27	-1	0	7.26687e-27	sp|P02790|HEMO_HUMAN	HPX	453	H(5)N(4)A(1)_(N(N(H(H(N(H)))(H(N(H(A)))))))		6.22759e+07	0.000750715	3482.64	10.27	1217.19	3	1.98
20221111_HCC_GP_09.46202.46202.3.0.dta	20221111_HCC_GP_09.46202.46202.3.0.dta	20221111_HCC_GP_09	46202	3938.42	3940.64	1314.22	3	1	ALPQPQJVTSLLGCTH	14,Carbamidomethyl[C];	1735.88	5 4 2 0 0	H(5)N(4)A(2)	(N(N(H(H(N(H(A))))(H(N(H(A)))))))	12548	0 1 0 0 0;0 2 0 0 0;1 2 0 0 0;2 2 0 0 0;2 3 0 0 0;3 2 0 0 0;3 3 0 0 0;3 3 1 0 0;3 4 0 0 0;4 3 0 0 0;4 3 1 0 0;4 4 0 0 0;4 4 1 0 0;5 4 0 0 0;5 4 1 0 0;	2204.77	7	91.2228	83.7927	105.021	7	-0.01408	-3.57176	0.82353	0.86667	0	0	0	0	2.91428e-26	7.26687e-27	-1	0	7.26687e-27	sp|P02790|HEMO_HUMAN	HPX	453	H(5)N(4)A(2)_(N(N(H(H(N(H(A))))(H(N(H(A)))))))		2.60984e+09	0.0314608	3926.8	27.03	1314.22	3	5.9879
20221111_HCC_GP_12.46744.46744.3.0.dta	20221111_HCC_GP_12.46744.46744.3.0.dta	20221111_HCC_GP_12	46744	3984.58	3940.64	1314.22	3	1	ALPQPQJVTSLLGCTH	14,Carbamidomethyl[C];	1735.88	5 4 2 0 0	H(5)N(4)A(2)	(N(N(H(H(N(H(A))))(H(N(H(A)))))))	12548	0 1 0 0 0;0 2 0 0 0;1 2 0 0 0;2 2 0 0 0;2 3 0 0 0;3 2 0 0 0;3 3 0 0 0;3 3 1 0 0;3 4 0 0 0;4 3 0 0 0;4 3 1 0 0;4 4 0 0 0;4 4 1 0 0;5 4 0 0 0;5 4 1 0 0;	2204.77	7	36.9333	29.482	50.7715	7	-0.00931	-2.3613	0.64706	0.56667	0	0	0	0	3.63647e-35	4.62662e-37	-1	0	4.62662e-37	sp|P02790|HEMO_HUMAN	HPX	453	null		1.16573e+09	0.0208796	3948.03	50.9	1314.22	3	1
20221111_HCC_GP_12.46744.46744.3.0.dta	20221111_HCC_GP_12.46744.46744.3.0.dta	20221111_HCC_GP_12	46744	3984.58	3940.64	1314.22	3	1	ALPQPQJVTSLLGCTH	14,Carbamidomethyl[C];	1735.88	5 4 2 0 0	H(5)N(4)A(2)	(N(N(H(H(N(H(A))))(H(N(H(A)))))))	12548	0 1 0 0 0;0 2 0 0 0;1 2 0 0 0;2 2 0 0 0;2 3 0 0 0;3 2 0 0 0;3 3 0 0 0;3 3 1 0 0;3 4 0 0 0;4 3 0 0 0;4 3 1 0 0;4 4 0 0 0;4 4 1 0 0;5 4 0 0 0;5 4 1 0 0;	2204.77	7	36.9333	29.482	50.7715	7	-0.00931	-2.3613	0.64706	0.56667	0	0	0	0	3.63647e-35	4.62662e-37	-1	0	4.62662e-37	sp|P02790|HEMO_HUMAN	HPX	453	H(5)N(4)_(N(N(H(H(N(H)))(H(N(H))))))		1.3097e+07	0.000234582	3074.43	0	1120.16	3	0.9326
20221111_HCC_GP_12.46744.46744.3.0.dta	20221111_HCC_GP_12.46744.46744.3.0.dta	20221111_HCC_GP_12	46744	3984.58	3940.64	1314.22	3	1	ALPQPQJVTSLLGCTH	14,Carbamidomethyl[C];	1735.88	5 4 2 0 0	H(5)N(4)A(2)	(N(N(H(H(N(H(A))))(H(N(H(A)))))))	12548	0 1 0 0 0;0 2 0 0 0;1 2 0 0 0;2 2 0 0 0;2 3 0 0 0;3 2 0 0 0;3 3 0 0 0;3 3 1 0 0;3 4 0 0 0;4 3 0 0 0;4 3 1 0 0;4 4 0 0 0;4 4 1 0 0;5 4 0 0 0;5 4 1 0 0;	2204.77	7	36.9333	29.482	50.7715	7	-0.00931	-2.3613	0.64706	0.56667	0	0	0	0	3.63647e-35	4.62662e-37	-1	0	4.62662e-37	sp|P02790|HEMO_HUMAN	HPX	453	H(5)N(4)A(1)_(N(N(H(H(N(H)))(H(N(H(A)))))))		1.09545e+09	0.0196209	3529.91	17	1217.19	3	3.8997
20221111_HCC_GP_12.46744.46744.3.0.dta	20221111_HCC_GP_12.46744.46744.3.0.dta	20221111_HCC_GP_12	46744	3984.58	3940.64	1314.22	3	1	ALPQPQJVTSLLGCTH	14,Carbamidomethyl[C];	1735.88	5 4 2 0 0	H(5)N(4)A(2)	(N(N(H(H(N(H(A))))(H(N(H(A)))))))	12548	0 1 0 0 0;0 2 0 0 0;1 2 0 0 0;2 2 0 0 0;2 3 0 0 0;3 2 0 0 0;3 3 0 0 0;3 3 1 0 0;3 4 0 0 0;4 3 0 0 0;4 3 1 0 0;4 4 0 0 0;4 4 1 0 0;5 4 0 0 0;5 4 1 0 0;	2204.77	7	36.9333	29.482	50.7715	7	-0.00931	-2.3613	0.64706	0.56667	0	0	0	0	3.63647e-35	4.62662e-37	-1	0	4.62662e-37	sp|P02790|HEMO_HUMAN	HPX	453	H(5)N(4)A(2)_(N(N(H(H(N(H(A))))(H(N(H(A)))))))		1.1519e+09	0.0206319	3951.75	43.11	1314.22	3	7.9576
20221111_HCC_GP_13.44688.44688.3.0.dta	20221111_HCC_GP_13.44688.44688.3.0.dta	20221111_HCC_GP_13	44688	3890.31	3649.55	1217.19	3	1	ALPQPQJVTSLLGCTH	14,Carbamidomethyl[C];	1735.88	5 4 1 0 0	H(5)N(4)A(1)	(N(N(H(H(N(H)))(H(N(H(A)))))))	13467	0 1 0 0 0;0 2 0 0 0;1 2 0 0 0;2 2 0 0 0;2 3 0 0 0;3 2 0 0 0;3 3 0 0 0;3 3 1 0 0;3 4 0 0 0;4 3 0 0 0;4 3 1 0 0;4 4 0 0 0;4 4 1 0 0;5 4 0 0 0;	1913.68	7	30.4749	16.969	55.5573	7	-0.01082	-2.96434	0.625	0.36667	0	0	0	0	4.00218e-11	3.25975e-12	-1	0	3.25975e-12	sp|P02790|HEMO_HUMAN	HPX	453	null		2.41738e+08	0.00320636	3868.75	49.98	1217.19	3	1
20221111_HCC_GP_13.44688.44688.3.0.dta	20221111_HCC_GP_13.44688.44688.3.0.dta	20221111_HCC_GP_13	44688	3890.31	3649.55	1217.19	3	1	ALPQPQJVTSLLGCTH	14,Carbamidomethyl[C];	1735.88	5 4 1 0 0	H(5)N(4)A(1)	(N(N(H(H(N(H)))(H(N(H(A)))))))	13467	0 1 0 0 0;0 2 0 0 0;1 2 0 0 0;2 2 0 0 0;2 3 0 0 0;3 2 0 0 0;3 3 0 0 0;3 3 1 0 0;3 4 0 0 0;4 3 0 0 0;4 3 1 0 0;4 4 0 0 0;4 4 1 0 0;5 4 0 0 0;	1913.68	7	30.4749	16.969	55.5573	7	-0.01082	-2.96434	0.625	0.36667	0	0	0	0	4.00218e-11	3.25975e-12	-1	0	3.25975e-12	sp|P02790|HEMO_HUMAN	HPX	453	H(5)N(4)_(N(N(H(H(N(H)))(H(N(H))))))		1.03565e+07	0.000137366	3412.06	7.13	1120.16	3	1.8826
20221111_HCC_GP_13.44688.44688.3.0.dta	20221111_HCC_GP_13.44688.44688.3.0.dta	20221111_HCC_GP_13	44688	3890.31	3649.55	1217.19	3	1	ALPQPQJVTSLLGCTH	14,Carbamidomethyl[C];	1735.88	5 4 1 0 0	H(5)N(4)A(1)	(N(N(H(H(N(H)))(H(N(H(A)))))))	13467	0 1 0 0 0;0 2 0 0 0;1 2 0 0 0;2 2 0 0 0;2 3 0 0 0;3 2 0 0 0;3 3 0 0 0;3 3 1 0 0;3 4 0 0 0;4 3 0 0 0;4 3 1 0 0;4 4 0 0 0;4 4 1 0 0;5 4 0 0 0;	1913.68	7	30.4749	16.969	55.5573	7	-0.01082	-2.96434	0.625	0.36667	0	0	0	0	4.00218e-11	3.25975e-12	-1	0	3.25975e-12	sp|P02790|HEMO_HUMAN	HPX	453	H(5)N(4)A(1)_(N(N(H(H(N(H)))(H(N(H(A)))))))		2.48052e+08	0.00329011	3880.16	47.55	1217.19	3	10.7993
20221111_HCC_GP_13.44688.44688.3.0.dta	20221111_HCC_GP_13.44688.44688.3.0.dta	20221111_HCC_GP_13	44688	3890.31	3649.55	1217.19	3	1	ALPQPQJVTSLLGCTH	14,Carbamidomethyl[C];	1735.88	5 4 1 0 0	H(5)N(4)A(1)	(N(N(H(H(N(H)))(H(N(H(A)))))))	13467	0 1 0 0 0;0 2 0 0 0;1 2 0 0 0;2 2 0 0 0;2 3 0 0 0;3 2 0 0 0;3 3 0 0 0;3 3 1 0 0;3 4 0 0 0;4 3 0 0 0;4 3 1 0 0;4 4 0 0 0;4 4 1 0 0;5 4 0 0 0;	1913.68	7	30.4749	16.969	55.5573	7	-0.01082	-2.96434	0.625	0.36667	0	0	0	0	4.00218e-11	3.25975e-12	-1	0	3.25975e-12	sp|P02790|HEMO_HUMAN	HPX	453	H(5)N(4)A(2)_(N(N(H(H(N(H(A))))(H(N(H(A)))))))		0	0	4375.91	0	1314.22	3	0.8877
20221111_HCC_GP_17.43882.43882.3.0.dta	20221111_HCC_GP_17.43882.43882.3.0.dta	20221111_HCC_GP_17	43882	3937.8	3940.64	1314.22	3	1	ALPQPQJVTSLLGCTH	14,Carbamidomethyl[C];	1735.88	5 4 2 0 0	H(5)N(4)A(2)	(N(N(H(H(N(H(A))))(H(N(H(A)))))))	12548	0 1 0 0 0;0 2 0 0 0;1 2 0 0 0;2 2 0 0 0;2 3 0 0 0;3 2 0 0 0;3 3 0 0 0;3 3 1 0 0;3 4 0 0 0;4 3 0 0 0;4 3 1 0 0;4 4 0 0 0;4 4 1 0 0;5 4 0 0 0;5 4 1 0 0;	2204.77	7	86.071	78.8272	99.5237	7	-0.00795	-2.01795	0.82353	0.83333	0	0	0	0	3.33343e-298	1.0753e-299	-1	0	1.0753e-299	sp|P02790|HEMO_HUMAN	HPX	453	null		9.77067e+08	0.0226583	3921.72	31.79	1314.22	3	1
20221111_HCC_GP_17.43882.43882.3.0.dta	20221111_HCC_GP_17.43882.43882.3.0.dta	20221111_HCC_GP_17	43882	3937.8	3940.64	1314.22	3	1	ALPQPQJVTSLLGCTH	14,Carbamidomethyl[C];	1735.88	5 4 2 0 0	H(5)N(4)A(2)	(N(N(H(H(N(H(A))))(H(N(H(A)))))))	12548	0 1 0 0 0;0 2 0 0 0;1 2 0 0 0;2 2 0 0 0;2 3 0 0 0;3 2 0 0 0;3 3 0 0 0;3 3 1 0 0;3 4 0 0 0;4 3 0 0 0;4 3 1 0 0;4 4 0 0 0;4 4 1 0 0;5 4 0 0 0;5 4 1 0 0;	2204.77	7	86.071	78.8272	99.5237	7	-0.00795	-2.01795	0.82353	0.83333	0	0	0	0	3.33343e-298	1.0753e-299	-1	0	1.0753e-299	sp|P02790|HEMO_HUMAN	HPX	453	H(5)N(4)_(N(N(H(H(N(H)))(H(N(H))))))		2.97762e+07	0.000690515	2934.85	12.14	1120.16	3	3.9054
20221111_HCC_GP_17.43882.43882.3.0.dta	20221111_HCC_GP_17.43882.43882.3.0.dta	20221111_HCC_GP_17	43882	3937.8	3940.64	1314.22	3	1	ALPQPQJVTSLLGCTH	14,Carbamidomethyl[C];	1735.88	5 4 2 0 0	H(5)N(4)A(2)	(N(N(H(H(N(H(A))))(H(N(H(A)))))))	12548	0 1 0 0 0;0 2 0 0 0;1 2 0 0 0;2 2 0 0 0;2 3 0 0 0;3 2 0 0 0;3 3 0 0 0;3 3 1 0 0;3 4 0 0 0;4 3 0 0 0;4 3 1 0 0;4 4 0 0 0;4 4 1 0 0;5 4 0 0 0;5 4 1 0 0;	2204.77	7	86.071	78.8272	99.5237	7	-0.00795	-2.01795	0.82353	0.83333	0	0	0	0	3.33343e-298	1.0753e-299	-1	0	1.0753e-299	sp|P02790|HEMO_HUMAN	HPX	453	H(5)N(4)A(1)_(N(N(H(H(N(H)))(H(N(H(A)))))))		1.54811e+08	0.00359009	3506.41	13.38	1217.19	3	2.949
20221111_HCC_GP_17.43882.43882.3.0.dta	20221111_HCC_GP_17.43882.43882.3.0.dta	20221111_HCC_GP_17	43882	3937.8	3940.64	1314.22	3	1	ALPQPQJVTSLLGCTH	14,Carbamidomethyl[C];	1735.88	5 4 2 0 0	H(5)N(4)A(2)	(N(N(H(H(N(H(A))))(H(N(H(A)))))))	12548	0 1 0 0 0;0 2 0 0 0;1 2 0 0 0;2 2 0 0 0;2 3 0 0 0;3 2 0 0 0;3 3 0 0 0;3 3 1 0 0;3 4 0 0 0;4 3 0 0 0;4 3 1 0 0;4 4 0 0 0;4 4 1 0 0;5 4 0 0 0;5 4 1 0 0;	2204.77	7	86.071	78.8272	99.5237	7	-0.00795	-2.01795	0.82353	0.83333	0	0	0	0	3.33343e-298	1.0753e-299	-1	0	1.0753e-299	sp|P02790|HEMO_HUMAN	HPX	453	H(5)N(4)A(2)_(N(N(H(H(N(H(A))))(H(N(H(A)))))))		9.77067e+08	0.0226583	3926.92	26.59	1314.22	3	5.9607
20221111_HCC_GP_19.44422.44422.3.0.dta	20221111_HCC_GP_19.44422.44422.3.0.dta	20221111_HCC_GP_19	44422	3943.84	3940.64	1314.22	3	1	ALPQPQJVTSLLGCTH	14,Carbamidomethyl[C];	1735.88	5 4 2 0 0	H(5)N(4)A(2)	(N(N(H(H(N(H(A))))(H(N(H(A)))))))	12548	0 1 0 0 0;0 2 0 0 0;1 2 0 0 0;2 2 0 0 0;2 3 0 0 0;3 2 0 0 0;3 3 0 0 0;3 3 1 0 0;3 4 0 0 0;4 3 0 0 0;4 3 1 0 0;4 4 0 0 0;4 4 1 0 0;5 4 0 0 0;5 4 1 0 0;	2204.77	7	20.2258	8.70009	41.6308	6	-0.00528	-1.3404	0.58824	0.26667	0	0	0	0	1.39838e-42	2.61311e-44	-1	0	2.61311e-44	sp|P02790|HEMO_HUMAN	HPX	453	null		1.13849e+09	0.0351342	3922.75	39.11	1314.22	3	1
20221111_HCC_GP_19.44422.44422.3.0.dta	20221111_HCC_GP_19.44422.44422.3.0.dta	20221111_HCC_GP_19	44422	3943.84	3940.64	1314.22	3	1	ALPQPQJVTSLLGCTH	14,Carbamidomethyl[C];	1735.88	5 4 2 0 0	H(5)N(4)A(2)	(N(N(H(H(N(H(A))))(H(N(H(A)))))))	12548	0 1 0 0 0;0 2 0 0 0;1 2 0 0 0;2 2 0 0 0;2 3 0 0 0;3 2 0 0 0;3 3 0 0 0;3 3 1 0 0;3 4 0 0 0;4 3 0 0 0;4 3 1 0 0;4 4 0 0 0;4 4 1 0 0;5 4 0 0 0;5 4 1 0 0;	2204.77	7	20.2258	8.70009	41.6308	6	-0.00528	-1.3404	0.58824	0.26667	0	0	0	0	1.39838e-42	2.61311e-44	-1	0	2.61311e-44	sp|P02790|HEMO_HUMAN	HPX	453	H(5)N(4)_(N(N(H(H(N(H)))(H(N(H))))))		3.45445e+07	0.00106606	2931.72	14.91	1120.16	3	3.9647
20221111_HCC_GP_19.44422.44422.3.0.dta	20221111_HCC_GP_19.44422.44422.3.0.dta	20221111_HCC_GP_19	44422	3943.84	3940.64	1314.22	3	1	ALPQPQJVTSLLGCTH	14,Carbamidomethyl[C];	1735.88	5 4 2 0 0	H(5)N(4)A(2)	(N(N(H(H(N(H(A))))(H(N(H(A)))))))	12548	0 1 0 0 0;0 2 0 0 0;1 2 0 0 0;2 2 0 0 0;2 3 0 0 0;3 2 0 0 0;3 3 0 0 0;3 3 1 0 0;3 4 0 0 0;4 3 0 0 0;4 3 1 0 0;4 4 0 0 0;4 4 1 0 0;5 4 0 0 0;5 4 1 0 0;	2204.77	7	20.2258	8.70009	41.6308	6	-0.00528	-1.3404	0.58824	0.26667	0	0	0	0	1.39838e-42	2.61311e-44	-1	0	2.61311e-44	sp|P02790|HEMO_HUMAN	HPX	453	H(5)N(4)A(1)_(N(N(H(H(N(H)))(H(N(H(A)))))))		3.82744e+08	0.0118116	3499.55	21.04	1217.19	3	4.8786
20221111_HCC_GP_19.44422.44422.3.0.dta	20221111_HCC_GP_19.44422.44422.3.0.dta	20221111_HCC_GP_19	44422	3943.84	3940.64	1314.22	3	1	ALPQPQJVTSLLGCTH	14,Carbamidomethyl[C];	1735.88	5 4 2 0 0	H(5)N(4)A(2)	(N(N(H(H(N(H(A))))(H(N(H(A)))))))	12548	0 1 0 0 0;0 2 0 0 0;1 2 0 0 0;2 2 0 0 0;2 3 0 0 0;3 2 0 0 0;3 3 0 0 0;3 3 1 0 0;3 4 0 0 0;4 3 0 0 0;4 3 1 0 0;4 4 0 0 0;4 4 1 0 0;5 4 0 0 0;5 4 1 0 0;	2204.77	7	20.2258	8.70009	41.6308	6	-0.00528	-1.3404	0.58824	0.26667	0	0	0	0	1.39838e-42	2.61311e-44	-1	0	2.61311e-44	sp|P02790|HEMO_HUMAN	HPX	453	H(5)N(4)A(2)_(N(N(H(H(N(H(A))))(H(N(H(A)))))))		1.13415e+09	0.0350004	3935.44	26.42	1314.22	3	5.9843
20221111_HCC_GP_22.44260.44260.3.0.dta	20221111_HCC_GP_22.44260.44260.3.0.dta	20221111_HCC_GP_22	44260	3942.5	3940.64	1314.22	3	1	ALPQPQJVTSLLGCTH	14,Carbamidomethyl[C];	1735.88	5 4 2 0 0	H(5)N(4)A(2)	(N(N(H(H(N(H(A))))(H(N(H(A)))))))	12548	0 1 0 0 0;0 2 0 0 0;1 2 0 0 0;2 2 0 0 0;2 3 0 0 0;3 2 0 0 0;3 3 0 0 0;3 3 1 0 0;3 4 0 0 0;4 3 0 0 0;4 3 1 0 0;4 4 0 0 0;4 4 1 0 0;5 4 0 0 0;5 4 1 0 0;	2204.77	7	23.7219	7.88236	53.1383	7	-0.00487	-1.23458	0.58824	0.2	0	0	0	0	4.73769e-93	6.75986e-95	-1	0	6.75986e-95	sp|P02790|HEMO_HUMAN	HPX	453	null		4.64248e+08	0.0097941	3925.87	28.56	1314.22	3	1
20221111_HCC_GP_22.44260.44260.3.0.dta	20221111_HCC_GP_22.44260.44260.3.0.dta	20221111_HCC_GP_22	44260	3942.5	3940.64	1314.22	3	1	ALPQPQJVTSLLGCTH	14,Carbamidomethyl[C];	1735.88	5 4 2 0 0	H(5)N(4)A(2)	(N(N(H(H(N(H(A))))(H(N(H(A)))))))	12548	0 1 0 0 0;0 2 0 0 0;1 2 0 0 0;2 2 0 0 0;2 3 0 0 0;3 2 0 0 0;3 3 0 0 0;3 3 1 0 0;3 4 0 0 0;4 3 0 0 0;4 3 1 0 0;4 4 0 0 0;4 4 1 0 0;5 4 0 0 0;5 4 1 0 0;	2204.77	7	23.7219	7.88236	53.1383	7	-0.00487	-1.23458	0.58824	0.2	0	0	0	0	4.73769e-93	6.75986e-95	-1	0	6.75986e-95	sp|P02790|HEMO_HUMAN	HPX	453	H(5)N(4)_(N(N(H(H(N(H)))(H(N(H))))))		3.9776e+06	8.39143e-05	2924.17	0	1120.16	3	0.8385
20221111_HCC_GP_22.44260.44260.3.0.dta	20221111_HCC_GP_22.44260.44260.3.0.dta	20221111_HCC_GP_22	44260	3942.5	3940.64	1314.22	3	1	ALPQPQJVTSLLGCTH	14,Carbamidomethyl[C];	1735.88	5 4 2 0 0	H(5)N(4)A(2)	(N(N(H(H(N(H(A))))(H(N(H(A)))))))	12548	0 1 0 0 0;0 2 0 0 0;1 2 0 0 0;2 2 0 0 0;2 3 0 0 0;3 2 0 0 0;3 3 0 0 0;3 3 1 0 0;3 4 0 0 0;4 3 0 0 0;4 3 1 0 0;4 4 0 0 0;4 4 1 0 0;5 4 0 0 0;5 4 1 0 0;	2204.77	7	23.7219	7.88236	53.1383	7	-0.00487	-1.23458	0.58824	0.2	0	0	0	0	4.73769e-93	6.75986e-95	-1	0	6.75986e-95	sp|P02790|HEMO_HUMAN	HPX	453	H(5)N(4)A(1)_(N(N(H(H(N(H)))(H(N(H(A)))))))		9.78811e+07	0.00206497	3497.02	10.8	1217.19	3	2.8282
20221111_HCC_GP_22.44260.44260.3.0.dta	20221111_HCC_GP_22.44260.44260.3.0.dta	20221111_HCC_GP_22	44260	3942.5	3940.64	1314.22	3	1	ALPQPQJVTSLLGCTH	14,Carbamidomethyl[C];	1735.88	5 4 2 0 0	H(5)N(4)A(2)	(N(N(H(H(N(H(A))))(H(N(H(A)))))))	12548	0 1 0 0 0;0 2 0 0 0;1 2 0 0 0;2 2 0 0 0;2 3 0 0 0;3 2 0 0 0;3 3 0 0 0;3 3 1 0 0;3 4 0 0 0;4 3 0 0 0;4 3 1 0 0;4 4 0 0 0;4 4 1 0 0;5 4 0 0 0;5 4 1 0 0;	2204.77	7	23.7219	7.88236	53.1383	7	-0.00487	-1.23458	0.58824	0.2	0	0	0	0	4.73769e-93	6.75986e-95	-1	0	6.75986e-95	sp|P02790|HEMO_HUMAN	HPX	453	H(5)N(4)A(2)_(N(N(H(H(N(H(A))))(H(N(H(A)))))))		4.61046e+08	0.00972655	3928.87	40.38	1314.22	3	9.9116
20221111_HCC_GP_24.45355.45355.3.0.dta	20221111_HCC_GP_24.45355.45355.3.0.dta	20221111_HCC_GP_24	45355	3903.42	3284.42	1095.48	3	1	ALPQPQJVTSLLGCTH	14,Carbamidomethyl[C];	1735.88	4 3 1 0 0	H(4)N(3)A(1)	(N(N(H(H)(H(N(H(A)))))))	14730	0 1 0 0 0;0 2 0 0 0;1 2 0 0 0;2 2 0 0 0;2 3 0 0 0;3 2 0 0 0;3 3 0 0 0;3 3 1 0 0;4 3 0 0 0;	1548.54	7	26.6475	13.9206	50.2833	7	-0.00091	-0.27784	0.72727	0.3	0	0	0	0	9.49937e-29	1.26681e-30	-1	0	1.26681e-30	sp|P02790|HEMO_HUMAN	HPX	453	null		2.38251e+08	0.00155638	3878.04	33	1095.48	3	1
20221111_HCC_GP_24.45827.45827.4.1.dta	20221111_HCC_GP_24.45827.45827.4.1.dta	20221111_HCC_GP_24	45827	3941.97	3940.64	985.917	4	1	ALPQPQJVTSLLGCTH	14,Carbamidomethyl[C];	1735.88	5 4 2 0 0	H(5)N(4)A(2)	(N(N(H(H(N(H(A))))(H(N(H(A)))))))	12548	0 1 0 0 0;0 2 0 0 0;1 2 0 0 0;2 2 0 0 0;2 3 0 0 0;3 2 0 0 0;3 3 0 0 0;3 3 1 0 0;3 4 0 0 0;4 3 0 0 0;4 3 1 0 0;4 4 0 0 0;4 4 1 0 0;5 4 0 0 0;5 4 1 0 0;	2204.77	7	90.5405	86.9983	97.119	7	-0.00786	-1.99334	0.82353	0.9	0	0	0	0	1.8473e-57	6.46873e-59	-1	0	6.46873e-59	sp|P02790|HEMO_HUMAN	HPX	453	null		7.67061e+08	0.00501083	3927.57	33.88	985.918	4	1
20221111_HCC_GP_24.45355.45355.3.0.dta	20221111_HCC_GP_24.45355.45355.3.0.dta	20221111_HCC_GP_24	45355	3903.42	3284.42	1095.48	3	1	ALPQPQJVTSLLGCTH	14,Carbamidomethyl[C];	1735.88	4 3 1 0 0	H(4)N(3)A(1)	(N(N(H(H)(H(N(H(A)))))))	14730	0 1 0 0 0;0 2 0 0 0;1 2 0 0 0;2 2 0 0 0;2 3 0 0 0;3 2 0 0 0;3 3 0 0 0;3 3 1 0 0;4 3 0 0 0;	1548.54	7	26.6475	13.9206	50.2833	7	-0.00091	-0.27784	0.72727	0.3	0	0	0	0	9.49937e-29	1.26681e-30	-1	0	1.26681e-30	sp|P02790|HEMO_HUMAN	HPX	453	H(4)N(3)_(N(N(H(H)(H(N(H))))))		8.62385e+06	5.63353e-05	3491.03	3.39	998.448	3	1.8506
20221111_HCC_GP_24.45355.45355.3.0.dta	20221111_HCC_GP_24.45355.45355.3.0.dta	20221111_HCC_GP_24	45355	3903.42	3284.42	1095.48	3	1	ALPQPQJVTSLLGCTH	14,Carbamidomethyl[C];	1735.88	4 3 1 0 0	H(4)N(3)A(1)	(N(N(H(H)(H(N(H(A)))))))	14730	0 1 0 0 0;0 2 0 0 0;1 2 0 0 0;2 2 0 0 0;2 3 0 0 0;3 2 0 0 0;3 3 0 0 0;3 3 1 0 0;4 3 0 0 0;	1548.54	7	26.6475	13.9206	50.2833	7	-0.00091	-0.27784	0.72727	0.3	0	0	0	0	9.49937e-29	1.26681e-30	-1	0	1.26681e-30	sp|P02790|HEMO_HUMAN	HPX	453	H(4)N(3)A(1)_(N(N(H(H)(H(N(H(A)))))))		1.92626e+08	0.00125833	3897.73	5.54	1095.48	3	1.995
20221111_HCC_GP_24.45827.45827.4.1.dta	20221111_HCC_GP_24.45827.45827.4.1.dta	20221111_HCC_GP_24	45827	3941.97	3940.64	985.917	4	1	ALPQPQJVTSLLGCTH	14,Carbamidomethyl[C];	1735.88	5 4 2 0 0	H(5)N(4)A(2)	(N(N(H(H(N(H(A))))(H(N(H(A)))))))	12548	0 1 0 0 0;0 2 0 0 0;1 2 0 0 0;2 2 0 0 0;2 3 0 0 0;3 2 0 0 0;3 3 0 0 0;3 3 1 0 0;3 4 0 0 0;4 3 0 0 0;4 3 1 0 0;4 4 0 0 0;4 4 1 0 0;5 4 0 0 0;5 4 1 0 0;	2204.77	7	90.5405	86.9983	97.119	7	-0.00786	-1.99334	0.82353	0.9	0	0	0	0	1.8473e-57	6.46873e-59	-1	0	6.46873e-59	sp|P02790|HEMO_HUMAN	HPX	453	H(5)N(4)_(N(N(H(H(N(H)))(H(N(H))))))		5.01737e+06	3.2776e-05	2915.35	0	840.371	4	0.8288
20221111_HCC_GP_24.45827.45827.4.1.dta	20221111_HCC_GP_24.45827.45827.4.1.dta	20221111_HCC_GP_24	45827	3941.97	3940.64	985.917	4	1	ALPQPQJVTSLLGCTH	14,Carbamidomethyl[C];	1735.88	5 4 2 0 0	H(5)N(4)A(2)	(N(N(H(H(N(H(A))))(H(N(H(A)))))))	12548	0 1 0 0 0;0 2 0 0 0;1 2 0 0 0;2 2 0 0 0;2 3 0 0 0;3 2 0 0 0;3 3 0 0 0;3 3 1 0 0;3 4 0 0 0;4 3 0 0 0;4 3 1 0 0;4 4 0 0 0;4 4 1 0 0;5 4 0 0 0;5 4 1 0 0;	2204.77	7	90.5405	86.9983	97.119	7	-0.00786	-1.99334	0.82353	0.9	0	0	0	0	1.8473e-57	6.46873e-59	-1	0	6.46873e-59	sp|P02790|HEMO_HUMAN	HPX	453	H(5)N(4)A(1)_(N(N(H(H(N(H)))(H(N(H(A)))))))		5.121e+08	0.00334529	3477.21	21.21	913.145	4	5.7338
20221111_HCC_GP_24.45827.45827.4.1.dta	20221111_HCC_GP_24.45827.45827.4.1.dta	20221111_HCC_GP_24	45827	3941.97	3940.64	985.917	4	1	ALPQPQJVTSLLGCTH	14,Carbamidomethyl[C];	1735.88	5 4 2 0 0	H(5)N(4)A(2)	(N(N(H(H(N(H(A))))(H(N(H(A)))))))	12548	0 1 0 0 0;0 2 0 0 0;1 2 0 0 0;2 2 0 0 0;2 3 0 0 0;3 2 0 0 0;3 3 0 0 0;3 3 1 0 0;3 4 0 0 0;4 3 0 0 0;4 3 1 0 0;4 4 0 0 0;4 4 1 0 0;5 4 0 0 0;5 4 1 0 0;	2204.77	7	90.5405	86.9983	97.119	7	-0.00786	-1.99334	0.82353	0.9	0	0	0	0	1.8473e-57	6.46873e-59	-1	0	6.46873e-59	sp|P02790|HEMO_HUMAN	HPX	453	H(5)N(4)A(2)_(N(N(H(H(N(H(A))))(H(N(H(A)))))))		7.67061e+08	0.00501083	3938.23	19.16	985.918	4	5.8922
20221111_HCC_GP_25.46221.46221.3.0.dta	20221111_HCC_GP_25.46221.46221.3.0.dta	20221111_HCC_GP_25	46221	3925.62	3284.42	1095.48	3	1	ALPQPQJVTSLLGCTH	14,Carbamidomethyl[C];	1735.88	4 3 1 0 0	H(4)N(3)A(1)	(N(N(H(H)(H(N(H(A)))))))	14730	0 1 0 0 0;0 2 0 0 0;1 2 0 0 0;2 2 0 0 0;2 3 0 0 0;3 2 0 0 0;3 3 0 0 0;3 3 1 0 0;4 3 0 0 0;	1548.54	7	98.7677	107.933	81.7465	7	-0.00499	-1.51915	0.90909	0.96667	0	0	0	0	9.71841e-298	2.37756e-299	-1	0	2.37756e-299	sp|P02790|HEMO_HUMAN	HPX	453	null		6.79242e+08	0.00606016	3911.37	34.08	1095.48	3	1
20221111_HCC_GP_25.46221.46221.3.0.dta	20221111_HCC_GP_25.46221.46221.3.0.dta	20221111_HCC_GP_25	46221	3925.62	3284.42	1095.48	3	1	ALPQPQJVTSLLGCTH	14,Carbamidomethyl[C];	1735.88	4 3 1 0 0	H(4)N(3)A(1)	(N(N(H(H)(H(N(H(A)))))))	14730	0 1 0 0 0;0 2 0 0 0;1 2 0 0 0;2 2 0 0 0;2 3 0 0 0;3 2 0 0 0;3 3 0 0 0;3 3 1 0 0;4 3 0 0 0;	1548.54	7	98.7677	107.933	81.7465	7	-0.00499	-1.51915	0.90909	0.96667	0	0	0	0	9.71841e-298	2.37756e-299	-1	0	2.37756e-299	sp|P02790|HEMO_HUMAN	HPX	453	H(4)N(3)_(N(N(H(H)(H(N(H))))))		0	0	3539.84	0	998.448	3	0.8126
20221111_HCC_GP_25.46221.46221.3.0.dta	20221111_HCC_GP_25.46221.46221.3.0.dta	20221111_HCC_GP_25	46221	3925.62	3284.42	1095.48	3	1	ALPQPQJVTSLLGCTH	14,Carbamidomethyl[C];	1735.88	4 3 1 0 0	H(4)N(3)A(1)	(N(N(H(H)(H(N(H(A)))))))	14730	0 1 0 0 0;0 2 0 0 0;1 2 0 0 0;2 2 0 0 0;2 3 0 0 0;3 2 0 0 0;3 3 0 0 0;3 3 1 0 0;4 3 0 0 0;	1548.54	7	98.7677	107.933	81.7465	7	-0.00499	-1.51915	0.90909	0.96667	0	0	0	0	9.71841e-298	2.37756e-299	-1	0	2.37756e-299	sp|P02790|HEMO_HUMAN	HPX	453	H(4)N(3)A(1)_(N(N(H(H)(H(N(H(A)))))))		5.81495e+08	0.00518806	3916.94	12.59	1095.48	3	3.9816
20221111_HCC_GP_26.44039.44039.2.2.dta	20221111_HCC_GP_26.44039.44039.2.2.dta	20221111_HCC_GP_26	44039	3851.51	2628.19	1314.6	2	1	ALPQPQJVTSLLGCTH	14,Carbamidomethyl[C];	1735.88	3 2 0 0 0	H(3)N(2)	(N(N(H(H)(H))))	14793	0 1 0 0 0;0 2 0 0 0;1 2 0 0 0;2 2 0 0 0;	892.317	7	52.1729	52.6544	51.2787	6	-0.00887	-3.37497	1	0.76667	0	0	0	0	1.74653e-33	3.18843e-35	-1	0	3.18843e-35	sp|P02790|HEMO_HUMAN	HPX	453	null		4.89785e+07	0.000367749	3832.58	28.42	1314.6	2	1
20221111_HCC_GP_27.47999.47999.3.0.dta	20221111_HCC_GP_27.47999.47999.3.0.dta	20221111_HCC_GP_27	47999	3956.62	3940.64	1314.22	3	1	ALPQPQJVTSLLGCTH	14,Carbamidomethyl[C];	1735.88	5 4 2 0 0	H(5)N(4)A(2)	(N(N(H(H(N(H(A))))(H(N(H(A)))))))	12548	0 1 0 0 0;0 2 0 0 0;1 2 0 0 0;2 2 0 0 0;2 3 0 0 0;3 2 0 0 0;3 3 0 0 0;3 3 1 0 0;3 4 0 0 0;4 3 0 0 0;4 3 1 0 0;4 4 0 0 0;4 4 1 0 0;5 4 0 0 0;5 4 1 0 0;	2204.77	7	27.9094	9.536	62.0315	7	-0.0034	-0.8623	0.58824	0.26667	0	0	0	0	9.10139e-125	4.14541e-126	-1	0	4.14541e-126	sp|P02790|HEMO_HUMAN	HPX	453	null		2.78412e+09	0.0630811	3942.01	29.68	1314.22	3	1
20221111_HCC_GP_27.47999.47999.3.0.dta	20221111_HCC_GP_27.47999.47999.3.0.dta	20221111_HCC_GP_27	47999	3956.62	3940.64	1314.22	3	1	ALPQPQJVTSLLGCTH	14,Carbamidomethyl[C];	1735.88	5 4 2 0 0	H(5)N(4)A(2)	(N(N(H(H(N(H(A))))(H(N(H(A)))))))	12548	0 1 0 0 0;0 2 0 0 0;1 2 0 0 0;2 2 0 0 0;2 3 0 0 0;3 2 0 0 0;3 3 0 0 0;3 3 1 0 0;3 4 0 0 0;4 3 0 0 0;4 3 1 0 0;4 4 0 0 0;4 4 1 0 0;5 4 0 0 0;5 4 1 0 0;	2204.77	7	27.9094	9.536	62.0315	7	-0.0034	-0.8623	0.58824	0.26667	0	0	0	0	9.10139e-125	4.14541e-126	-1	0	4.14541e-126	sp|P02790|HEMO_HUMAN	HPX	453	H(5)N(4)_(N(N(H(H(N(H)))(H(N(H))))))		6.58528e+07	0.00149206	2935.6	13.45	1120.16	3	3.9345
20221111_HCC_GP_27.47999.47999.3.0.dta	20221111_HCC_GP_27.47999.47999.3.0.dta	20221111_HCC_GP_27	47999	3956.62	3940.64	1314.22	3	1	ALPQPQJVTSLLGCTH	14,Carbamidomethyl[C];	1735.88	5 4 2 0 0	H(5)N(4)A(2)	(N(N(H(H(N(H(A))))(H(N(H(A)))))))	12548	0 1 0 0 0;0 2 0 0 0;1 2 0 0 0;2 2 0 0 0;2 3 0 0 0;3 2 0 0 0;3 3 0 0 0;3 3 1 0 0;3 4 0 0 0;4 3 0 0 0;4 3 1 0 0;4 4 0 0 0;4 4 1 0 0;5 4 0 0 0;5 4 1 0 0;	2204.77	7	27.9094	9.536	62.0315	7	-0.0034	-0.8623	0.58824	0.26667	0	0	0	0	9.10139e-125	4.14541e-126	-1	0	4.14541e-126	sp|P02790|HEMO_HUMAN	HPX	453	H(5)N(4)A(1)_(N(N(H(H(N(H)))(H(N(H(A)))))))		7.42864e+07	0.00168314	3514.96	3.14	1217.19	3	1.9867
20221111_HCC_GP_27.47999.47999.3.0.dta	20221111_HCC_GP_27.47999.47999.3.0.dta	20221111_HCC_GP_27	47999	3956.62	3940.64	1314.22	3	1	ALPQPQJVTSLLGCTH	14,Carbamidomethyl[C];	1735.88	5 4 2 0 0	H(5)N(4)A(2)	(N(N(H(H(N(H(A))))(H(N(H(A)))))))	12548	0 1 0 0 0;0 2 0 0 0;1 2 0 0 0;2 2 0 0 0;2 3 0 0 0;3 2 0 0 0;3 3 0 0 0;3 3 1 0 0;3 4 0 0 0;4 3 0 0 0;4 3 1 0 0;4 4 0 0 0;4 4 1 0 0;5 4 0 0 0;5 4 1 0 0;	2204.77	7	27.9094	9.536	62.0315	7	-0.0034	-0.8623	0.58824	0.26667	0	0	0	0	9.10139e-125	4.14541e-126	-1	0	4.14541e-126	sp|P02790|HEMO_HUMAN	HPX	453	H(5)N(4)A(2)_(N(N(H(H(N(H(A))))(H(N(H(A)))))))		2.78222e+09	0.0630382	3938.68	26.16	1314.22	3	7.8129
20221111_HCC_GP_28.46505.46505.3.0.dta	20221111_HCC_GP_28.46505.46505.3.0.dta	20221111_HCC_GP_28	46505	3965.57	3940.64	1314.22	3	1	ALPQPQJVTSLLGCTH	14,Carbamidomethyl[C];	1735.88	5 4 2 0 0	H(5)N(4)A(2)	(N(N(H(H(N(H(A))))(H(N(H(A)))))))	12548	0 1 0 0 0;0 2 0 0 0;1 2 0 0 0;2 2 0 0 0;2 3 0 0 0;3 2 0 0 0;3 3 0 0 0;3 3 1 0 0;3 4 0 0 0;4 3 0 0 0;4 3 1 0 0;4 4 0 0 0;4 4 1 0 0;5 4 0 0 0;5 4 1 0 0;	2204.77	7	44.8225	29.062	74.092	7	-0.00394	-1.00086	0.70588	0.5	0	0	0	0	0	0	-1	0	0	sp|P02790|HEMO_HUMAN	HPX	453	null		5.9477e+08	0.00884484	3948.27	30.81	1314.22	3	1
20221111_HCC_GP_28.46505.46505.3.0.dta	20221111_HCC_GP_28.46505.46505.3.0.dta	20221111_HCC_GP_28	46505	3965.57	3940.64	1314.22	3	1	ALPQPQJVTSLLGCTH	14,Carbamidomethyl[C];	1735.88	5 4 2 0 0	H(5)N(4)A(2)	(N(N(H(H(N(H(A))))(H(N(H(A)))))))	12548	0 1 0 0 0;0 2 0 0 0;1 2 0 0 0;2 2 0 0 0;2 3 0 0 0;3 2 0 0 0;3 3 0 0 0;3 3 1 0 0;3 4 0 0 0;4 3 0 0 0;4 3 1 0 0;4 4 0 0 0;4 4 1 0 0;5 4 0 0 0;5 4 1 0 0;	2204.77	7	44.8225	29.062	74.092	7	-0.00394	-1.00086	0.70588	0.5	0	0	0	0	0	0	-1	0	0	sp|P02790|HEMO_HUMAN	HPX	453	H(5)N(4)_(N(N(H(H(N(H)))(H(N(H))))))		0	0	2985.2	0	1120.16	3	0.9526
20221111_HCC_GP_28.46505.46505.3.0.dta	20221111_HCC_GP_28.46505.46505.3.0.dta	20221111_HCC_GP_28	46505	3965.57	3940.64	1314.22	3	1	ALPQPQJVTSLLGCTH	14,Carbamidomethyl[C];	1735.88	5 4 2 0 0	H(5)N(4)A(2)	(N(N(H(H(N(H(A))))(H(N(H(A)))))))	12548	0 1 0 0 0;0 2 0 0 0;1 2 0 0 0;2 2 0 0 0;2 3 0 0 0;3 2 0 0 0;3 3 0 0 0;3 3 1 0 0;3 4 0 0 0;4 3 0 0 0;4 3 1 0 0;4 4 0 0 0;4 4 1 0 0;5 4 0 0 0;5 4 1 0 0;	2204.77	7	44.8225	29.062	74.092	7	-0.00394	-1.00086	0.70588	0.5	0	0	0	0	0	0	-1	0	0	sp|P02790|HEMO_HUMAN	HPX	453	H(5)N(4)A(1)_(N(N(H(H(N(H)))(H(N(H(A)))))))		4.87581e+07	0.000725083	3542.19	0	1217.19	3	0.995
20221111_HCC_GP_28.46505.46505.3.0.dta	20221111_HCC_GP_28.46505.46505.3.0.dta	20221111_HCC_GP_28	46505	3965.57	3940.64	1314.22	3	1	ALPQPQJVTSLLGCTH	14,Carbamidomethyl[C];	1735.88	5 4 2 0 0	H(5)N(4)A(2)	(N(N(H(H(N(H(A))))(H(N(H(A)))))))	12548	0 1 0 0 0;0 2 0 0 0;1 2 0 0 0;2 2 0 0 0;2 3 0 0 0;3 2 0 0 0;3 3 0 0 0;3 3 1 0 0;3 4 0 0 0;4 3 0 0 0;4 3 1 0 0;4 4 0 0 0;4 4 1 0 0;5 4 0 0 0;5 4 1 0 0;	2204.77	7	44.8225	29.062	74.092	7	-0.00394	-1.00086	0.70588	0.5	0	0	0	0	0	0	-1	0	0	sp|P02790|HEMO_HUMAN	HPX	453	H(5)N(4)A(2)_(N(N(H(H(N(H(A))))(H(N(H(A)))))))		6.00525e+08	0.00893042	3948.27	39.22	1314.22	3	7.8483
20220927_HCC_GP_4.15582.15582.2.0.dta	20220927_HCC_GP_4.15582.15582.2.0.dta	20220927_HCC_GP_4	15582	1476.62	2651.15	1326.08	2	1	ALSPJSTISSAPK		1272.68	6 2 0 0 0	H(6)N(2)	(N(N(H(H(H))(H(H(H))))))	11463	0 1 0 0 0;0 2 0 0 0;1 2 0 0 0;2 2 0 0 0;3 2 0 0 0;4 2 0 0 0;5 2 0 0 0;	1378.48	5	33.9109	11.6095	75.3279	7	-0.00964	-3.63441	1	0.33333	0	0	0	0	6.43426e-55	1.78692e-56	-1	0	1.78692e-56	sp|Q9UH99|SUN2_HUMAN	SUN2	636	null		1.28448e+08	0.00150133	1456.48	39.8	1326.08	2	1
20221111_HCC_GP_28.26441.26441.2.0.dta	20221111_HCC_GP_28.26441.26441.2.0.dta	20221111_HCC_GP_28	26441	2331.95	2651.15	1326.08	2	1	ALSPJSTISSAPK		1272.68	6 2 0 0 0	H(6)N(2)	(N(N(H(H(H))(H(H(H))))))	11463	0 1 0 0 0;0 2 0 0 0;1 2 0 0 0;2 2 0 0 0;3 2 0 0 0;4 2 0 0 0;5 2 0 0 0;	1378.48	5	59.1246	47.1754	81.316	7	-0.00275	-1.03553	1	0.79167	0	0	0	0	0	0	-1	0	0	sp|Q9UH99|SUN2_HUMAN	SUN2	636	null		1.09902e+08	0.00163436	2312.77	44.43	1326.08	2	1
20220927_HCC_GP_4.25077.25077.3.1.dta	20220927_HCC_GP_4.25077.25077.3.1.dta	20220927_HCC_GP_4	25077	2231.49	3663.61	1221.87	3	1	ASJATLPPITVTSK		1399.78	5 5 0 3 0	H(5)N(5)F(3)	(N(F)(N(H(N)(H(N(H(F))))(H(N(H(F)))))))	4749	0 1 0 0 0;0 1 0 1 0;0 2 0 0 0;0 2 0 1 0;1 2 0 0 0;1 2 0 1 0;1 3 0 0 0;1 3 0 1 0;2 2 0 0 0;2 2 0 1 0;2 3 0 0 0;2 3 0 1 0;2 4 0 0 0;2 4 0 1 0;3 2 0 0 0;3 2 0 1 0;3 3 0 0 0;3 3 0 1 0;3 3 0 2 0;3 4 0 0 0;3 4 0 1 0;3 4 0 2 0;3 5 0 0 0;3 5 0 1 0;4 3 0 0 0;4 3 0 1 0;4 3 0 2 0;4 4 0 0 0;4 4 0 1 0;4 4 0 2 0;4 5 0 0 0;4 5 0 1 0;4 5 0 2 0;5 4 0 0 0;5 4 0 1 0;5 4 0 2 0;5 4 0 3 0;5 5 0 0 0;5 5 0 1 0;5 5 0 2 0;	2263.83	3	39.5508	11.8001	91.088	8	-0.0104	-2.8379	0.52381	0.34615	0	0	0	0	1.60665e-66	3.50631e-68	-1	0	3.50631e-68	sp|A8K7I4|CLCA1_HUMAN	CLCA1	585	null		7.37031e+08	0.00861457	2212.73	62.72	1221.88	3	1
20221111_HCC_GP_11.35005.35005.3.0.dta	20221111_HCC_GP_11.35005.35005.3.0.dta	20221111_HCC_GP_11	35005	3076.99	3501.55	1167.86	3	1	ASJATLPPITVTSK		1399.78	4 5 0 3 0	H(4)N(5)F(3)	(N(F)(N(H(H(N(F)))(H(N)(N(H)(F))))))	1068	0 1 0 0 0;0 1 0 1 0;0 2 0 0 0;0 2 0 1 0;1 2 0 0 0;1 2 0 1 0;2 2 0 0 0;2 2 0 1 0;2 3 0 0 0;2 3 0 1 0;2 3 0 2 0;2 4 0 0 0;2 4 0 1 0;2 4 0 2 0;3 2 0 0 0;3 2 0 1 0;3 3 0 0 0;3 3 0 1 0;3 3 0 2 0;3 4 0 0 0;3 4 0 1 0;3 4 0 2 0;3 4 0 3 0;3 5 0 0 0;3 5 0 1 0;3 5 0 2 0;3 5 0 3 0;4 3 0 0 0;4 3 0 1 0;4 3 0 2 0;4 4 0 0 0;4 4 0 1 0;4 4 0 2 0;4 4 0 3 0;4 5 0 0 0;4 5 0 1 0;4 5 0 2 0;	2101.78	3	21.2783	10.5125	41.2718	8	-0.00764	-2.18289	0.35897	0.34615	0	0	0	0	1.65332e-41	1.40253e-43	-1	0	1.40253e-43	sp|A8K7I4|CLCA1_HUMAN	CLCA1	585	null		1.94167e+08	0.00314224	3037.71	61.39	1167.86	3	1
20221111_HCC_GP_11.34790.34790.3.1.dta	20221111_HCC_GP_11.34790.34790.3.1.dta	20221111_HCC_GP_11	34790	3058.49	3501.55	1167.86	3	1	ASJATLPPITVTSK		1399.78	4 5 0 3 0	H(4)N(5)F(3)	(N(F)(N(H(H(N(F)))(H(N)(N(H)(F))))))	1068	0 1 0 0 0;0 1 0 1 0;0 2 0 0 0;0 2 0 1 0;1 2 0 0 0;1 2 0 1 0;2 2 0 0 0;2 2 0 1 0;2 3 0 0 0;2 3 0 1 0;2 3 0 2 0;2 4 0 0 0;2 4 0 1 0;2 4 0 2 0;3 2 0 0 0;3 2 0 1 0;3 3 0 0 0;3 3 0 1 0;3 3 0 2 0;3 4 0 0 0;3 4 0 1 0;3 4 0 2 0;3 4 0 3 0;3 5 0 0 0;3 5 0 1 0;3 5 0 2 0;3 5 0 3 0;4 3 0 0 0;4 3 0 1 0;4 3 0 2 0;4 4 0 0 0;4 4 0 1 0;4 4 0 2 0;4 4 0 3 0;4 5 0 0 0;4 5 0 1 0;4 5 0 2 0;	2101.78	3	24.7905	10.3494	51.6098	8	-0.00764	-2.18289	0.41026	0.34615	0	0	0	0	1.11482e-52	1.06797e-54	-1	0	1.06797e-54	sp|A8K7I4|CLCA1_HUMAN	CLCA1	585	null		1.94167e+08	0.00314224	3037.71	61.39	1167.86	3	1
20221111_HCC_GP_13.35015.35015.3.1.dta	20221111_HCC_GP_13.35015.35015.3.1.dta	20221111_HCC_GP_13	35015	3081.53	3501.55	1167.86	3	1	ASJATLPPITVTSK		1399.78	4 5 0 3 0	H(4)N(5)F(3)	(N(F)(N(H(N)(H(N))(H(N(F)(H(F)))))))	6115	0 1 0 0 0;0 1 0 1 0;0 2 0 0 0;0 2 0 1 0;1 2 0 0 0;1 2 0 1 0;1 3 0 0 0;1 3 0 1 0;2 2 0 0 0;2 2 0 1 0;2 3 0 0 0;2 3 0 1 0;2 3 0 2 0;2 4 0 0 0;2 4 0 1 0;2 4 0 2 0;3 2 0 0 0;3 2 0 1 0;3 3 0 0 0;3 3 0 1 0;3 3 0 2 0;3 3 0 3 0;3 4 0 0 0;3 4 0 1 0;3 4 0 2 0;3 4 0 3 0;3 5 0 0 0;3 5 0 1 0;3 5 0 2 0;4 3 0 0 0;4 3 0 1 0;4 3 0 2 0;4 3 0 3 0;4 4 0 0 0;4 4 0 1 0;4 4 0 2 0;4 4 0 3 0;4 5 0 0 0;4 5 0 1 0;4 5 0 2 0;	2101.78	3	25.1346	7.90872	57.1255	8	-0.00485	-1.3861	0.42857	0.30769	0	0	0	0	2.50732e-11	1.81405e-12	-1	0	1.81405e-12	sp|A8K7I4|CLCA1_HUMAN	CLCA1	585	null		8.49759e+07	0.0011271	3033.51	88.98	1167.86	3	1
20221111_HCC_GP_17.35325.35325.3.0.dta	20221111_HCC_GP_17.35325.35325.3.0.dta	20221111_HCC_GP_17	35325	3178.4	3047.39	1016.47	3	1	ASJATLPPITVTSK		1399.78	3 5 0 1 0	H(3)N(5)F(1)	(N(F)(N(H(N)(H(N))(H(N)))))	6173	0 1 0 0 0;0 1 0 1 0;0 2 0 0 0;0 2 0 1 0;1 2 0 0 0;1 2 0 1 0;1 3 0 0 0;1 3 0 1 0;2 2 0 0 0;2 2 0 1 0;2 3 0 0 0;2 3 0 1 0;2 4 0 0 0;2 4 0 1 0;3 2 0 0 0;3 2 0 1 0;3 3 0 0 0;3 3 0 1 0;3 4 0 0 0;3 4 0 1 0;3 5 0 0 0;	1647.61	3	51.6753	14.6221	120.488	9	-0.00453	-1.48732	0.91304	0.42308	0	0	0	0	0	0	-1	0	0	sp|A8K7I4|CLCA1_HUMAN	CLCA1	585	null		1.03781e+08	0.00240668	3144.56	63.75	1016.47	3	1
20221111_HCC_GP_29.36889.36889.3.1.dta	20221111_HCC_GP_29.36889.36889.3.1.dta	20221111_HCC_GP_29	36889	3117.48	3663.61	1221.87	3	1	ASJATLPPITVTSK		1399.78	5 5 0 3 0	H(5)N(5)F(3)	(N(F)(N(H(N)(H(N(H(F))))(H(N(H(F)))))))	4749	0 1 0 0 0;0 1 0 1 0;0 2 0 0 0;0 2 0 1 0;1 2 0 0 0;1 2 0 1 0;1 3 0 0 0;1 3 0 1 0;2 2 0 0 0;2 2 0 1 0;2 3 0 0 0;2 3 0 1 0;2 4 0 0 0;2 4 0 1 0;3 2 0 0 0;3 2 0 1 0;3 3 0 0 0;3 3 0 1 0;3 3 0 2 0;3 4 0 0 0;3 4 0 1 0;3 4 0 2 0;3 5 0 0 0;3 5 0 1 0;4 3 0 0 0;4 3 0 1 0;4 3 0 2 0;4 4 0 0 0;4 4 0 1 0;4 4 0 2 0;4 5 0 0 0;4 5 0 1 0;4 5 0 2 0;5 4 0 0 0;5 4 0 1 0;5 4 0 2 0;5 4 0 3 0;5 5 0 0 0;5 5 0 1 0;5 5 0 2 0;	2263.83	3	42.0153	20.1869	82.5537	8	-0.00512	-1.39833	0.5	0.5	0	0	0	0	0	0	-1	0	0	sp|A8K7I4|CLCA1_HUMAN	CLCA1	585	null		8.44156e+08	0.0289888	3098.11	62.29	1221.88	3	1
20221111_HCC_GP_09.42173.42173.3.0.dta	20221111_HCC_GP_09.42173.42173.3.0.dta	20221111_HCC_GP_09	42173	3589.09	4160.61	1387.54	3	1	AWGTPCEMCPAVJTSEYK	6,Carbamidomethyl[C];9,Carbamidomethyl[C];	2100.88	5 4 1 1 0	H(5)N(4)A(1)F(1)	(N(F)(N(H(H(N(H)))(H(N(H(A)))))))	2373	0 1 0 0 0;0 1 0 1 0;0 2 0 0 0;0 2 0 1 0;1 2 0 0 0;1 2 0 1 0;2 2 0 0 0;2 2 0 1 0;2 3 0 0 0;2 3 0 1 0;3 2 0 0 0;3 2 0 1 0;3 3 0 0 0;3 3 0 1 0;3 3 1 0 0;3 3 1 1 0;3 4 0 0 0;3 4 0 1 0;4 3 0 0 0;4 3 0 1 0;4 3 1 0 0;4 3 1 1 0;4 4 0 0 0;4 4 0 1 0;4 4 1 0 0;4 4 1 1 0;5 4 0 0 0;5 4 0 1 0;5 4 1 0 0;	2059.73	13	21.7163	18.4714	27.7426	7	-0.00419	-1.00714	0.3871	0.29412	0	0	0	0	8.6953e-21	6.29277e-22	-1	0	6.29277e-22	sp|P35555|FBN1_HUMAN	FBN1	1581	null		2.33618e+08	0.00281619	3566.97	51.59	1387.54	3	1
20221111_HCC_GP_09.29973.29973.3.0.dta	20221111_HCC_GP_09.29973.29973.3.0.dta	20221111_HCC_GP_09	29973	2596.39	2577.11	859.707	3	1	AYVCGIQNSVSAJR	4,Carbamidomethyl[C];	1538.74	3 2 0 1 0	H(3)N(2)F(1)	(N(F)(N(H(H)(H))))	3355	0 1 0 0 0;0 1 0 1 0;0 2 0 0 0;0 2 0 1 0;1 2 0 0 0;1 2 0 1 0;2 2 0 0 0;2 2 0 1 0;3 2 0 0 0;	1038.38	13	11.0194	11.0943	10.8801	5	-0.00545	-2.11627	0.45455	0.15385	0	0	0	0	4.06906e-17	3.36296e-19	-1	0	3.36296e-19	sp|P06731|CEAM5_HUMAN	CEACAM5	580	null		1.19761e+08	0.00144368	2569.47	38.69	859.709	3	1
20221111_HCC_GP_14.28392.28392.3.0.dta	20221111_HCC_GP_14.28392.28392.3.0.dta	20221111_HCC_GP_14	28392	2559.53	2755.15	919.056	3	1	AYVCGIQNSVSAJR	4,Carbamidomethyl[C];	1538.74	5 2 0 0 0	H(5)N(2)	(N(N(H(H(H))(H(H)))))	11518	0 1 0 0 0;0 2 0 0 0;1 2 0 0 0;2 2 0 0 0;3 2 0 0 0;4 2 0 0 0;	1216.42	13	19.7292	24.864	10.1931	4	-0.0072	-2.61434	0.5	0.38462	0	0	0	0	1.34046e-06	3.08442e-08	-1	0	3.08442e-08	sp|P06731|CEAM5_HUMAN	CEACAM5	580	null		1.78196e+08	0.00501437	2530.72	36.27	919.058	3	1
20221111_HCC_GP_16.29168.29168.3.1.dta	20221111_HCC_GP_16.29168.29168.3.1.dta	20221111_HCC_GP_16	29168	2645.61	3233.34	1078.45	3	1	AYVCGIQNSVSAJR	4,Carbamidomethyl[C];	1538.74	4 3 1 1 0	H(4)N(3)A(1)F(1)	(N(F)(N(H(H)(H(N(H(A)))))))	3307	0 1 0 0 0;0 1 0 1 0;0 2 0 0 0;0 2 0 1 0;1 2 0 0 0;1 2 0 1 0;2 2 0 0 0;2 2 0 1 0;2 3 0 0 0;2 3 0 1 0;3 2 0 0 0;3 2 0 1 0;3 3 0 0 0;3 3 0 1 0;3 3 1 0 0;3 3 1 1 0;4 3 0 0 0;4 3 0 1 0;4 3 1 0 0;	1694.6	13	18.4283	7.57777	38.5793	7	-0.00078	-0.2398	0.52381	0.19231	0	0	0	0	3.08931e-145	2.73656e-147	-1	0	2.73656e-147	sp|P06731|CEAM5_HUMAN	CEACAM5	580	null		7.92684e+06	0.00015496	2620.95	35.5	1078.45	3	1
20221111_HCC_GP_18.27621.27621.3.0.dta	20221111_HCC_GP_18.27621.27621.3.0.dta	20221111_HCC_GP_18	27621	2558.58	2755.15	919.056	3	1	AYVCGIQNSVSAJR	4,Carbamidomethyl[C];	1538.74	5 2 0 0 0	H(5)N(2)	(N(N(H(H)(H(H)(H)))))	14695	0 1 0 0 0;0 2 0 0 0;1 2 0 0 0;2 2 0 0 0;3 2 0 0 0;4 2 0 0 0;	1216.42	13	88.8351	117.385	35.8135	6	-0.00607	-2.20384	0.75	0.88462	0	0	0	0	1.39707e-95	9.88834e-98	-1	0	9.88834e-98	sp|P06731|CEAM5_HUMAN	CEACAM5	580	null		9.08898e+07	0.00218053	2536.11	33.73	919.058	3	1
20221111_HCC_GP_18.28219.28219.3.0.dta	20221111_HCC_GP_18.28219.28219.3.0.dta	20221111_HCC_GP_18	28219	2607.14	2577.11	859.707	3	1	AYVCGIQNSVSAJR	4,Carbamidomethyl[C];	1538.74	3 2 0 1 0	H(3)N(2)F(1)	(N(F)(N(H(H)(H))))	3355	0 1 0 0 0;0 1 0 1 0;0 2 0 0 0;0 2 0 1 0;1 2 0 0 0;1 2 0 1 0;2 2 0 0 0;2 2 0 1 0;3 2 0 0 0;	1038.38	13	74.3343	89.3314	46.4824	8	-0.00638	-2.47481	0.72727	0.69231	0	0	0	0	2.88937e-125	3.50895e-127	-1	0	3.50895e-127	sp|P06731|CEAM5_HUMAN	CEACAM5	580	null		2.14207e+08	0.00513902	2590.48	28.69	859.709	3	1
20221111_HCC_GP_21.28815.28815.3.0.dta	20221111_HCC_GP_21.28815.28815.3.0.dta	20221111_HCC_GP_21	28815	2624.39	2577.11	859.707	3	1	AYVCGIQNSVSAJR	4,Carbamidomethyl[C];	1538.74	3 2 0 1 0	H(3)N(2)F(1)	(N(F)(N(H(H)(H))))	3355	0 1 0 0 0;0 1 0 1 0;0 2 0 0 0;0 2 0 1 0;1 2 0 0 0;1 2 0 1 0;2 2 0 0 0;2 2 0 1 0;3 2 0 0 0;	1038.38	13	72.6627	83.2809	52.943	8	-0.00586	-2.27575	0.72727	0.69231	0	0	0	0	4.76524e-30	8.26188e-32	-1	0	8.26188e-32	sp|P06731|CEAM5_HUMAN	CEACAM5	580	null		1.34742e+08	0.00525345	2604.6	32.93	859.709	3	1
20221111_HCC_GP_24.32041.32041.4.1.dta	20221111_HCC_GP_24.32041.32041.4.1.dta	20221111_HCC_GP_24	32041	2802.46	4092.64	1023.92	4	1	AYVCGIQNSVSAJR	4,Carbamidomethyl[C];	1538.74	5 5 2 1 0	H(5)N(5)A(2)F(1)	(N(F)(N(H(N)(H(N(H(A))))(H(N(H(A)))))))	4694	0 1 0 0 0;0 1 0 1 0;0 2 0 0 0;0 2 0 1 0;1 2 0 0 0;1 2 0 1 0;1 3 0 0 0;1 3 0 1 0;2 2 0 0 0;2 2 0 1 0;2 3 0 0 0;2 3 0 1 0;2 4 0 0 0;2 4 0 1 0;3 2 0 0 0;3 2 0 1 0;3 3 0 0 0;3 3 0 1 0;3 3 1 0 0;3 3 1 1 0;3 4 0 0 0;3 4 0 1 0;3 4 1 0 0;3 4 1 1 0;3 5 0 0 0;3 5 0 1 0;4 3 0 0 0;4 3 0 1 0;4 3 1 0 0;4 3 1 1 0;4 4 0 0 0;4 4 0 1 0;4 4 1 0 0;4 4 1 1 0;4 5 0 0 0;4 5 0 1 0;4 5 1 0 0;4 5 1 1 0;5 4 0 0 0;5 4 0 1 0…	2553.91	13	68.5508	65.3517	74.4921	9	-0.00798	-1.95042	0.33333	0.53846	0	0	0	0	1.13662e-43	3.4687e-45	-1	0	3.4687e-45	sp|P06731|CEAM5_HUMAN	CEACAM5	580	null		1.42039e+09	0.00927869	2783.15	47.35	1023.92	4	1
20221111_HCC_GP_24.28894.28894.3.0.dta	20221111_HCC_GP_24.28894.28894.3.0.dta	20221111_HCC_GP_24	28894	2545.99	2755.15	919.056	3	1	AYVCGIQNSVSAJR	4,Carbamidomethyl[C];	1538.74	5 2 0 0 0	H(5)N(2)	(N(N(H(H)(H(H(H))))))	14652	0 1 0 0 0;0 2 0 0 0;1 2 0 0 0;2 2 0 0 0;3 2 0 0 0;4 2 0 0 0;	1216.42	13	86.3532	101.131	58.9086	7	-0.00602	-2.18641	0.875	0.76923	0	0	0	0	4.39801e-34	8.73963e-36	-1	0	8.73963e-36	sp|P06731|CEAM5_HUMAN	CEACAM5	580	null		2.18797e+08	0.00142929	2522.94	40.32	919.058	3	1
20221111_HCC_GP_24.29426.29426.3.0.dta	20221111_HCC_GP_24.29426.29426.3.0.dta	20221111_HCC_GP_24	29426	2591.25	2577.11	859.708	3	1	AYVCGIQNSVSAJR	4,Carbamidomethyl[C];	1538.74	3 2 0 1 0	H(3)N(2)F(1)	(N(F)(N(H(H)(H))))	3355	0 1 0 0 0;0 1 0 1 0;0 2 0 0 0;0 2 0 1 0;1 2 0 0 0;1 2 0 1 0;2 2 0 0 0;2 2 0 1 0;3 2 0 0 0;	1038.38	13	143.915	171.221	93.2041	9	-0.00397	-1.54121	0.90909	1.07692	0	0	0	0	4.36503e-55	1.20888e-56	-1	0	1.20888e-56	sp|P06731|CEAM5_HUMAN	CEACAM5	580	null		7.2868e+08	0.0047601	2573.4	34.83	859.709	3	1
20221111_HCC_GP_24.30846.30846.3.0.dta	20221111_HCC_GP_24.30846.30846.3.0.dta	20221111_HCC_GP_24	30846	2705.15	3233.34	1078.45	3	1	AYVCGIQNSVSAJR	4,Carbamidomethyl[C];	1538.74	4 3 1 1 0	H(4)N(3)A(1)F(1)	(N(F)(N(H(H)(H(N(H(A)))))))	3307	0 1 0 0 0;0 1 0 1 0;0 2 0 0 0;0 2 0 1 0;1 2 0 0 0;1 2 0 1 0;2 2 0 0 0;2 2 0 1 0;2 3 0 0 0;2 3 0 1 0;3 2 0 0 0;3 2 0 1 0;3 3 0 0 0;3 3 0 1 0;3 3 1 0 0;3 3 1 1 0;4 3 0 0 0;4 3 0 1 0;4 3 1 0 0;	1694.6	13	33.7416	25.2338	49.5418	8	-0.00564	-1.74289	0.47619	0.30769	0	0	0	0	2.73485e-28	3.37361e-30	-1	0	3.37361e-30	sp|P06731|CEAM5_HUMAN	CEACAM5	580	null		6.9585e+08	0.00454564	2685.95	32.12	1078.45	3	1
20220927_HCC_GP_3.38370.38370.3.0.dta	20220927_HCC_GP_3.38370.38370.3.0.dta	20220927_HCC_GP_3	38370	3324.02	3681.51	1227.84	3	1	CGLVPVLAENYJK	1,Carbamidomethyl[C];	1476.75	5 4 2 0 0	H(5)N(4)A(2)	(N(N(H(H(N(H(A))))(H(N(H(A)))))))	12548	0 1 0 0 0;0 2 0 0 0;1 2 0 0 0;2 2 0 0 0;2 3 0 0 0;3 2 0 0 0;3 3 0 0 0;3 3 1 0 0;3 4 0 0 0;4 3 0 0 0;4 3 1 0 0;4 4 0 0 0;4 4 1 0 0;5 4 0 0 0;5 4 1 0 0;	2204.77	12	47.5326	24.1287	90.9968	7	-0.0144	-3.91226	0.76471	0.33333	0	0	0	0	1.40906e-115	3.71944e-117	-1	0	3.71944e-117	sp|P02787|TRFE_HUMAN	TF	432	null		4.7651e+09	0.0423977	3309.57	41.73	1227.85	3	1
20220927_HCC_GP_3.36220.36220.3.0.dta	20220927_HCC_GP_3.36220.36220.3.0.dta	20220927_HCC_GP_3	36220	3139.77	3681.51	1130.81	3	1	CGLVPVLAENYJK	1,Carbamidomethyl[C];	1476.75	5 4 1 0 0	H(5)N(4)A(1)	(N(N(H(H(N(H)))(H(N(H(A)))))))	13467	0 1 0 0 0;0 2 0 0 0;1 2 0 0 0;2 2 0 0 0;2 3 0 0 0;3 2 0 0 0;3 3 0 0 0;3 3 1 0 0;3 4 0 0 0;4 3 0 0 0;4 3 1 0 0;4 4 0 0 0;4 4 1 0 0;5 4 0 0 0;	1913.68	12	26.1934	11.2922	53.8671	7	-0.01103	-3.25314	0.625	0.25	0	0	0	0	1.60178e-67	2.12323e-69	-1	0	2.12323e-69	sp|P02787|TRFE_HUMAN	TF	432	null		5.10366e+08	0.00454101	3112.67	88.05	1130.81	3	1
20220927_HCC_GP_3.38809.38809.3.0.dta	20220927_HCC_GP_3.38809.38809.3.0.dta	20220927_HCC_GP_3	38809	3359.06	3681.51	1227.84	3	1	CGLVPVLAENYJK	1,Carbamidomethyl[C];	1476.75	5 4 2 0 0	H(5)N(4)A(2)	(N(N(H(H(N(H(A))))(H(N(H(A)))))))	12548	0 1 0 0 0;0 2 0 0 0;1 2 0 0 0;2 2 0 0 0;2 3 0 0 0;3 2 0 0 0;3 3 0 0 0;3 3 1 0 0;3 4 0 0 0;4 3 0 0 0;4 3 1 0 0;4 4 0 0 0;4 4 1 0 0;5 4 0 0 0;5 4 1 0 0;	2204.77	12	31.0647	16.6737	57.7909	7	-0.01442	-3.91552	0.58824	0.375	0	0	0	0	1.32974e-72	1.51007e-74	-1	0	1.51007e-74	sp|P02787|TRFE_HUMAN	TF	432	null		5.03443e+09	0.0447942	3309.57	65.55	1227.85	3	1
20220927_HCC_GP_3.38370.38370.3.0.dta	20220927_HCC_GP_3.38370.38370.3.0.dta	20220927_HCC_GP_3	38370	3324.02	3681.51	1227.84	3	1	CGLVPVLAENYJK	1,Carbamidomethyl[C];	1476.75	5 4 2 0 0	H(5)N(4)A(2)	(N(N(H(H(N(H(A))))(H(N(H(A)))))))	12548	0 1 0 0 0;0 2 0 0 0;1 2 0 0 0;2 2 0 0 0;2 3 0 0 0;3 2 0 0 0;3 3 0 0 0;3 3 1 0 0;3 4 0 0 0;4 3 0 0 0;4 3 1 0 0;4 4 0 0 0;4 4 1 0 0;5 4 0 0 0;5 4 1 0 0;	2204.77	12	47.5326	24.1287	90.9968	7	-0.0144	-3.91226	0.76471	0.33333	0	0	0	0	1.40906e-115	3.71944e-117	-1	0	3.71944e-117	sp|P02787|TRFE_HUMAN	TF	432	H(5)N(4)_(N(N(H(H(N(H)))(H(N(H))))))		4.23572e+06	3.76876e-05	2397.04	0	1033.78	3	0.9693
20220927_HCC_GP_3.38370.38370.3.0.dta	20220927_HCC_GP_3.38370.38370.3.0.dta	20220927_HCC_GP_3	38370	3324.02	3681.51	1227.84	3	1	CGLVPVLAENYJK	1,Carbamidomethyl[C];	1476.75	5 4 2 0 0	H(5)N(4)A(2)	(N(N(H(H(N(H(A))))(H(N(H(A)))))))	12548	0 1 0 0 0;0 2 0 0 0;1 2 0 0 0;2 2 0 0 0;2 3 0 0 0;3 2 0 0 0;3 3 0 0 0;3 3 1 0 0;3 4 0 0 0;4 3 0 0 0;4 3 1 0 0;4 4 0 0 0;4 4 1 0 0;5 4 0 0 0;5 4 1 0 0;	2204.77	12	47.5326	24.1287	90.9968	7	-0.0144	-3.91226	0.76471	0.33333	0	0	0	0	1.40906e-115	3.71944e-117	-1	0	3.71944e-117	sp|P02787|TRFE_HUMAN	TF	432	H(5)N(4)A(1)_(N(N(H(H(N(H)))(H(N(H(A)))))))		5.03834e+06	4.48289e-05	2937.29	0	1130.81	3	0.9812
20220927_HCC_GP_3.38370.38370.3.0.dta	20220927_HCC_GP_3.38370.38370.3.0.dta	20220927_HCC_GP_3	38370	3324.02	3681.51	1227.84	3	1	CGLVPVLAENYJK	1,Carbamidomethyl[C];	1476.75	5 4 2 0 0	H(5)N(4)A(2)	(N(N(H(H(N(H(A))))(H(N(H(A)))))))	12548	0 1 0 0 0;0 2 0 0 0;1 2 0 0 0;2 2 0 0 0;2 3 0 0 0;3 2 0 0 0;3 3 0 0 0;3 3 1 0 0;3 4 0 0 0;4 3 0 0 0;4 3 1 0 0;4 4 0 0 0;4 4 1 0 0;5 4 0 0 0;5 4 1 0 0;	2204.77	12	47.5326	24.1287	90.9968	7	-0.0144	-3.91226	0.76471	0.33333	0	0	0	0	1.40906e-115	3.71944e-117	-1	0	3.71944e-117	sp|P02787|TRFE_HUMAN	TF	432	H(5)N(4)A(2)_(N(N(H(H(N(H(A))))(H(N(H(A)))))))		5.03311e+09	0.0447824	3300.22	68.69	1227.85	3	12.7369
20220927_HCC_GP_3.36220.36220.3.0.dta	20220927_HCC_GP_3.36220.36220.3.0.dta	20220927_HCC_GP_3	36220	3139.77	3681.51	1130.81	3	1	CGLVPVLAENYJK	1,Carbamidomethyl[C];	1476.75	5 4 1 0 0	H(5)N(4)A(1)	(N(N(H(H(N(H)))(H(N(H(A)))))))	13467	0 1 0 0 0;0 2 0 0 0;1 2 0 0 0;2 2 0 0 0;2 3 0 0 0;3 2 0 0 0;3 3 0 0 0;3 3 1 0 0;3 4 0 0 0;4 3 0 0 0;4 3 1 0 0;4 4 0 0 0;4 4 1 0 0;5 4 0 0 0;	1913.68	12	26.1934	11.2922	53.8671	7	-0.01103	-3.25314	0.625	0.25	0	0	0	0	1.60178e-67	2.12323e-69	-1	0	2.12323e-69	sp|P02787|TRFE_HUMAN	TF	432	H(5)N(4)_(N(N(H(H(N(H)))(H(N(H))))))		0	0	2558.99	21.82	1033.78	3	4.6249
20220927_HCC_GP_3.36220.36220.3.0.dta	20220927_HCC_GP_3.36220.36220.3.0.dta	20220927_HCC_GP_3	36220	3139.77	3681.51	1130.81	3	1	CGLVPVLAENYJK	1,Carbamidomethyl[C];	1476.75	5 4 1 0 0	H(5)N(4)A(1)	(N(N(H(H(N(H)))(H(N(H(A)))))))	13467	0 1 0 0 0;0 2 0 0 0;1 2 0 0 0;2 2 0 0 0;2 3 0 0 0;3 2 0 0 0;3 3 0 0 0;3 3 1 0 0;3 4 0 0 0;4 3 0 0 0;4 3 1 0 0;4 4 0 0 0;4 4 1 0 0;5 4 0 0 0;	1913.68	12	26.1934	11.2922	53.8671	7	-0.01103	-3.25314	0.625	0.25	0	0	0	0	1.60178e-67	2.12323e-69	-1	0	2.12323e-69	sp|P02787|TRFE_HUMAN	TF	432	H(5)N(4)A(1)_(N(N(H(H(N(H)))(H(N(H(A)))))))		5.37267e+08	0.00478037	3129.18	97.04	1130.81	3	16.8205
20220927_HCC_GP_3.36220.36220.3.0.dta	20220927_HCC_GP_3.36220.36220.3.0.dta	20220927_HCC_GP_3	36220	3139.77	3681.51	1130.81	3	1	CGLVPVLAENYJK	1,Carbamidomethyl[C];	1476.75	5 4 1 0 0	H(5)N(4)A(1)	(N(N(H(H(N(H)))(H(N(H(A)))))))	13467	0 1 0 0 0;0 2 0 0 0;1 2 0 0 0;2 2 0 0 0;2 3 0 0 0;3 2 0 0 0;3 3 0 0 0;3 3 1 0 0;3 4 0 0 0;4 3 0 0 0;4 3 1 0 0;4 4 0 0 0;4 4 1 0 0;5 4 0 0 0;	1913.68	12	26.1934	11.2922	53.8671	7	-0.01103	-3.25314	0.625	0.25	0	0	0	0	1.60178e-67	2.12323e-69	-1	0	2.12323e-69	sp|P02787|TRFE_HUMAN	TF	432	H(5)N(4)A(2)_(N(N(H(H(N(H(A))))(H(N(H(A)))))))		2.59304e+06	2.30718e-05	3696.21	0	1227.85	3	0.991
20220927_HCC_GP_3.38809.38809.3.0.dta	20220927_HCC_GP_3.38809.38809.3.0.dta	20220927_HCC_GP_3	38809	3359.06	3681.51	1227.84	3	1	CGLVPVLAENYJK	1,Carbamidomethyl[C];	1476.75	5 4 2 0 0	H(5)N(4)A(2)	(N(N(H(H(N(H(A))))(H(N(H(A)))))))	12548	0 1 0 0 0;0 2 0 0 0;1 2 0 0 0;2 2 0 0 0;2 3 0 0 0;3 2 0 0 0;3 3 0 0 0;3 3 1 0 0;3 4 0 0 0;4 3 0 0 0;4 3 1 0 0;4 4 0 0 0;4 4 1 0 0;5 4 0 0 0;5 4 1 0 0;	2204.77	12	31.0647	16.6737	57.7909	7	-0.01442	-3.91552	0.58824	0.375	0	0	0	0	1.32974e-72	1.51007e-74	-1	0	1.51007e-74	sp|P02787|TRFE_HUMAN	TF	432	H(5)N(4)_(N(N(H(H(N(H)))(H(N(H))))))		4.23572e+06	3.76876e-05	2397.04	0	1033.78	3	0.9693
20220927_HCC_GP_3.38809.38809.3.0.dta	20220927_HCC_GP_3.38809.38809.3.0.dta	20220927_HCC_GP_3	38809	3359.06	3681.51	1227.84	3	1	CGLVPVLAENYJK	1,Carbamidomethyl[C];	1476.75	5 4 2 0 0	H(5)N(4)A(2)	(N(N(H(H(N(H(A))))(H(N(H(A)))))))	12548	0 1 0 0 0;0 2 0 0 0;1 2 0 0 0;2 2 0 0 0;2 3 0 0 0;3 2 0 0 0;3 3 0 0 0;3 3 1 0 0;3 4 0 0 0;4 3 0 0 0;4 3 1 0 0;4 4 0 0 0;4 4 1 0 0;5 4 0 0 0;5 4 1 0 0;	2204.77	12	31.0647	16.6737	57.7909	7	-0.01442	-3.91552	0.58824	0.375	0	0	0	0	1.32974e-72	1.51007e-74	-1	0	1.51007e-74	sp|P02787|TRFE_HUMAN	TF	432	H(5)N(4)A(1)_(N(N(H(H(N(H)))(H(N(H(A)))))))		5.42621e+07	0.0004828	2937.29	17.64	1130.81	3	4.9475
20220927_HCC_GP_3.38809.38809.3.0.dta	20220927_HCC_GP_3.38809.38809.3.0.dta	20220927_HCC_GP_3	38809	3359.06	3681.51	1227.84	3	1	CGLVPVLAENYJK	1,Carbamidomethyl[C];	1476.75	5 4 2 0 0	H(5)N(4)A(2)	(N(N(H(H(N(H(A))))(H(N(H(A)))))))	12548	0 1 0 0 0;0 2 0 0 0;1 2 0 0 0;2 2 0 0 0;2 3 0 0 0;3 2 0 0 0;3 3 0 0 0;3 3 1 0 0;3 4 0 0 0;4 3 0 0 0;4 3 1 0 0;4 4 0 0 0;4 4 1 0 0;5 4 0 0 0;5 4 1 0 0;	2204.77	12	31.0647	16.6737	57.7909	7	-0.01442	-3.91552	0.58824	0.375	0	0	0	0	1.32974e-72	1.51007e-74	-1	0	1.51007e-74	sp|P02787|TRFE_HUMAN	TF	432	H(5)N(4)A(2)_(N(N(H(H(N(H(A))))(H(N(H(A)))))))		5.03311e+09	0.0447824	3300.22	68.69	1227.85	3	12.7369
20220927_HCC_GP_4.38263.38263.3.0.dta	20220927_HCC_GP_4.38263.38263.3.0.dta	20220927_HCC_GP_4	38263	3315.95	3681.51	1227.84	3	1	CGLVPVLAENYJK	1,Carbamidomethyl[C];	1476.75	5 4 2 0 0	H(5)N(4)A(2)	(N(N(H(H(N(H(A))))(H(N(H(A)))))))	12548	0 1 0 0 0;0 2 0 0 0;1 2 0 0 0;2 2 0 0 0;2 3 0 0 0;3 2 0 0 0;3 3 0 0 0;3 3 1 0 0;3 4 0 0 0;4 3 0 0 0;4 3 1 0 0;4 4 0 0 0;4 4 1 0 0;5 4 0 0 0;5 4 1 0 0;	2204.77	12	65.2252	42.2425	107.907	7	-0.01291	-3.50645	0.88235	0.45833	0	0	0	0	7.7493e-79	5.86827e-80	-1	0	5.86827e-80	sp|P02787|TRFE_HUMAN	TF	432	null		3.57872e+09	0.0418289	3301.17	39.09	1227.85	3	1
20220927_HCC_GP_4.36136.36136.3.0.dta	20220927_HCC_GP_4.36136.36136.3.0.dta	20220927_HCC_GP_4	36136	3133.39	3681.51	1130.81	3	1	CGLVPVLAENYJK	1,Carbamidomethyl[C];	1476.75	5 4 1 0 0	H(5)N(4)A(1)	(N(N(H(H(N(H)))(H(N(H(A)))))))	13467	0 1 0 0 0;0 2 0 0 0;1 2 0 0 0;2 2 0 0 0;2 3 0 0 0;3 2 0 0 0;3 3 0 0 0;3 3 1 0 0;3 4 0 0 0;4 3 0 0 0;4 3 1 0 0;4 4 0 0 0;4 4 1 0 0;5 4 0 0 0;	1913.68	12	30.2795	11.8174	64.5664	7	-0.01138	-3.35755	0.6875	0.29167	0	0	0	0	6.0703e-47	7.35306e-49	-1	0	7.35306e-49	sp|P02787|TRFE_HUMAN	TF	432	null		5.40975e+08	0.00632303	3115.28	80.76	1130.81	3	1
20220927_HCC_GP_4.38263.38263.3.0.dta	20220927_HCC_GP_4.38263.38263.3.0.dta	20220927_HCC_GP_4	38263	3315.95	3681.51	1227.84	3	1	CGLVPVLAENYJK	1,Carbamidomethyl[C];	1476.75	5 4 2 0 0	H(5)N(4)A(2)	(N(N(H(H(N(H(A))))(H(N(H(A)))))))	12548	0 1 0 0 0;0 2 0 0 0;1 2 0 0 0;2 2 0 0 0;2 3 0 0 0;3 2 0 0 0;3 3 0 0 0;3 3 1 0 0;3 4 0 0 0;4 3 0 0 0;4 3 1 0 0;4 4 0 0 0;4 4 1 0 0;5 4 0 0 0;5 4 1 0 0;	2204.77	12	65.2252	42.2425	107.907	7	-0.01291	-3.50645	0.88235	0.45833	0	0	0	0	7.7493e-79	5.86827e-80	-1	0	5.86827e-80	sp|P02787|TRFE_HUMAN	TF	432	H(5)N(4)_(N(N(H(H(N(H)))(H(N(H))))))		2.10597e+07	0.00024615	2420.29	13.79	1033.78	3	2.8554
20220927_HCC_GP_4.38263.38263.3.0.dta	20220927_HCC_GP_4.38263.38263.3.0.dta	20220927_HCC_GP_4	38263	3315.95	3681.51	1227.84	3	1	CGLVPVLAENYJK	1,Carbamidomethyl[C];	1476.75	5 4 2 0 0	H(5)N(4)A(2)	(N(N(H(H(N(H(A))))(H(N(H(A)))))))	12548	0 1 0 0 0;0 2 0 0 0;1 2 0 0 0;2 2 0 0 0;2 3 0 0 0;3 2 0 0 0;3 3 0 0 0;3 3 1 0 0;3 4 0 0 0;4 3 0 0 0;4 3 1 0 0;4 4 0 0 0;4 4 1 0 0;5 4 0 0 0;5 4 1 0 0;	2204.77	12	65.2252	42.2425	107.907	7	-0.01291	-3.50645	0.88235	0.45833	0	0	0	0	7.7493e-79	5.86827e-80	-1	0	5.86827e-80	sp|P02787|TRFE_HUMAN	TF	432	H(5)N(4)A(1)_(N(N(H(H(N(H)))(H(N(H(A)))))))		3.34229e+06	3.90654e-05	2773.01	0	1130.81	3	0.9808
20220927_HCC_GP_4.38263.38263.3.0.dta	20220927_HCC_GP_4.38263.38263.3.0.dta	20220927_HCC_GP_4	38263	3315.95	3681.51	1227.84	3	1	CGLVPVLAENYJK	1,Carbamidomethyl[C];	1476.75	5 4 2 0 0	H(5)N(4)A(2)	(N(N(H(H(N(H(A))))(H(N(H(A)))))))	12548	0 1 0 0 0;0 2 0 0 0;1 2 0 0 0;2 2 0 0 0;2 3 0 0 0;3 2 0 0 0;3 3 0 0 0;3 3 1 0 0;3 4 0 0 0;4 3 0 0 0;4 3 1 0 0;4 4 0 0 0;4 4 1 0 0;5 4 0 0 0;5 4 1 0 0;	2204.77	12	65.2252	42.2425	107.907	7	-0.01291	-3.50645	0.88235	0.45833	0	0	0	0	7.7493e-79	5.86827e-80	-1	0	5.86827e-80	sp|P02787|TRFE_HUMAN	TF	432	H(5)N(4)A(2)_(N(N(H(H(N(H(A))))(H(N(H(A)))))))		4.01742e+09	0.0469564	3301.17	62.03	1227.85	3	11.9333
20220927_HCC_GP_4.36136.36136.3.0.dta	20220927_HCC_GP_4.36136.36136.3.0.dta	20220927_HCC_GP_4	36136	3133.39	3681.51	1130.81	3	1	CGLVPVLAENYJK	1,Carbamidomethyl[C];	1476.75	5 4 1 0 0	H(5)N(4)A(1)	(N(N(H(H(N(H)))(H(N(H(A)))))))	13467	0 1 0 0 0;0 2 0 0 0;1 2 0 0 0;2 2 0 0 0;2 3 0 0 0;3 2 0 0 0;3 3 0 0 0;3 3 1 0 0;3 4 0 0 0;4 3 0 0 0;4 3 1 0 0;4 4 0 0 0;4 4 1 0 0;5 4 0 0 0;	1913.68	12	30.2795	11.8174	64.5664	7	-0.01138	-3.35755	0.6875	0.29167	0	0	0	0	6.0703e-47	7.35306e-49	-1	0	7.35306e-49	sp|P02787|TRFE_HUMAN	TF	432	H(5)N(4)_(N(N(H(H(N(H)))(H(N(H))))))		0	0	2551.07	20.05	1033.78	3	3.7032
20220927_HCC_GP_4.36136.36136.3.0.dta	20220927_HCC_GP_4.36136.36136.3.0.dta	20220927_HCC_GP_4	36136	3133.39	3681.51	1130.81	3	1	CGLVPVLAENYJK	1,Carbamidomethyl[C];	1476.75	5 4 1 0 0	H(5)N(4)A(1)	(N(N(H(H(N(H)))(H(N(H(A)))))))	13467	0 1 0 0 0;0 2 0 0 0;1 2 0 0 0;2 2 0 0 0;2 3 0 0 0;3 2 0 0 0;3 3 0 0 0;3 3 1 0 0;3 4 0 0 0;4 3 0 0 0;4 3 1 0 0;4 4 0 0 0;4 4 1 0 0;5 4 0 0 0;	1913.68	12	30.2795	11.8174	64.5664	7	-0.01138	-3.35755	0.6875	0.29167	0	0	0	0	6.0703e-47	7.35306e-49	-1	0	7.35306e-49	sp|P02787|TRFE_HUMAN	TF	432	H(5)N(4)A(1)_(N(N(H(H(N(H)))(H(N(H(A)))))))		5.75803e+08	0.00673011	3119.22	105.49	1130.81	3	15.7241
20220927_HCC_GP_4.36136.36136.3.0.dta	20220927_HCC_GP_4.36136.36136.3.0.dta	20220927_HCC_GP_4	36136	3133.39	3681.51	1130.81	3	1	CGLVPVLAENYJK	1,Carbamidomethyl[C];	1476.75	5 4 1 0 0	H(5)N(4)A(1)	(N(N(H(H(N(H)))(H(N(H(A)))))))	13467	0 1 0 0 0;0 2 0 0 0;1 2 0 0 0;2 2 0 0 0;2 3 0 0 0;3 2 0 0 0;3 3 0 0 0;3 3 1 0 0;3 4 0 0 0;4 3 0 0 0;4 3 1 0 0;4 4 0 0 0;4 4 1 0 0;5 4 0 0 0;	1913.68	12	30.2795	11.8174	64.5664	7	-0.01138	-3.35755	0.6875	0.29167	0	0	0	0	6.0703e-47	7.35306e-49	-1	0	7.35306e-49	sp|P02787|TRFE_HUMAN	TF	432	H(5)N(4)A(2)_(N(N(H(H(N(H(A))))(H(N(H(A)))))))		6.32382e+06	7.39142e-05	3660.74	4.2	1227.85	3	1.9159
20221111_HCC_GP_05.43896.43896.3.0.dta	20221111_HCC_GP_05.43896.43896.3.0.dta	20221111_HCC_GP_05	43896	3836.48	3681.51	1233.85	3	1	CGLVPVLAENYJK	1,Carbamidomethyl[C];	1476.75	6 4 0 3 0	H(6)N(4)F(3)	(N(F)(N(H(H(N(H(F))))(H(N(H(H)(F)))))))	1436	0 1 0 0 0;0 1 0 1 0;0 2 0 0 0;0 2 0 1 0;1 2 0 0 0;1 2 0 1 0;2 2 0 0 0;2 2 0 1 0;2 3 0 0 0;2 3 0 1 0;3 2 0 0 0;3 2 0 1 0;3 3 0 0 0;3 3 0 1 0;3 3 0 2 0;3 4 0 0 0;3 4 0 1 0;4 3 0 0 0;4 3 0 1 0;4 3 0 2 0;4 4 0 0 0;4 4 0 1 0;4 4 0 2 0;5 3 0 0 0;5 3 0 1 0;5 3 0 2 0;5 4 0 0 0;5 4 0 1 0;5 4 0 2 0;5 4 0 3 0;6 4 0 0 0;6 4 0 1 0;6 4 0 2 0;	2222.81	12	5.25995	5.61928	4.59262	5	-0.01351	-3.65284	0.14286	0.16667	0	0	0	0	6.12972e-08	5.02576e-10	-1	0	5.02576e-10	sp|P02787|TRFE_HUMAN	TF	432	null		4.00925e+07	0.000298052	3821.99	24.59	1233.86	3	1
20221111_HCC_GP_05.43868.43868.3.0.dta	20221111_HCC_GP_05.43868.43868.3.0.dta	20221111_HCC_GP_05	43868	3834.03	3681.51	1227.84	3	1	CGLVPVLAENYJK	1,Carbamidomethyl[C];	1476.75	5 4 2 0 0	H(5)N(4)A(2)	(N(N(H(H(N(H(A))))(H(N(H(A)))))))	12548	0 1 0 0 0;0 2 0 0 0;1 2 0 0 0;2 2 0 0 0;2 3 0 0 0;3 2 0 0 0;3 3 0 0 0;3 3 1 0 0;3 4 0 0 0;4 3 0 0 0;4 3 1 0 0;4 4 0 0 0;4 4 1 0 0;5 4 0 0 0;5 4 1 0 0;	2204.77	12	60.7148	29.9297	117.887	7	-0.00659	-1.79112	0.88235	0.41667	0	0	0	0	1.29681e-236	4.0304e-238	-1	0	4.0304e-238	sp|P02787|TRFE_HUMAN	TF	432	null		2.27112e+09	0.0168838	3821.99	34.28	1227.85	3	1
20221111_HCC_GP_05.43868.43868.3.0.dta	20221111_HCC_GP_05.43868.43868.3.0.dta	20221111_HCC_GP_05	43868	3834.03	3681.51	1227.84	3	1	CGLVPVLAENYJK	1,Carbamidomethyl[C];	1476.75	5 4 2 0 0	H(5)N(4)A(2)	(N(N(H(H(N(H(A))))(H(N(H(A)))))))	12548	0 1 0 0 0;0 2 0 0 0;1 2 0 0 0;2 2 0 0 0;2 3 0 0 0;3 2 0 0 0;3 3 0 0 0;3 3 1 0 0;3 4 0 0 0;4 3 0 0 0;4 3 1 0 0;4 4 0 0 0;4 4 1 0 0;5 4 0 0 0;5 4 1 0 0;	2204.77	12	60.7148	29.9297	117.887	7	-0.00659	-1.79112	0.88235	0.41667	0	0	0	0	1.29681e-236	4.0304e-238	-1	0	4.0304e-238	sp|P02787|TRFE_HUMAN	TF	432	H(5)N(4)_(N(N(H(H(N(H)))(H(N(H))))))		0	0	2784.7	0	1033.78	3	0.8405
20221111_HCC_GP_05.43868.43868.3.0.dta	20221111_HCC_GP_05.43868.43868.3.0.dta	20221111_HCC_GP_05	43868	3834.03	3681.51	1227.84	3	1	CGLVPVLAENYJK	1,Carbamidomethyl[C];	1476.75	5 4 2 0 0	H(5)N(4)A(2)	(N(N(H(H(N(H(A))))(H(N(H(A)))))))	12548	0 1 0 0 0;0 2 0 0 0;1 2 0 0 0;2 2 0 0 0;2 3 0 0 0;3 2 0 0 0;3 3 0 0 0;3 3 1 0 0;3 4 0 0 0;4 3 0 0 0;4 3 1 0 0;4 4 0 0 0;4 4 1 0 0;5 4 0 0 0;5 4 1 0 0;	2204.77	12	60.7148	29.9297	117.887	7	-0.00659	-1.79112	0.88235	0.41667	0	0	0	0	1.29681e-236	4.0304e-238	-1	0	4.0304e-238	sp|P02787|TRFE_HUMAN	TF	432	H(5)N(4)A(1)_(N(N(H(H(N(H)))(H(N(H(A)))))))		5.51699e+06	4.1014e-05	3333.74	0	1130.81	3	0.9697
20221111_HCC_GP_05.43868.43868.3.0.dta	20221111_HCC_GP_05.43868.43868.3.0.dta	20221111_HCC_GP_05	43868	3834.03	3681.51	1227.84	3	1	CGLVPVLAENYJK	1,Carbamidomethyl[C];	1476.75	5 4 2 0 0	H(5)N(4)A(2)	(N(N(H(H(N(H(A))))(H(N(H(A)))))))	12548	0 1 0 0 0;0 2 0 0 0;1 2 0 0 0;2 2 0 0 0;2 3 0 0 0;3 2 0 0 0;3 3 0 0 0;3 3 1 0 0;3 4 0 0 0;4 3 0 0 0;4 3 1 0 0;4 4 0 0 0;4 4 1 0 0;5 4 0 0 0;5 4 1 0 0;	2204.77	12	60.7148	29.9297	117.887	7	-0.00659	-1.79112	0.88235	0.41667	0	0	0	0	1.29681e-236	4.0304e-238	-1	0	4.0304e-238	sp|P02787|TRFE_HUMAN	TF	432	H(5)N(4)A(2)_(N(N(H(H(N(H(A))))(H(N(H(A)))))))		2.26059e+09	0.0168055	3831.06	28.75	1227.85	3	6.8352
20221111_HCC_GP_08.44521.44521.3.0.dta	20221111_HCC_GP_08.44521.44521.3.0.dta	20221111_HCC_GP_08	44521	3835.78	3681.51	1227.84	3	1	CGLVPVLAENYJK	1,Carbamidomethyl[C];	1476.75	5 4 2 0 0	H(5)N(4)A(2)	(N(N(H(H(N(H(A))))(H(N(H(A)))))))	12548	0 1 0 0 0;0 2 0 0 0;1 2 0 0 0;2 2 0 0 0;2 3 0 0 0;3 2 0 0 0;3 3 0 0 0;3 3 1 0 0;3 4 0 0 0;4 3 0 0 0;4 3 1 0 0;4 4 0 0 0;4 4 1 0 0;5 4 0 0 0;5 4 1 0 0;	2204.77	12	29.6771	8.64252	68.7414	7	-0.00996	-2.7046	0.58824	0.20833	0	0	0	0	3.58152e-70	1.96186e-71	-1	0	1.96186e-71	sp|P02787|TRFE_HUMAN	TF	432	null		5.59246e+09	0.0724237	3822.75	24.87	1227.85	3	1
20221111_HCC_GP_08.44521.44521.3.0.dta	20221111_HCC_GP_08.44521.44521.3.0.dta	20221111_HCC_GP_08	44521	3835.78	3681.51	1227.84	3	1	CGLVPVLAENYJK	1,Carbamidomethyl[C];	1476.75	5 4 2 0 0	H(5)N(4)A(2)	(N(N(H(H(N(H(A))))(H(N(H(A)))))))	12548	0 1 0 0 0;0 2 0 0 0;1 2 0 0 0;2 2 0 0 0;2 3 0 0 0;3 2 0 0 0;3 3 0 0 0;3 3 1 0 0;3 4 0 0 0;4 3 0 0 0;4 3 1 0 0;4 4 0 0 0;4 4 1 0 0;5 4 0 0 0;5 4 1 0 0;	2204.77	12	29.6771	8.64252	68.7414	7	-0.00996	-2.7046	0.58824	0.20833	0	0	0	0	3.58152e-70	1.96186e-71	-1	0	1.96186e-71	sp|P02787|TRFE_HUMAN	TF	432	H(5)N(4)_(N(N(H(H(N(H)))(H(N(H))))))		0	0	2954.54	0	1033.78	3	0.8886
20221111_HCC_GP_08.44521.44521.3.0.dta	20221111_HCC_GP_08.44521.44521.3.0.dta	20221111_HCC_GP_08	44521	3835.78	3681.51	1227.84	3	1	CGLVPVLAENYJK	1,Carbamidomethyl[C];	1476.75	5 4 2 0 0	H(5)N(4)A(2)	(N(N(H(H(N(H(A))))(H(N(H(A)))))))	12548	0 1 0 0 0;0 2 0 0 0;1 2 0 0 0;2 2 0 0 0;2 3 0 0 0;3 2 0 0 0;3 3 0 0 0;3 3 1 0 0;3 4 0 0 0;4 3 0 0 0;4 3 1 0 0;4 4 0 0 0;4 4 1 0 0;5 4 0 0 0;5 4 1 0 0;	2204.77	12	29.6771	8.64252	68.7414	7	-0.00996	-2.7046	0.58824	0.20833	0	0	0	0	3.58152e-70	1.96186e-71	-1	0	1.96186e-71	sp|P02787|TRFE_HUMAN	TF	432	H(5)N(4)A(1)_(N(N(H(H(N(H)))(H(N(H(A)))))))		1.26169e+07	0.000163391	3321.3	9.13	1130.81	3	1.972
20221111_HCC_GP_08.44521.44521.3.0.dta	20221111_HCC_GP_08.44521.44521.3.0.dta	20221111_HCC_GP_08	44521	3835.78	3681.51	1227.84	3	1	CGLVPVLAENYJK	1,Carbamidomethyl[C];	1476.75	5 4 2 0 0	H(5)N(4)A(2)	(N(N(H(H(N(H(A))))(H(N(H(A)))))))	12548	0 1 0 0 0;0 2 0 0 0;1 2 0 0 0;2 2 0 0 0;2 3 0 0 0;3 2 0 0 0;3 3 0 0 0;3 3 1 0 0;3 4 0 0 0;4 3 0 0 0;4 3 1 0 0;4 4 0 0 0;4 4 1 0 0;5 4 0 0 0;5 4 1 0 0;	2204.77	12	29.6771	8.64252	68.7414	7	-0.00996	-2.7046	0.58824	0.20833	0	0	0	0	3.58152e-70	1.96186e-71	-1	0	1.96186e-71	sp|P02787|TRFE_HUMAN	TF	432	H(5)N(4)A(2)_(N(N(H(H(N(H(A))))(H(N(H(A)))))))		5.59246e+09	0.0724237	3822.75	24.87	1227.85	3	6.9467
20221111_HCC_GP_09.45251.45251.3.0.dta	20221111_HCC_GP_09.45251.45251.3.0.dta	20221111_HCC_GP_09	45251	3856.3	3681.51	1227.84	3	1	CGLVPVLAENYJK	1,Carbamidomethyl[C];	1476.75	5 4 2 0 0	H(5)N(4)A(2)	(N(N(H(H(N(H(A))))(H(N(H(A)))))))	12548	0 1 0 0 0;0 2 0 0 0;1 2 0 0 0;2 2 0 0 0;2 3 0 0 0;3 2 0 0 0;3 3 0 0 0;3 3 1 0 0;3 4 0 0 0;4 3 0 0 0;4 3 1 0 0;4 4 0 0 0;4 4 1 0 0;5 4 0 0 0;5 4 1 0 0;	2204.77	12	45.7122	22.9551	87.9753	7	-0.0052	-1.41301	0.70588	0.375	0	0	0	0	2.54047e-25	6.77749e-26	-1	0	6.77749e-26	sp|P02787|TRFE_HUMAN	TF	432	null		2.0734e+09	0.0249941	3836.73	34.91	1227.85	3	1
20221111_HCC_GP_09.45251.45251.3.0.dta	20221111_HCC_GP_09.45251.45251.3.0.dta	20221111_HCC_GP_09	45251	3856.3	3681.51	1227.84	3	1	CGLVPVLAENYJK	1,Carbamidomethyl[C];	1476.75	5 4 2 0 0	H(5)N(4)A(2)	(N(N(H(H(N(H(A))))(H(N(H(A)))))))	12548	0 1 0 0 0;0 2 0 0 0;1 2 0 0 0;2 2 0 0 0;2 3 0 0 0;3 2 0 0 0;3 3 0 0 0;3 3 1 0 0;3 4 0 0 0;4 3 0 0 0;4 3 1 0 0;4 4 0 0 0;4 4 1 0 0;5 4 0 0 0;5 4 1 0 0;	2204.77	12	45.7122	22.9551	87.9753	7	-0.0052	-1.41301	0.70588	0.375	0	0	0	0	2.54047e-25	6.77749e-26	-1	0	6.77749e-26	sp|P02787|TRFE_HUMAN	TF	432	H(5)N(4)_(N(N(H(H(N(H)))(H(N(H))))))		2.7742e+07	0.000334421	2916.81	9.52	1033.78	3	2.8624
20221111_HCC_GP_09.45251.45251.3.0.dta	20221111_HCC_GP_09.45251.45251.3.0.dta	20221111_HCC_GP_09	45251	3856.3	3681.51	1227.84	3	1	CGLVPVLAENYJK	1,Carbamidomethyl[C];	1476.75	5 4 2 0 0	H(5)N(4)A(2)	(N(N(H(H(N(H(A))))(H(N(H(A)))))))	12548	0 1 0 0 0;0 2 0 0 0;1 2 0 0 0;2 2 0 0 0;2 3 0 0 0;3 2 0 0 0;3 3 0 0 0;3 3 1 0 0;3 4 0 0 0;4 3 0 0 0;4 3 1 0 0;4 4 0 0 0;4 4 1 0 0;5 4 0 0 0;5 4 1 0 0;	2204.77	12	45.7122	22.9551	87.9753	7	-0.0052	-1.41301	0.70588	0.375	0	0	0	0	2.54047e-25	6.77749e-26	-1	0	6.77749e-26	sp|P02787|TRFE_HUMAN	TF	432	H(5)N(4)A(1)_(N(N(H(H(N(H)))(H(N(H(A)))))))		1.82995e+08	0.00220595	3242.2	36.92	1130.81	3	6.9241
20221111_HCC_GP_09.45251.45251.3.0.dta	20221111_HCC_GP_09.45251.45251.3.0.dta	20221111_HCC_GP_09	45251	3856.3	3681.51	1227.84	3	1	CGLVPVLAENYJK	1,Carbamidomethyl[C];	1476.75	5 4 2 0 0	H(5)N(4)A(2)	(N(N(H(H(N(H(A))))(H(N(H(A)))))))	12548	0 1 0 0 0;0 2 0 0 0;1 2 0 0 0;2 2 0 0 0;2 3 0 0 0;3 2 0 0 0;3 3 0 0 0;3 3 1 0 0;3 4 0 0 0;4 3 0 0 0;4 3 1 0 0;4 4 0 0 0;4 4 1 0 0;5 4 0 0 0;5 4 1 0 0;	2204.77	12	45.7122	22.9551	87.9753	7	-0.0052	-1.41301	0.70588	0.375	0	0	0	0	2.54047e-25	6.77749e-26	-1	0	6.77749e-26	sp|P02787|TRFE_HUMAN	TF	432	H(5)N(4)A(2)_(N(N(H(H(N(H(A))))(H(N(H(A)))))))		2.0734e+09	0.0249941	3851.87	19.77	1227.85	3	4.9529
20221111_HCC_GP_13.44369.44369.4.2.dta	20221111_HCC_GP_13.44369.44369.4.2.dta	20221111_HCC_GP_13	44369	3862.73	3681.51	921.134	4	1	CGLVPVLAENYJK	1,Carbamidomethyl[C];	1476.75	5 4 2 0 0	H(5)N(4)A(2)	(N(N(H(H(N(H(A))))(H(N(H(A)))))))	12548	0 1 0 0 0;0 2 0 0 0;1 2 0 0 0;2 2 0 0 0;2 3 0 0 0;3 2 0 0 0;3 3 0 0 0;3 3 1 0 0;3 4 0 0 0;4 3 0 0 0;4 3 1 0 0;4 4 0 0 0;4 4 1 0 0;5 4 0 0 0;5 4 1 0 0;	2204.77	12	58.7374	44.2277	85.6841	7	-0.00963	-2.61469	0.76471	0.45833	0	0	0	0	1.14258e-14	1.70703e-15	-1	0	1.70703e-15	sp|P02787|TRFE_HUMAN	TF	432	null		2.97234e+08	0.00394246	3839.78	44.76	921.136	4	1
20221111_HCC_GP_13.44369.44369.4.2.dta	20221111_HCC_GP_13.44369.44369.4.2.dta	20221111_HCC_GP_13	44369	3862.73	3681.51	921.134	4	1	CGLVPVLAENYJK	1,Carbamidomethyl[C];	1476.75	5 4 2 0 0	H(5)N(4)A(2)	(N(N(H(H(N(H(A))))(H(N(H(A)))))))	12548	0 1 0 0 0;0 2 0 0 0;1 2 0 0 0;2 2 0 0 0;2 3 0 0 0;3 2 0 0 0;3 3 0 0 0;3 3 1 0 0;3 4 0 0 0;4 3 0 0 0;4 3 1 0 0;4 4 0 0 0;4 4 1 0 0;5 4 0 0 0;5 4 1 0 0;	2204.77	12	58.7374	44.2277	85.6841	7	-0.00963	-2.61469	0.76471	0.45833	0	0	0	0	1.14258e-14	1.70703e-15	-1	0	1.70703e-15	sp|P02787|TRFE_HUMAN	TF	432	H(5)N(4)_(N(N(H(H(N(H)))(H(N(H))))))		0	0	2749.98	0	775.589	4	0.9284
20221111_HCC_GP_13.44369.44369.4.2.dta	20221111_HCC_GP_13.44369.44369.4.2.dta	20221111_HCC_GP_13	44369	3862.73	3681.51	921.134	4	1	CGLVPVLAENYJK	1,Carbamidomethyl[C];	1476.75	5 4 2 0 0	H(5)N(4)A(2)	(N(N(H(H(N(H(A))))(H(N(H(A)))))))	12548	0 1 0 0 0;0 2 0 0 0;1 2 0 0 0;2 2 0 0 0;2 3 0 0 0;3 2 0 0 0;3 3 0 0 0;3 3 1 0 0;3 4 0 0 0;4 3 0 0 0;4 3 1 0 0;4 4 0 0 0;4 4 1 0 0;5 4 0 0 0;5 4 1 0 0;	2204.77	12	58.7374	44.2277	85.6841	7	-0.00963	-2.61469	0.76471	0.45833	0	0	0	0	1.14258e-14	1.70703e-15	-1	0	1.70703e-15	sp|P02787|TRFE_HUMAN	TF	432	H(5)N(4)A(1)_(N(N(H(H(N(H)))(H(N(H(A)))))))		0	0	3342.87	0	848.363	4	0.7821
20221111_HCC_GP_13.44369.44369.4.2.dta	20221111_HCC_GP_13.44369.44369.4.2.dta	20221111_HCC_GP_13	44369	3862.73	3681.51	921.134	4	1	CGLVPVLAENYJK	1,Carbamidomethyl[C];	1476.75	5 4 2 0 0	H(5)N(4)A(2)	(N(N(H(H(N(H(A))))(H(N(H(A)))))))	12548	0 1 0 0 0;0 2 0 0 0;1 2 0 0 0;2 2 0 0 0;2 3 0 0 0;3 2 0 0 0;3 3 0 0 0;3 3 1 0 0;3 4 0 0 0;4 3 0 0 0;4 3 1 0 0;4 4 0 0 0;4 4 1 0 0;5 4 0 0 0;5 4 1 0 0;	2204.77	12	58.7374	44.2277	85.6841	7	-0.00963	-2.61469	0.76471	0.45833	0	0	0	0	1.14258e-14	1.70703e-15	-1	0	1.70703e-15	sp|P02787|TRFE_HUMAN	TF	432	H(5)N(4)A(2)_(N(N(H(H(N(H(A))))(H(N(H(A)))))))		2.85192e+08	0.00378274	3862.58	9.32	921.136	4	2.9732
20221111_HCC_GP_17.43057.43057.3.0.dta	20221111_HCC_GP_17.43057.43057.3.0.dta	20221111_HCC_GP_17	43057	3856.59	3681.51	1227.84	3	1	CGLVPVLAENYJK	1,Carbamidomethyl[C];	1476.75	5 4 2 0 0	H(5)N(4)A(2)	(N(N(H(H(N(H(A))))(H(N(H(A)))))))	12548	0 1 0 0 0;0 2 0 0 0;1 2 0 0 0;2 2 0 0 0;2 3 0 0 0;3 2 0 0 0;3 3 0 0 0;3 3 1 0 0;3 4 0 0 0;4 3 0 0 0;4 3 1 0 0;4 4 0 0 0;4 4 1 0 0;5 4 0 0 0;5 4 1 0 0;	2204.77	12	61.2339	37.7189	104.905	7	-0.00766	-2.07959	0.82353	0.41667	0	0	0	0	9.25964405e-315	3.70385763e-316	-1	0	3.70385763e-316	sp|P02787|TRFE_HUMAN	TF	432	null		1.64113e+09	0.0380581	3837.93	41.12	1227.85	3	1
20221111_HCC_GP_17.43057.43057.3.0.dta	20221111_HCC_GP_17.43057.43057.3.0.dta	20221111_HCC_GP_17	43057	3856.59	3681.51	1227.84	3	1	CGLVPVLAENYJK	1,Carbamidomethyl[C];	1476.75	5 4 2 0 0	H(5)N(4)A(2)	(N(N(H(H(N(H(A))))(H(N(H(A)))))))	12548	0 1 0 0 0;0 2 0 0 0;1 2 0 0 0;2 2 0 0 0;2 3 0 0 0;3 2 0 0 0;3 3 0 0 0;3 3 1 0 0;3 4 0 0 0;4 3 0 0 0;4 3 1 0 0;4 4 0 0 0;4 4 1 0 0;5 4 0 0 0;5 4 1 0 0;	2204.77	12	61.2339	37.7189	104.905	7	-0.00766	-2.07959	0.82353	0.41667	0	0	0	0	9.25964405e-315	3.70385763e-316	-1	0	3.70385763e-316	sp|P02787|TRFE_HUMAN	TF	432	H(5)N(4)_(N(N(H(H(N(H)))(H(N(H))))))		0	0	2744.37	0	1033.78	3	0.8656
20221111_HCC_GP_17.43057.43057.3.0.dta	20221111_HCC_GP_17.43057.43057.3.0.dta	20221111_HCC_GP_17	43057	3856.59	3681.51	1227.84	3	1	CGLVPVLAENYJK	1,Carbamidomethyl[C];	1476.75	5 4 2 0 0	H(5)N(4)A(2)	(N(N(H(H(N(H(A))))(H(N(H(A)))))))	12548	0 1 0 0 0;0 2 0 0 0;1 2 0 0 0;2 2 0 0 0;2 3 0 0 0;3 2 0 0 0;3 3 0 0 0;3 3 1 0 0;3 4 0 0 0;4 3 0 0 0;4 3 1 0 0;4 4 0 0 0;4 4 1 0 0;5 4 0 0 0;5 4 1 0 0;	2204.77	12	61.2339	37.7189	104.905	7	-0.00766	-2.07959	0.82353	0.41667	0	0	0	0	9.25964405e-315	3.70385763e-316	-1	0	3.70385763e-316	sp|P02787|TRFE_HUMAN	TF	432	H(5)N(4)A(1)_(N(N(H(H(N(H)))(H(N(H(A)))))))		4.99061e+06	0.000115733	3373.87	5.92	1130.81	3	1.9675
20221111_HCC_GP_17.43057.43057.3.0.dta	20221111_HCC_GP_17.43057.43057.3.0.dta	20221111_HCC_GP_17	43057	3856.59	3681.51	1227.84	3	1	CGLVPVLAENYJK	1,Carbamidomethyl[C];	1476.75	5 4 2 0 0	H(5)N(4)A(2)	(N(N(H(H(N(H(A))))(H(N(H(A)))))))	12548	0 1 0 0 0;0 2 0 0 0;1 2 0 0 0;2 2 0 0 0;2 3 0 0 0;3 2 0 0 0;3 3 0 0 0;3 3 1 0 0;3 4 0 0 0;4 3 0 0 0;4 3 1 0 0;4 4 0 0 0;4 4 1 0 0;5 4 0 0 0;5 4 1 0 0;	2204.77	12	61.2339	37.7189	104.905	7	-0.00766	-2.07959	0.82353	0.41667	0	0	0	0	9.25964405e-315	3.70385763e-316	-1	0	3.70385763e-316	sp|P02787|TRFE_HUMAN	TF	432	H(5)N(4)A(2)_(N(N(H(H(N(H(A))))(H(N(H(A)))))))		1.63186e+09	0.0378431	3852.64	16.76	1227.85	3	4.9953
20221111_HCC_GP_18.43019.43019.4.2.dta	20221111_HCC_GP_18.43019.43019.4.2.dta	20221111_HCC_GP_18	43019	3860.09	3681.51	921.134	4	1	CGLVPVLAENYJK	1,Carbamidomethyl[C];	1476.75	5 4 2 0 0	H(5)N(4)A(2)	(N(N(H(H(N(H(A))))(H(N(H(A)))))))	12548	0 1 0 0 0;0 2 0 0 0;1 2 0 0 0;2 2 0 0 0;2 3 0 0 0;3 2 0 0 0;3 3 0 0 0;3 3 1 0 0;3 4 0 0 0;4 3 0 0 0;4 3 1 0 0;4 4 0 0 0;4 4 1 0 0;5 4 0 0 0;5 4 1 0 0;	2204.77	12	40.8053	30.8097	59.3687	7	-0.01107	-3.00801	0.58824	0.41667	0	0	0	0	3.45865e-161	2.56245e-163	-1	0	2.56245e-163	sp|P02787|TRFE_HUMAN	TF	432	null		1.47287e+08	0.00353356	3839.17	45.93	921.136	4	1
20221111_HCC_GP_18.43019.43019.4.2.dta	20221111_HCC_GP_18.43019.43019.4.2.dta	20221111_HCC_GP_18	43019	3860.09	3681.51	921.134	4	1	CGLVPVLAENYJK	1,Carbamidomethyl[C];	1476.75	5 4 2 0 0	H(5)N(4)A(2)	(N(N(H(H(N(H(A))))(H(N(H(A)))))))	12548	0 1 0 0 0;0 2 0 0 0;1 2 0 0 0;2 2 0 0 0;2 3 0 0 0;3 2 0 0 0;3 3 0 0 0;3 3 1 0 0;3 4 0 0 0;4 3 0 0 0;4 3 1 0 0;4 4 0 0 0;4 4 1 0 0;5 4 0 0 0;5 4 1 0 0;	2204.77	12	40.8053	30.8097	59.3687	7	-0.01107	-3.00801	0.58824	0.41667	0	0	0	0	3.45865e-161	2.56245e-163	-1	0	2.56245e-163	sp|P02787|TRFE_HUMAN	TF	432	H(5)N(4)_(N(N(H(H(N(H)))(H(N(H))))))		0	0	2780.18	0	775.589	4	0.699
20221111_HCC_GP_18.43019.43019.4.2.dta	20221111_HCC_GP_18.43019.43019.4.2.dta	20221111_HCC_GP_18	43019	3860.09	3681.51	921.134	4	1	CGLVPVLAENYJK	1,Carbamidomethyl[C];	1476.75	5 4 2 0 0	H(5)N(4)A(2)	(N(N(H(H(N(H(A))))(H(N(H(A)))))))	12548	0 1 0 0 0;0 2 0 0 0;1 2 0 0 0;2 2 0 0 0;2 3 0 0 0;3 2 0 0 0;3 3 0 0 0;3 3 1 0 0;3 4 0 0 0;4 3 0 0 0;4 3 1 0 0;4 4 0 0 0;4 4 1 0 0;5 4 0 0 0;5 4 1 0 0;	2204.77	12	40.8053	30.8097	59.3687	7	-0.01107	-3.00801	0.58824	0.41667	0	0	0	0	3.45865e-161	2.56245e-163	-1	0	2.56245e-163	sp|P02787|TRFE_HUMAN	TF	432	H(5)N(4)A(1)_(N(N(H(H(N(H)))(H(N(H(A)))))))		2.01882e+06	4.84335e-05	3281.41	0	848.363	4	0.6741
20221111_HCC_GP_18.43019.43019.4.2.dta	20221111_HCC_GP_18.43019.43019.4.2.dta	20221111_HCC_GP_18	43019	3860.09	3681.51	921.134	4	1	CGLVPVLAENYJK	1,Carbamidomethyl[C];	1476.75	5 4 2 0 0	H(5)N(4)A(2)	(N(N(H(H(N(H(A))))(H(N(H(A)))))))	12548	0 1 0 0 0;0 2 0 0 0;1 2 0 0 0;2 2 0 0 0;2 3 0 0 0;3 2 0 0 0;3 3 0 0 0;3 3 1 0 0;3 4 0 0 0;4 3 0 0 0;4 3 1 0 0;4 4 0 0 0;4 4 1 0 0;5 4 0 0 0;5 4 1 0 0;	2204.77	12	40.8053	30.8097	59.3687	7	-0.01107	-3.00801	0.58824	0.41667	0	0	0	0	3.45865e-161	2.56245e-163	-1	0	2.56245e-163	sp|P02787|TRFE_HUMAN	TF	432	H(5)N(4)A(2)_(N(N(H(H(N(H(A))))(H(N(H(A)))))))		1.39373e+08	0.0033437	3857.34	13.25	921.136	4	2.972
20221111_HCC_GP_20.42227.42227.4.2.dta	20221111_HCC_GP_20.42227.42227.4.2.dta	20221111_HCC_GP_20	42227	3857.13	3681.51	921.134	4	1	CGLVPVLAENYJK	1,Carbamidomethyl[C];	1476.75	5 4 2 0 0	H(5)N(4)A(2)	(N(N(H(H(N(H(A))))(H(N(H(A)))))))	12548	0 1 0 0 0;0 2 0 0 0;1 2 0 0 0;2 2 0 0 0;2 3 0 0 0;3 2 0 0 0;3 3 0 0 0;3 3 1 0 0;3 4 0 0 0;4 3 0 0 0;4 3 1 0 0;4 4 0 0 0;4 4 1 0 0;5 4 0 0 0;5 4 1 0 0;	2204.77	12	29.8928	15.549	56.5314	7	-0.01047	-2.84286	0.58824	0.33333	0	0	0	0	0	0	-1	0	0	sp|P02787|TRFE_HUMAN	TF	432	null		1.33069e+08	0.00389837	3844.56	29.62	921.136	4	1
20221111_HCC_GP_20.41532.41532.3.1.dta	20221111_HCC_GP_20.41532.41532.3.1.dta	20221111_HCC_GP_20	41532	3792.01	3681.51	1130.81	3	1	CGLVPVLAENYJK	1,Carbamidomethyl[C];	1476.75	5 4 1 0 0	H(5)N(4)A(1)	(N(N(H(H(N(H)))(H(N(H(A)))))))	13467	0 1 0 0 0;0 2 0 0 0;1 2 0 0 0;2 2 0 0 0;2 3 0 0 0;3 2 0 0 0;3 3 0 0 0;3 3 1 0 0;3 4 0 0 0;4 3 0 0 0;4 3 1 0 0;4 4 0 0 0;4 4 1 0 0;5 4 0 0 0;	1913.68	12	23.3486	7.29708	53.1585	7	-0.00493	-1.45424	0.625	0.20833	0	0	0	0	0	0	-1	0	0	sp|P02787|TRFE_HUMAN	TF	432	null		1.36558e+08	0.00400059	3763.9	60.65	1130.81	3	1
20221111_HCC_GP_20.42227.42227.4.2.dta	20221111_HCC_GP_20.42227.42227.4.2.dta	20221111_HCC_GP_20	42227	3857.13	3681.51	921.134	4	1	CGLVPVLAENYJK	1,Carbamidomethyl[C];	1476.75	5 4 2 0 0	H(5)N(4)A(2)	(N(N(H(H(N(H(A))))(H(N(H(A)))))))	12548	0 1 0 0 0;0 2 0 0 0;1 2 0 0 0;2 2 0 0 0;2 3 0 0 0;3 2 0 0 0;3 3 0 0 0;3 3 1 0 0;3 4 0 0 0;4 3 0 0 0;4 3 1 0 0;4 4 0 0 0;4 4 1 0 0;5 4 0 0 0;5 4 1 0 0;	2204.77	12	29.8928	15.549	56.5314	7	-0.01047	-2.84286	0.58824	0.33333	0	0	0	0	0	0	-1	0	0	sp|P02787|TRFE_HUMAN	TF	432	H(5)N(4)_(N(N(H(H(N(H)))(H(N(H))))))		0	0	2755.39	0	775.589	4	0.6771
20221111_HCC_GP_20.42227.42227.4.2.dta	20221111_HCC_GP_20.42227.42227.4.2.dta	20221111_HCC_GP_20	42227	3857.13	3681.51	921.134	4	1	CGLVPVLAENYJK	1,Carbamidomethyl[C];	1476.75	5 4 2 0 0	H(5)N(4)A(2)	(N(N(H(H(N(H(A))))(H(N(H(A)))))))	12548	0 1 0 0 0;0 2 0 0 0;1 2 0 0 0;2 2 0 0 0;2 3 0 0 0;3 2 0 0 0;3 3 0 0 0;3 3 1 0 0;3 4 0 0 0;4 3 0 0 0;4 3 1 0 0;4 4 0 0 0;4 4 1 0 0;5 4 0 0 0;5 4 1 0 0;	2204.77	12	29.8928	15.549	56.5314	7	-0.01047	-2.84286	0.58824	0.33333	0	0	0	0	0	0	-1	0	0	sp|P02787|TRFE_HUMAN	TF	432	H(5)N(4)A(1)_(N(N(H(H(N(H)))(H(N(H(A)))))))		0	0	3294.23	0	848.363	4	0.7821
20221111_HCC_GP_20.42227.42227.4.2.dta	20221111_HCC_GP_20.42227.42227.4.2.dta	20221111_HCC_GP_20	42227	3857.13	3681.51	921.134	4	1	CGLVPVLAENYJK	1,Carbamidomethyl[C];	1476.75	5 4 2 0 0	H(5)N(4)A(2)	(N(N(H(H(N(H(A))))(H(N(H(A)))))))	12548	0 1 0 0 0;0 2 0 0 0;1 2 0 0 0;2 2 0 0 0;2 3 0 0 0;3 2 0 0 0;3 3 0 0 0;3 3 1 0 0;3 4 0 0 0;4 3 0 0 0;4 3 1 0 0;4 4 0 0 0;4 4 1 0 0;5 4 0 0 0;5 4 1 0 0;	2204.77	12	29.8928	15.549	56.5314	7	-0.01047	-2.84286	0.58824	0.33333	0	0	0	0	0	0	-1	0	0	sp|P02787|TRFE_HUMAN	TF	432	H(5)N(4)A(2)_(N(N(H(H(N(H(A))))(H(N(H(A)))))))		1.31916e+08	0.0038646	3853.45	15.76	921.136	4	4.863
20221111_HCC_GP_20.41532.41532.3.1.dta	20221111_HCC_GP_20.41532.41532.3.1.dta	20221111_HCC_GP_20	41532	3792.01	3681.51	1130.81	3	1	CGLVPVLAENYJK	1,Carbamidomethyl[C];	1476.75	5 4 1 0 0	H(5)N(4)A(1)	(N(N(H(H(N(H)))(H(N(H(A)))))))	13467	0 1 0 0 0;0 2 0 0 0;1 2 0 0 0;2 2 0 0 0;2 3 0 0 0;3 2 0 0 0;3 3 0 0 0;3 3 1 0 0;3 4 0 0 0;4 3 0 0 0;4 3 1 0 0;4 4 0 0 0;4 4 1 0 0;5 4 0 0 0;	1913.68	12	23.3486	7.29708	53.1585	7	-0.00493	-1.45424	0.625	0.20833	0	0	0	0	0	0	-1	0	0	sp|P02787|TRFE_HUMAN	TF	432	H(5)N(4)_(N(N(H(H(N(H)))(H(N(H))))))		0	0	3280.67	7.05	1033.78	3	1.8505
20221111_HCC_GP_20.41532.41532.3.1.dta	20221111_HCC_GP_20.41532.41532.3.1.dta	20221111_HCC_GP_20	41532	3792.01	3681.51	1130.81	3	1	CGLVPVLAENYJK	1,Carbamidomethyl[C];	1476.75	5 4 1 0 0	H(5)N(4)A(1)	(N(N(H(H(N(H)))(H(N(H(A)))))))	13467	0 1 0 0 0;0 2 0 0 0;1 2 0 0 0;2 2 0 0 0;2 3 0 0 0;3 2 0 0 0;3 3 0 0 0;3 3 1 0 0;3 4 0 0 0;4 3 0 0 0;4 3 1 0 0;4 4 0 0 0;4 4 1 0 0;5 4 0 0 0;	1913.68	12	23.3486	7.29708	53.1585	7	-0.00493	-1.45424	0.625	0.20833	0	0	0	0	0	0	-1	0	0	sp|P02787|TRFE_HUMAN	TF	432	H(5)N(4)A(1)_(N(N(H(H(N(H)))(H(N(H(A)))))))		1.4824e+08	0.00434283	3780.01	60.3	1130.81	3	11.7396
20221111_HCC_GP_20.41532.41532.3.1.dta	20221111_HCC_GP_20.41532.41532.3.1.dta	20221111_HCC_GP_20	41532	3792.01	3681.51	1130.81	3	1	CGLVPVLAENYJK	1,Carbamidomethyl[C];	1476.75	5 4 1 0 0	H(5)N(4)A(1)	(N(N(H(H(N(H)))(H(N(H(A)))))))	13467	0 1 0 0 0;0 2 0 0 0;1 2 0 0 0;2 2 0 0 0;2 3 0 0 0;3 2 0 0 0;3 3 0 0 0;3 3 1 0 0;3 4 0 0 0;4 3 0 0 0;4 3 1 0 0;4 4 0 0 0;4 4 1 0 0;5 4 0 0 0;	1913.68	12	23.3486	7.29708	53.1585	7	-0.00493	-1.45424	0.625	0.20833	0	0	0	0	0	0	-1	0	0	sp|P02787|TRFE_HUMAN	TF	432	H(5)N(4)A(2)_(N(N(H(H(N(H(A))))(H(N(H(A)))))))		1.6879e+06	4.94485e-05	4181.26	5.21	1227.85	3	1.9271
20221111_HCC_GP_21.43531.43531.4.2.dta	20221111_HCC_GP_21.43531.43531.4.2.dta	20221111_HCC_GP_21	43531	3869.29	3681.51	921.134	4	1	CGLVPVLAENYJK	1,Carbamidomethyl[C];	1476.75	5 4 2 0 0	H(5)N(4)A(2)	(N(N(H(H(N(H(A))))(H(N(H(A)))))))	12548	0 1 0 0 0;0 2 0 0 0;1 2 0 0 0;2 2 0 0 0;2 3 0 0 0;3 2 0 0 0;3 3 0 0 0;3 3 1 0 0;3 4 0 0 0;4 3 0 0 0;4 3 1 0 0;4 4 0 0 0;4 4 1 0 0;5 4 0 0 0;5 4 1 0 0;	2204.77	12	45.4768	37.8252	59.6869	7	-0.01161	-3.1536	0.58824	0.45833	0	0	0	0	1.14091e-33	2.79537e-35	-1	0	2.79537e-35	sp|P02787|TRFE_HUMAN	TF	432	null		2.96956e+08	0.011578	3857.93	28.81	921.136	4	1
20221111_HCC_GP_21.43530.43530.3.0.dta	20221111_HCC_GP_21.43530.43530.3.0.dta	20221111_HCC_GP_21	43530	3869.16	3681.51	1227.84	3	1	CGLVPVLAENYJK	1,Carbamidomethyl[C];	1476.75	5 4 2 0 0	H(5)N(4)A(2)	(N(N(H(H(N(H(A))))(H(N(H(A)))))))	12548	0 1 0 0 0;0 2 0 0 0;1 2 0 0 0;2 2 0 0 0;2 3 0 0 0;3 2 0 0 0;3 3 0 0 0;3 3 1 0 0;3 4 0 0 0;4 3 0 0 0;4 3 1 0 0;4 4 0 0 0;4 4 1 0 0;5 4 0 0 0;5 4 1 0 0;	2204.77	12	64.2179	43.7281	102.271	7	-0.01071	-2.90914	0.82353	0.45833	0	0	0	0	2.78336e-56	1.22748e-57	-1	0	1.22748e-57	sp|P02787|TRFE_HUMAN	TF	432	null		2.0854e+09	0.0813075	3857.93	32.86	1227.85	3	1
20221111_HCC_GP_21.43531.43531.4.2.dta	20221111_HCC_GP_21.43531.43531.4.2.dta	20221111_HCC_GP_21	43531	3869.29	3681.51	921.134	4	1	CGLVPVLAENYJK	1,Carbamidomethyl[C];	1476.75	5 4 2 0 0	H(5)N(4)A(2)	(N(N(H(H(N(H(A))))(H(N(H(A)))))))	12548	0 1 0 0 0;0 2 0 0 0;1 2 0 0 0;2 2 0 0 0;2 3 0 0 0;3 2 0 0 0;3 3 0 0 0;3 3 1 0 0;3 4 0 0 0;4 3 0 0 0;4 3 1 0 0;4 4 0 0 0;4 4 1 0 0;5 4 0 0 0;5 4 1 0 0;	2204.77	12	45.4768	37.8252	59.6869	7	-0.01161	-3.1536	0.58824	0.45833	0	0	0	0	1.14091e-33	2.79537e-35	-1	0	2.79537e-35	sp|P02787|TRFE_HUMAN	TF	432	H(5)N(4)_(N(N(H(H(N(H)))(H(N(H))))))		0	0	2757.07	0	775.589	4	0.8077
20221111_HCC_GP_21.43531.43531.4.2.dta	20221111_HCC_GP_21.43531.43531.4.2.dta	20221111_HCC_GP_21	43531	3869.29	3681.51	921.134	4	1	CGLVPVLAENYJK	1,Carbamidomethyl[C];	1476.75	5 4 2 0 0	H(5)N(4)A(2)	(N(N(H(H(N(H(A))))(H(N(H(A)))))))	12548	0 1 0 0 0;0 2 0 0 0;1 2 0 0 0;2 2 0 0 0;2 3 0 0 0;3 2 0 0 0;3 3 0 0 0;3 3 1 0 0;3 4 0 0 0;4 3 0 0 0;4 3 1 0 0;4 4 0 0 0;4 4 1 0 0;5 4 0 0 0;5 4 1 0 0;	2204.77	12	45.4768	37.8252	59.6869	7	-0.01161	-3.1536	0.58824	0.45833	0	0	0	0	1.14091e-33	2.79537e-35	-1	0	2.79537e-35	sp|P02787|TRFE_HUMAN	TF	432	H(5)N(4)A(1)_(N(N(H(H(N(H)))(H(N(H(A)))))))		0	0	3318.05	0	848.363	4	0.7821
20221111_HCC_GP_21.43531.43531.4.2.dta	20221111_HCC_GP_21.43531.43531.4.2.dta	20221111_HCC_GP_21	43531	3869.29	3681.51	921.134	4	1	CGLVPVLAENYJK	1,Carbamidomethyl[C];	1476.75	5 4 2 0 0	H(5)N(4)A(2)	(N(N(H(H(N(H(A))))(H(N(H(A)))))))	12548	0 1 0 0 0;0 2 0 0 0;1 2 0 0 0;2 2 0 0 0;2 3 0 0 0;3 2 0 0 0;3 3 0 0 0;3 3 1 0 0;3 4 0 0 0;4 3 0 0 0;4 3 1 0 0;4 4 0 0 0;4 4 1 0 0;5 4 0 0 0;5 4 1 0 0;	2204.77	12	45.4768	37.8252	59.6869	7	-0.01161	-3.1536	0.58824	0.45833	0	0	0	0	1.14091e-33	2.79537e-35	-1	0	2.79537e-35	sp|P02787|TRFE_HUMAN	TF	432	H(5)N(4)A(2)_(N(N(H(H(N(H(A))))(H(N(H(A)))))))		2.96956e+08	0.011578	3865.62	21.12	921.136	4	6.8055
20221111_HCC_GP_21.43530.43530.3.0.dta	20221111_HCC_GP_21.43530.43530.3.0.dta	20221111_HCC_GP_21	43530	3869.16	3681.51	1227.84	3	1	CGLVPVLAENYJK	1,Carbamidomethyl[C];	1476.75	5 4 2 0 0	H(5)N(4)A(2)	(N(N(H(H(N(H(A))))(H(N(H(A)))))))	12548	0 1 0 0 0;0 2 0 0 0;1 2 0 0 0;2 2 0 0 0;2 3 0 0 0;3 2 0 0 0;3 3 0 0 0;3 3 1 0 0;3 4 0 0 0;4 3 0 0 0;4 3 1 0 0;4 4 0 0 0;4 4 1 0 0;5 4 0 0 0;5 4 1 0 0;	2204.77	12	64.2179	43.7281	102.271	7	-0.01071	-2.90914	0.82353	0.45833	0	0	0	0	2.78336e-56	1.22748e-57	-1	0	1.22748e-57	sp|P02787|TRFE_HUMAN	TF	432	H(5)N(4)_(N(N(H(H(N(H)))(H(N(H))))))		0	0	2760.52	0	1033.78	3	0.8717
20221111_HCC_GP_21.43530.43530.3.0.dta	20221111_HCC_GP_21.43530.43530.3.0.dta	20221111_HCC_GP_21	43530	3869.16	3681.51	1227.84	3	1	CGLVPVLAENYJK	1,Carbamidomethyl[C];	1476.75	5 4 2 0 0	H(5)N(4)A(2)	(N(N(H(H(N(H(A))))(H(N(H(A)))))))	12548	0 1 0 0 0;0 2 0 0 0;1 2 0 0 0;2 2 0 0 0;2 3 0 0 0;3 2 0 0 0;3 3 0 0 0;3 3 1 0 0;3 4 0 0 0;4 3 0 0 0;4 3 1 0 0;4 4 0 0 0;4 4 1 0 0;5 4 0 0 0;5 4 1 0 0;	2204.77	12	64.2179	43.7281	102.271	7	-0.01071	-2.90914	0.82353	0.45833	0	0	0	0	2.78336e-56	1.22748e-57	-1	0	1.22748e-57	sp|P02787|TRFE_HUMAN	TF	432	H(5)N(4)A(1)_(N(N(H(H(N(H)))(H(N(H(A)))))))		4296861	0.00016753	3299.07	4.19	1130.81	3	1.8971
20221111_HCC_GP_21.43530.43530.3.0.dta	20221111_HCC_GP_21.43530.43530.3.0.dta	20221111_HCC_GP_21	43530	3869.16	3681.51	1227.84	3	1	CGLVPVLAENYJK	1,Carbamidomethyl[C];	1476.75	5 4 2 0 0	H(5)N(4)A(2)	(N(N(H(H(N(H(A))))(H(N(H(A)))))))	12548	0 1 0 0 0;0 2 0 0 0;1 2 0 0 0;2 2 0 0 0;2 3 0 0 0;3 2 0 0 0;3 3 0 0 0;3 3 1 0 0;3 4 0 0 0;4 3 0 0 0;4 3 1 0 0;4 4 0 0 0;4 4 1 0 0;5 4 0 0 0;5 4 1 0 0;	2204.77	12	64.2179	43.7281	102.271	7	-0.01071	-2.90914	0.82353	0.45833	0	0	0	0	2.78336e-56	1.22748e-57	-1	0	1.22748e-57	sp|P02787|TRFE_HUMAN	TF	432	H(5)N(4)A(2)_(N(N(H(H(N(H(A))))(H(N(H(A)))))))		2.0732e+09	0.0808321	3865.62	21.12	1227.85	3	6.934
20221111_HCC_GP_24.44861.44861.3.0.dta	20221111_HCC_GP_24.44861.44861.3.0.dta	20221111_HCC_GP_24	44861	3860.98	3681.51	1227.84	3	1	CGLVPVLAENYJK	1,Carbamidomethyl[C];	1476.75	5 4 2 0 0	H(5)N(4)A(2)	(N(N(H(H(N(H(A))))(H(N(H(A)))))))	12548	0 1 0 0 0;0 2 0 0 0;1 2 0 0 0;2 2 0 0 0;2 3 0 0 0;3 2 0 0 0;3 3 0 0 0;3 3 1 0 0;3 4 0 0 0;4 3 0 0 0;4 3 1 0 0;4 4 0 0 0;4 4 1 0 0;5 4 0 0 0;5 4 1 0 0;	2204.77	12	51.6213	21.9413	106.741	7	-0.00814	-2.21078	0.82353	0.29167	0	0	0	0	2.86843e-63	1.03917e-64	-1	0	1.03917e-64	sp|P02787|TRFE_HUMAN	TF	432	null		4.19263e+09	0.0273884	3850.02	28.02	1227.85	3	1
20221111_HCC_GP_24.44861.44861.3.0.dta	20221111_HCC_GP_24.44861.44861.3.0.dta	20221111_HCC_GP_24	44861	3860.98	3681.51	1227.84	3	1	CGLVPVLAENYJK	1,Carbamidomethyl[C];	1476.75	5 4 2 0 0	H(5)N(4)A(2)	(N(N(H(H(N(H(A))))(H(N(H(A)))))))	12548	0 1 0 0 0;0 2 0 0 0;1 2 0 0 0;2 2 0 0 0;2 3 0 0 0;3 2 0 0 0;3 3 0 0 0;3 3 1 0 0;3 4 0 0 0;4 3 0 0 0;4 3 1 0 0;4 4 0 0 0;4 4 1 0 0;5 4 0 0 0;5 4 1 0 0;	2204.77	12	51.6213	21.9413	106.741	7	-0.00814	-2.21078	0.82353	0.29167	0	0	0	0	2.86843e-63	1.03917e-64	-1	0	1.03917e-64	sp|P02787|TRFE_HUMAN	TF	432	H(5)N(4)_(N(N(H(H(N(H)))(H(N(H))))))		0	0	2915.35	0	1033.78	3	0.8257
20221111_HCC_GP_24.44861.44861.3.0.dta	20221111_HCC_GP_24.44861.44861.3.0.dta	20221111_HCC_GP_24	44861	3860.98	3681.51	1227.84	3	1	CGLVPVLAENYJK	1,Carbamidomethyl[C];	1476.75	5 4 2 0 0	H(5)N(4)A(2)	(N(N(H(H(N(H(A))))(H(N(H(A)))))))	12548	0 1 0 0 0;0 2 0 0 0;1 2 0 0 0;2 2 0 0 0;2 3 0 0 0;3 2 0 0 0;3 3 0 0 0;3 3 1 0 0;3 4 0 0 0;4 3 0 0 0;4 3 1 0 0;4 4 0 0 0;4 4 1 0 0;5 4 0 0 0;5 4 1 0 0;	2204.77	12	51.6213	21.9413	106.741	7	-0.00814	-2.21078	0.82353	0.29167	0	0	0	0	2.86843e-63	1.03917e-64	-1	0	1.03917e-64	sp|P02787|TRFE_HUMAN	TF	432	H(5)N(4)A(1)_(N(N(H(H(N(H)))(H(N(H(A)))))))		9.23517e+07	0.000603287	3348.15	24.15	1130.81	3	4.8455
20221111_HCC_GP_24.44861.44861.3.0.dta	20221111_HCC_GP_24.44861.44861.3.0.dta	20221111_HCC_GP_24	44861	3860.98	3681.51	1227.84	3	1	CGLVPVLAENYJK	1,Carbamidomethyl[C];	1476.75	5 4 2 0 0	H(5)N(4)A(2)	(N(N(H(H(N(H(A))))(H(N(H(A)))))))	12548	0 1 0 0 0;0 2 0 0 0;1 2 0 0 0;2 2 0 0 0;2 3 0 0 0;3 2 0 0 0;3 3 0 0 0;3 3 1 0 0;3 4 0 0 0;4 3 0 0 0;4 3 1 0 0;4 4 0 0 0;4 4 1 0 0;5 4 0 0 0;5 4 1 0 0;	2204.77	12	51.6213	21.9413	106.741	7	-0.00814	-2.21078	0.82353	0.29167	0	0	0	0	2.86843e-63	1.03917e-64	-1	0	1.03917e-64	sp|P02787|TRFE_HUMAN	TF	432	H(5)N(4)A(2)_(N(N(H(H(N(H(A))))(H(N(H(A)))))))		4.18379e+09	0.0273306	3857.91	20.14	1227.85	3	5.933
20221111_HCC_GP_26.43582.43582.3.0.dta	20221111_HCC_GP_26.43582.43582.3.0.dta	20221111_HCC_GP_26	43582	3812.96	3681.51	1009.1	3	1	CGLVPVLAENYJK	1,Carbamidomethyl[C];	1476.75	4 3 1 0 0	H(4)N(3)A(1)	(N(N(H(H)(H(N(H(A)))))))	14730	0 1 0 0 0;0 2 0 0 0;1 2 0 0 0;2 2 0 0 0;2 3 0 0 0;3 2 0 0 0;3 3 0 0 0;3 3 1 0 0;4 3 0 0 0;	1548.54	12	45.9661	38.2338	60.3262	7	-0.00532	-1.75869	0.72727	0.41667	0	0	0	0	1.24204e-39	1.79147e-41	-1	0	1.79147e-41	sp|P02787|TRFE_HUMAN	TF	432	null		2.53899e+08	0.00190637	3790.94	33.43	1009.1	3	1
20221111_HCC_GP_26.43582.43582.3.0.dta	20221111_HCC_GP_26.43582.43582.3.0.dta	20221111_HCC_GP_26	43582	3812.96	3681.51	1009.1	3	1	CGLVPVLAENYJK	1,Carbamidomethyl[C];	1476.75	4 3 1 0 0	H(4)N(3)A(1)	(N(N(H(H)(H(N(H(A)))))))	14730	0 1 0 0 0;0 2 0 0 0;1 2 0 0 0;2 2 0 0 0;2 3 0 0 0;3 2 0 0 0;3 3 0 0 0;3 3 1 0 0;4 3 0 0 0;	1548.54	12	45.9661	38.2338	60.3262	7	-0.00532	-1.75869	0.72727	0.41667	0	0	0	0	1.24204e-39	1.79147e-41	-1	0	1.79147e-41	sp|P02787|TRFE_HUMAN	TF	432	H(4)N(3)_(N(N(H(H)(H(N(H))))))		4.04736e+07	0.000303891	3343.67	14.01	912.072	3	3.9338
20221111_HCC_GP_26.43582.43582.3.0.dta	20221111_HCC_GP_26.43582.43582.3.0.dta	20221111_HCC_GP_26	43582	3812.96	3681.51	1009.1	3	1	CGLVPVLAENYJK	1,Carbamidomethyl[C];	1476.75	4 3 1 0 0	H(4)N(3)A(1)	(N(N(H(H)(H(N(H(A)))))))	14730	0 1 0 0 0;0 2 0 0 0;1 2 0 0 0;2 2 0 0 0;2 3 0 0 0;3 2 0 0 0;3 3 0 0 0;3 3 1 0 0;4 3 0 0 0;	1548.54	12	45.9661	38.2338	60.3262	7	-0.00532	-1.75869	0.72727	0.41667	0	0	0	0	1.24204e-39	1.79147e-41	-1	0	1.79147e-41	sp|P02787|TRFE_HUMAN	TF	432	H(4)N(3)A(1)_(N(N(H(H)(H(N(H(A)))))))		2.38003e+08	0.00178701	3805.83	15.3	1009.1	3	2.9152
20221111_HCC_GP_27.47062.47062.3.0.dta	20221111_HCC_GP_27.47062.47062.3.0.dta	20221111_HCC_GP_27	47062	3877.29	3681.51	1227.84	3	1	CGLVPVLAENYJK	1,Carbamidomethyl[C];	1476.75	5 4 2 0 0	H(5)N(4)A(2)	(N(N(H(H(N(H(A))))(H(N(H(A)))))))	12548	0 1 0 0 0;0 2 0 0 0;1 2 0 0 0;2 2 0 0 0;2 3 0 0 0;3 2 0 0 0;3 3 0 0 0;3 3 1 0 0;3 4 0 0 0;4 3 0 0 0;4 3 1 0 0;4 4 0 0 0;4 4 1 0 0;5 4 0 0 0;5 4 1 0 0;	2204.77	12	51.5468	34.6814	82.8684	7	-0.00513	-1.39346	0.76471	0.45833	0	0	0	0	3.99429e-169	5.86556e-170	-1	0	5.86556e-170	sp|P02787|TRFE_HUMAN	TF	432	null		1.58622e+09	0.0359396	3860.25	41.39	1227.85	3	1
20221111_HCC_GP_27.47062.47062.3.0.dta	20221111_HCC_GP_27.47062.47062.3.0.dta	20221111_HCC_GP_27	47062	3877.29	3681.51	1227.84	3	1	CGLVPVLAENYJK	1,Carbamidomethyl[C];	1476.75	5 4 2 0 0	H(5)N(4)A(2)	(N(N(H(H(N(H(A))))(H(N(H(A)))))))	12548	0 1 0 0 0;0 2 0 0 0;1 2 0 0 0;2 2 0 0 0;2 3 0 0 0;3 2 0 0 0;3 3 0 0 0;3 3 1 0 0;3 4 0 0 0;4 3 0 0 0;4 3 1 0 0;4 4 0 0 0;4 4 1 0 0;5 4 0 0 0;5 4 1 0 0;	2204.77	12	51.5468	34.6814	82.8684	7	-0.00513	-1.39346	0.76471	0.45833	0	0	0	0	3.99429e-169	5.86556e-170	-1	0	5.86556e-170	sp|P02787|TRFE_HUMAN	TF	432	H(5)N(4)_(N(N(H(H(N(H)))(H(N(H))))))		4.11223e+07	0.000931728	2963.08	2.96	1033.78	3	1.8343
20221111_HCC_GP_27.47062.47062.3.0.dta	20221111_HCC_GP_27.47062.47062.3.0.dta	20221111_HCC_GP_27	47062	3877.29	3681.51	1227.84	3	1	CGLVPVLAENYJK	1,Carbamidomethyl[C];	1476.75	5 4 2 0 0	H(5)N(4)A(2)	(N(N(H(H(N(H(A))))(H(N(H(A)))))))	12548	0 1 0 0 0;0 2 0 0 0;1 2 0 0 0;2 2 0 0 0;2 3 0 0 0;3 2 0 0 0;3 3 0 0 0;3 3 1 0 0;3 4 0 0 0;4 3 0 0 0;4 3 1 0 0;4 4 0 0 0;4 4 1 0 0;5 4 0 0 0;5 4 1 0 0;	2204.77	12	51.5468	34.6814	82.8684	7	-0.00513	-1.39346	0.76471	0.45833	0	0	0	0	3.99429e-169	5.86556e-170	-1	0	5.86556e-170	sp|P02787|TRFE_HUMAN	TF	432	H(5)N(4)A(1)_(N(N(H(H(N(H)))(H(N(H(A)))))))		3.62474e+07	0.000821275	3389.82	5.37	1130.81	3	1.9631
20221111_HCC_GP_27.47062.47062.3.0.dta	20221111_HCC_GP_27.47062.47062.3.0.dta	20221111_HCC_GP_27	47062	3877.29	3681.51	1227.84	3	1	CGLVPVLAENYJK	1,Carbamidomethyl[C];	1476.75	5 4 2 0 0	H(5)N(4)A(2)	(N(N(H(H(N(H(A))))(H(N(H(A)))))))	12548	0 1 0 0 0;0 2 0 0 0;1 2 0 0 0;2 2 0 0 0;2 3 0 0 0;3 2 0 0 0;3 3 0 0 0;3 3 1 0 0;3 4 0 0 0;4 3 0 0 0;4 3 1 0 0;4 4 0 0 0;4 4 1 0 0;5 4 0 0 0;5 4 1 0 0;	2204.77	12	51.5468	34.6814	82.8684	7	-0.00513	-1.39346	0.76471	0.45833	0	0	0	0	3.99429e-169	5.86556e-170	-1	0	5.86556e-170	sp|P02787|TRFE_HUMAN	TF	432	H(5)N(4)A(2)_(N(N(H(H(N(H(A))))(H(N(H(A)))))))		1.57703e+09	0.0357314	3869.92	17.65	1227.85	3	3.9725
20221111_HCC_GP_30.45123.45123.3.0.dta	20221111_HCC_GP_30.45123.45123.3.0.dta	20221111_HCC_GP_30	45123	3815.13	3390.42	1130.81	3	1	CGLVPVLAENYJK	1,Carbamidomethyl[C];	1476.75	5 4 1 0 0	H(5)N(4)A(1)	(N(N(H(H(N(H)))(H(N(H(A)))))))	13467	0 1 0 0 0;0 2 0 0 0;1 2 0 0 0;2 2 0 0 0;2 3 0 0 0;3 2 0 0 0;3 3 0 0 0;3 3 1 0 0;3 4 0 0 0;4 3 0 0 0;4 3 1 0 0;4 4 0 0 0;4 4 1 0 0;5 4 0 0 0;	1913.68	12	20.9993	11.9821	37.7454	6	-0.00859	-2.53376	0.5625	0.25	0	0	0	0	2.46919e-86	6.66694e-88	-1	0	6.66694e-88	sp|P02787|TRFE_HUMAN	TF	432	null		8.77873e+08	0.0190199	3800.81	49.63	1130.81	3	1
20221111_HCC_GP_30.45123.45123.3.0.dta	20221111_HCC_GP_30.45123.45123.3.0.dta	20221111_HCC_GP_30	45123	3815.13	3390.42	1130.81	3	1	CGLVPVLAENYJK	1,Carbamidomethyl[C];	1476.75	5 4 1 0 0	H(5)N(4)A(1)	(N(N(H(H(N(H)))(H(N(H(A)))))))	13467	0 1 0 0 0;0 2 0 0 0;1 2 0 0 0;2 2 0 0 0;2 3 0 0 0;3 2 0 0 0;3 3 0 0 0;3 3 1 0 0;3 4 0 0 0;4 3 0 0 0;4 3 1 0 0;4 4 0 0 0;4 4 1 0 0;5 4 0 0 0;	1913.68	12	20.9993	11.9821	37.7454	6	-0.00859	-2.53376	0.5625	0.25	0	0	0	0	2.46919e-86	6.66694e-88	-1	0	6.66694e-88	sp|P02787|TRFE_HUMAN	TF	432	H(5)N(4)_(N(N(H(H(N(H)))(H(N(H))))))		9.52673e+07	0.00206405	3309.98	18.46	1033.78	3	3.9485
20221111_HCC_GP_30.45123.45123.3.0.dta	20221111_HCC_GP_30.45123.45123.3.0.dta	20221111_HCC_GP_30	45123	3815.13	3390.42	1130.81	3	1	CGLVPVLAENYJK	1,Carbamidomethyl[C];	1476.75	5 4 1 0 0	H(5)N(4)A(1)	(N(N(H(H(N(H)))(H(N(H(A)))))))	13467	0 1 0 0 0;0 2 0 0 0;1 2 0 0 0;2 2 0 0 0;2 3 0 0 0;3 2 0 0 0;3 3 0 0 0;3 3 1 0 0;3 4 0 0 0;4 3 0 0 0;4 3 1 0 0;4 4 0 0 0;4 4 1 0 0;5 4 0 0 0;	1913.68	12	20.9993	11.9821	37.7454	6	-0.00859	-2.53376	0.5625	0.25	0	0	0	0	2.46919e-86	6.66694e-88	-1	0	6.66694e-88	sp|P02787|TRFE_HUMAN	TF	432	H(5)N(4)A(1)_(N(N(H(H(N(H)))(H(N(H(A)))))))		9.28335e+08	0.0201132	3810.22	57.54	1130.81	3	12.7823
20221111_HCC_GP_30.45123.45123.3.0.dta	20221111_HCC_GP_30.45123.45123.3.0.dta	20221111_HCC_GP_30	45123	3815.13	3390.42	1130.81	3	1	CGLVPVLAENYJK	1,Carbamidomethyl[C];	1476.75	5 4 1 0 0	H(5)N(4)A(1)	(N(N(H(H(N(H)))(H(N(H(A)))))))	13467	0 1 0 0 0;0 2 0 0 0;1 2 0 0 0;2 2 0 0 0;2 3 0 0 0;3 2 0 0 0;3 3 0 0 0;3 3 1 0 0;3 4 0 0 0;4 3 0 0 0;4 3 1 0 0;4 4 0 0 0;4 4 1 0 0;5 4 0 0 0;	1913.68	12	20.9993	11.9821	37.7454	6	-0.00859	-2.53376	0.5625	0.25	0	0	0	0	2.46919e-86	6.66694e-88	-1	0	6.66694e-88	sp|P02787|TRFE_HUMAN	TF	432	H(5)N(4)A(2)_(N(N(H(H(N(H(A))))(H(N(H(A)))))))		8.25019e+06	0.000178748	4277.19	3.19	1227.85	3	1.9794
20220927_HCC_GP_1.29042.29042.3.0.dta	20220927_HCC_GP_1.29042.29042.3.0.dta	20220927_HCC_GP_1	29042	2566.77	3722.5	1241.5	3	1	CNMIJGTDGDSFHPLITK	1,Carbamidomethyl[C];	2019.93	8 2 0 0 0	H(8)N(2)	(N(N(H(H)(H(H)(H(H(H(H))))))))	14676	0 1 0 0 0;0 2 0 0 0;1 2 0 0 0;2 2 0 0 0;3 2 0 0 0;4 2 0 0 0;5 2 0 0 0;6 2 0 0 0;7 2 0 0 0;	1702.58	5	91.7809	89.0059	96.9344	7	-0.00892	-2.39683	0.90909	0.79412	0	0	0	0	1.12465e-97	3.68217e-99	-1	0	3.68217e-99	sp|Q14108|SCRB2_HUMAN	SCARB2	249	null		7.18949e+08	0.00611693	2541.95	44.03	1241.51	3	1
20220927_HCC_GP_3.29324.29324.3.1.dta	20220927_HCC_GP_3.29324.29324.3.1.dta	20220927_HCC_GP_3	29324	2569.29	3722.5	1241.5	3	1	CNMIJGTDGDSFHPLITK	1,Carbamidomethyl[C];	2019.93	8 2 0 0 0	H(8)N(2)	(N(N(H(H(H(H)))(H(H(H(H)))))))	10258	0 1 0 0 0;0 2 0 0 0;1 2 0 0 0;2 2 0 0 0;3 2 0 0 0;4 2 0 0 0;5 2 0 0 0;6 2 0 0 0;7 2 0 0 0;	1702.58	5	68.3581	57.7686	88.0245	7	-0.01148	-3.08347	0.90909	0.64706	0	0	0	0	9.39253e-112	2.50736e-113	-1	0	2.50736e-113	sp|Q14108|SCRB2_HUMAN	SCARB2	249	null		8.56961e+08	0.00762486	2545.17	45.42	1241.51	3	1
20220927_HCC_GP_4.29227.29227.3.1.dta	20220927_HCC_GP_4.29227.29227.3.1.dta	20220927_HCC_GP_4	29227	2562.94	3722.5	1241.5	3	1	CNMIJGTDGDSFHPLITK	1,Carbamidomethyl[C];	2019.93	8 2 0 0 0	H(8)N(2)	(N(N(H(H)(H(H)(H(H(H(H))))))))	14676	0 1 0 0 0;0 2 0 0 0;1 2 0 0 0;2 2 0 0 0;3 2 0 0 0;4 2 0 0 0;5 2 0 0 0;6 2 0 0 0;7 2 0 0 0;	1702.58	5	101.361	104.185	96.1183	7	-0.01136	-3.05204	0.90909	0.82353	0	0	0	0	3.29398e-70	1.03894e-71	-1	0	1.03894e-71	sp|Q14108|SCRB2_HUMAN	SCARB2	249	null		7.97521e+08	0.00932159	2545.16	41.09	1241.51	3	1
20221111_HCC_GP_05.33911.33911.3.0.dta	20221111_HCC_GP_05.33911.33911.3.0.dta	20221111_HCC_GP_05	33911	3004.49	3722.5	1246.84	3	1	CNMIJGTDGDSFHPLITK	1,Carbamidomethyl[C];3,Oxidation[M];	2035.92	8 2 0 0 0	H(8)N(2)	(N(N(H(H(H(H)))(H(H(H(H)))))))	10258	0 1 0 0 0;0 2 0 0 0;1 2 0 0 0;2 2 0 0 0;3 2 0 0 0;4 2 0 0 0;5 2 0 0 0;6 2 0 0 0;7 2 0 0 0;	1702.58	5	46.8445	22.6586	91.7612	7	-0.00386	-1.03309	0.90909	0.41176	0	0	0	0	9.83089e-184	1.48076e-185	-1	0	1.48076e-185	sp|Q14108|SCRB2_HUMAN	SCARB2	249	null		1.77382e+08	0.00131868	2980.06	40.78	1246.84	3	1
20221111_HCC_GP_05.38336.38336.3.0.dta	20221111_HCC_GP_05.38336.38336.3.0.dta	20221111_HCC_GP_05	38336	3366.56	3722.5	1241.51	3	1	CNMIJGTDGDSFHPLITK	1,Carbamidomethyl[C];	2019.93	8 2 0 0 0	H(8)N(2)	(N(N(H(H)(H(H)(H(H(H(H))))))))	14676	0 1 0 0 0;0 2 0 0 0;1 2 0 0 0;2 2 0 0 0;3 2 0 0 0;4 2 0 0 0;5 2 0 0 0;6 2 0 0 0;7 2 0 0 0;	1702.58	5	39.8002	14.769	86.2866	7	-0.0022	-0.59159	0.90909	0.29412	0	0	0	0	1.2696e-172	2.15243e-174	-1	0	2.15243e-174	sp|Q14108|SCRB2_HUMAN	SCARB2	249	null		2.0895e+08	0.00155336	3343.83	36.34	1241.51	3	1
20221111_HCC_GP_09.39749.39749.3.0.dta	20221111_HCC_GP_09.39749.39749.3.0.dta	20221111_HCC_GP_09	39749	3386.43	3722.5	1241.51	3	1	CNMIJGTDGDSFHPLITK	1,Carbamidomethyl[C];	2019.93	8 2 0 0 0	H(8)N(2)	(N(N(H(H)(H(H(H(H(H(H)))))))))	14559	0 1 0 0 0;0 2 0 0 0;1 2 0 0 0;2 2 0 0 0;3 2 0 0 0;4 2 0 0 0;5 2 0 0 0;6 2 0 0 0;7 2 0 0 0;	1702.58	5	85.7025	79.8102	96.6453	7	-0.00592	-1.59011	0.90909	0.73529	0	0	0	0	7.86445e-26	2.81708e-26	-1	0	2.81708e-26	sp|Q14108|SCRB2_HUMAN	SCARB2	249	null		763874291	0.00920825	3368.26	44.87	1241.51	3	1
20221111_HCC_GP_10.39050.39050.3.0.dta	20221111_HCC_GP_10.39050.39050.3.0.dta	20221111_HCC_GP_10	39050	3391.99	3722.5	1241.51	3	1	CNMIJGTDGDSFHPLITK	1,Carbamidomethyl[C];	2019.93	8 2 0 0 0	H(8)N(2)	(N(N(H(H(H(H)))(H(H(H(H)))))))	10258	0 1 0 0 0;0 2 0 0 0;1 2 0 0 0;2 2 0 0 0;3 2 0 0 0;4 2 0 0 0;5 2 0 0 0;6 2 0 0 0;7 2 0 0 0;	1702.58	5	64.2144	45.8457	98.3279	7	-0.00439	-1.17829	0.90909	0.52941	0	0	0	0	1.63539e-67	6.73959e-69	-1	0	6.73959e-69	sp|Q14108|SCRB2_HUMAN	SCARB2	249	null		2.16488e+08	0.00530836	3373.03	42.32	1241.51	3	1
20221111_HCC_GP_10.38942.38942.3.0.dta	20221111_HCC_GP_10.38942.38942.3.0.dta	20221111_HCC_GP_10	38942	3383.28	3884.56	1295.52	3	1	CNMIJGTDGDSFHPLITK	1,Carbamidomethyl[C];	2019.93	9 2 0 0 0	H(9)N(2)	(N(N(H(H(H(H)))(H(H)(H(H)(H))))))	10342	0 1 0 0 0;0 2 0 0 0;1 2 0 0 0;2 2 0 0 0;3 2 0 0 0;4 2 0 0 0;5 2 0 0 0;6 2 0 0 0;7 2 0 0 0;8 2 0 0 0;	1864.63	5	39.6701	23.2013	70.255	7	-0.00586	-1.50819	0.83333	0.44118	0	0	0	0	9.42531e-48	1.15935e-49	-1	0	1.15935e-49	sp|Q14108|SCRB2_HUMAN	SCARB2	249	null		6.97239e+07	0.00170965	3360.7	35.08	1295.52	3	1
20221111_HCC_GP_11.34491.34491.3.0.dta	20221111_HCC_GP_11.34491.34491.3.0.dta	20221111_HCC_GP_11	34491	3033.08	3722.5	1246.84	3	1	CNMIJGTDGDSFHPLITK	1,Carbamidomethyl[C];3,Oxidation[M];	2035.92	8 2 0 0 0	H(8)N(2)	(N(N(H(H)(H(H(H))(H(H(H)))))))	14636	0 1 0 0 0;0 2 0 0 0;1 2 0 0 0;2 2 0 0 0;3 2 0 0 0;4 2 0 0 0;5 2 0 0 0;6 2 0 0 0;7 2 0 0 0;	1702.58	5	35.8987	11.6238	80.9805	7	-0.00612	-1.63734	0.90909	0.35294	0	0	0	0	4.42879e-84	1.48808e-85	-1	0	1.48808e-85	sp|Q14108|SCRB2_HUMAN	SCARB2	249	null		2.05623e+08	0.00332764	3004.36	47.34	1246.84	3	1
20221111_HCC_GP_12.40412.40412.3.0.dta	20221111_HCC_GP_12.40412.40412.3.0.dta	20221111_HCC_GP_12	40412	3448.04	3722.5	1241.51	3	1	CNMIJGTDGDSFHPLITK	1,Carbamidomethyl[C];	2019.93	8 2 0 0 0	H(8)N(2)	(N(N(H(H(H)(H))(H(H(H(H)))))))	10920	0 1 0 0 0;0 2 0 0 0;1 2 0 0 0;2 2 0 0 0;3 2 0 0 0;4 2 0 0 0;5 2 0 0 0;6 2 0 0 0;7 2 0 0 0;	1702.58	5	43.2465	26.3378	74.6483	7	-0.00322	-0.8648	0.90909	0.5	0	0	0	0	1.56701e-52	4.75135e-54	-1	0	4.75135e-54	sp|Q14108|SCRB2_HUMAN	SCARB2	249	null		2.00292e+08	0.00358747	3430.02	39.12	1241.51	3	1
20221111_HCC_GP_13.39078.39078.3.0.dta	20221111_HCC_GP_13.39078.39078.3.0.dta	20221111_HCC_GP_13	39078	3408.07	3722.5	1241.51	3	1	CNMIJGTDGDSFHPLITK	1,Carbamidomethyl[C];	2019.93	8 2 0 0 0	H(8)N(2)	(N(N(H(H)(H(H(H(H(H(H)))))))))	14559	0 1 0 0 0;0 2 0 0 0;1 2 0 0 0;2 2 0 0 0;3 2 0 0 0;4 2 0 0 0;5 2 0 0 0;6 2 0 0 0;7 2 0 0 0;	1702.58	5	50.7205	31.4959	86.4234	7	-0.00562	-1.51033	0.90909	0.5	0	0	0	0	9.51277e-15	1.39253e-15	-1	0	1.39253e-15	sp|Q14108|SCRB2_HUMAN	SCARB2	249	null		4.64788e+08	0.00616486	3388.35	35.62	1241.51	3	1
20221111_HCC_GP_14.34382.34382.3.1.dta	20221111_HCC_GP_14.34382.34382.3.1.dta	20221111_HCC_GP_14	34382	3044.58	3722.5	1246.84	3	1	CNMIJGTDGDSFHPLITK	1,Carbamidomethyl[C];3,Oxidation[M];	2035.92	8 2 0 0 0	H(8)N(2)	(N(N(H(H(H(H)))(H(H)(H)(H)))))	10352	0 1 0 0 0;0 2 0 0 0;1 2 0 0 0;2 2 0 0 0;3 2 0 0 0;4 2 0 0 0;5 2 0 0 0;6 2 0 0 0;7 2 0 0 0;	1702.58	5	39.6592	11.6665	91.6456	7	-0.00329	-0.87982	0.90909	0.29412	0	0	0	0	4.20786e-45	2.1264e-46	-1	0	2.1264e-46	sp|Q14108|SCRB2_HUMAN	SCARB2	249	null		2.54061e+08	0.00714919	3019.3	39.11	1246.84	3	1
20221111_HCC_GP_15.37741.37741.3.0.dta	20221111_HCC_GP_15.37741.37741.3.0.dta	20221111_HCC_GP_15	37741	3413.64	3722.5	1241.51	3	1	CNMIJGTDGDSFHPLITK	1,Carbamidomethyl[C];	2019.93	8 2 0 0 0	H(8)N(2)	(N(N(H(H(H)(H))(H(H)(H(H))))))	10948	0 1 0 0 0;0 2 0 0 0;1 2 0 0 0;2 2 0 0 0;3 2 0 0 0;4 2 0 0 0;5 2 0 0 0;6 2 0 0 0;7 2 0 0 0;	1702.58	5	54.5586	47.0459	68.5107	7	-0.00687	-1.84559	0.90909	0.64706	0	0	0	0	8.30365e-12	1.06334e-12	-1	0	1.06334e-12	sp|Q14108|SCRB2_HUMAN	SCARB2	249	null		5.72522e+07	0.00171299	3392.81	40.17	1241.51	3	1
20221111_HCC_GP_15.33564.33564.3.0.dta	20221111_HCC_GP_15.33564.33564.3.0.dta	20221111_HCC_GP_15	33564	3052.03	3722.5	1246.84	3	1	CNMIJGTDGDSFHPLITK	1,Carbamidomethyl[C];3,Oxidation[M];	2035.92	8 2 0 0 0	H(8)N(2)	(N(N(H(H(H(H)))(H(H(H(H)))))))	10258	0 1 0 0 0;0 2 0 0 0;1 2 0 0 0;2 2 0 0 0;3 2 0 0 0;4 2 0 0 0;5 2 0 0 0;6 2 0 0 0;7 2 0 0 0;	1702.58	5	56.8969	38.415	91.2203	7	-0.00475	-1.26982	0.90909	0.5	0	0	0	0	1.09259e-13	1.75865e-14	-1	0	1.75865e-14	sp|Q14108|SCRB2_HUMAN	SCARB2	249	null		2.03169e+08	0.00607884	3023.27	52.69	1246.84	3	1
20221111_HCC_GP_16.38639.38639.3.0.dta	20221111_HCC_GP_16.38639.38639.3.0.dta	20221111_HCC_GP_16	38639	3406.97	3722.5	1241.5	3	1	CNMIJGTDGDSFHPLITK	1,Carbamidomethyl[C];	2019.93	8 2 0 0 0	H(8)N(2)	(N(N(H(H(H)(H))(H(H)(H(H))))))	10948	0 1 0 0 0;0 2 0 0 0;1 2 0 0 0;2 2 0 0 0;3 2 0 0 0;4 2 0 0 0;5 2 0 0 0;6 2 0 0 0;7 2 0 0 0;	1702.58	5	57.0806	42.4849	84.1868	7	-0.00946	-2.5419	0.90909	0.58824	0	0	0	0	0	0	-1	0	0	sp|Q14108|SCRB2_HUMAN	SCARB2	249	null		7.63787e+07	0.00149311	3390.64	37.76	1241.51	3	1
20221111_HCC_GP_17.38015.38015.3.0.dta	20221111_HCC_GP_17.38015.38015.3.0.dta	20221111_HCC_GP_17	38015	3413.56	3722.5	1241.51	3	1	CNMIJGTDGDSFHPLITK	1,Carbamidomethyl[C];	2019.93	8 2 0 0 0	H(8)N(2)	(N(N(H(H(H(H)))(H(H)(H)(H)))))	10352	0 1 0 0 0;0 2 0 0 0;1 2 0 0 0;2 2 0 0 0;3 2 0 0 0;4 2 0 0 0;5 2 0 0 0;6 2 0 0 0;7 2 0 0 0;	1702.58	5	28.9095	8.57684	66.6701	7	0.00172	0.46254	0.90909	0.29412	0	0	0	0	3.57174e-197	3.85124e-199	-1	0	3.85124e-199	sp|Q14108|SCRB2_HUMAN	SCARB2	249	null		6.69913e+07	0.00155354	3388.02	46.55	1241.51	3	1
20221111_HCC_GP_19.38401.38401.3.0.dta	20221111_HCC_GP_19.38401.38401.3.0.dta	20221111_HCC_GP_19	38401	3414.52	3722.5	1241.51	3	1	CNMIJGTDGDSFHPLITK	1,Carbamidomethyl[C];	2019.93	8 2 0 0 0	H(8)N(2)	(N(N(H(H(H(H)))(H(H)(H)(H)))))	10352	0 1 0 0 0;0 2 0 0 0;1 2 0 0 0;2 2 0 0 0;3 2 0 0 0;4 2 0 0 0;5 2 0 0 0;6 2 0 0 0;7 2 0 0 0;	1702.58	5	24.2406	8.30587	53.8338	7	-0.0037	-0.99455	0.81818	0.32353	0	0	0	0	1.03131e-55	2.11535e-57	-1	0	2.11535e-57	sp|Q14108|SCRB2_HUMAN	SCARB2	249	null		5.64204e+07	0.00174115	3375.85	51.29	1241.51	3	1
20221111_HCC_GP_21.38568.38568.3.0.dta	20221111_HCC_GP_21.38568.38568.3.0.dta	20221111_HCC_GP_21	38568	3430.56	3722.5	1241.51	3	1	CNMIJGTDGDSFHPLITK	1,Carbamidomethyl[C];	2019.93	8 2 0 0 0	H(8)N(2)	(N(N(H(H(H))(H(H(H))(H(H))))))	11452	0 1 0 0 0;0 2 0 0 0;1 2 0 0 0;2 2 0 0 0;3 2 0 0 0;4 2 0 0 0;5 2 0 0 0;6 2 0 0 0;7 2 0 0 0;	1702.58	5	68.9329	59.5188	86.4161	7	-0.00426	-1.14364	0.90909	0.64706	0	0	0	0	5.11921e-48	2.20806e-49	-1	0	2.20806e-49	sp|Q14108|SCRB2_HUMAN	SCARB2	249	null		1.01812e+08	0.00396955	3413.04	38.77	1241.51	3	1
20221111_HCC_GP_22.33725.33725.3.0.dta	20221111_HCC_GP_22.33725.33725.3.0.dta	20221111_HCC_GP_22	33725	3043.16	3722.5	1246.84	3	1	CNMIJGTDGDSFHPLITK	1,Carbamidomethyl[C];3,Oxidation[M];	2035.92	8 2 0 0 0	H(8)N(2)	(N(N(H(H(H))(H(H(H))(H(H))))))	11452	0 1 0 0 0;0 2 0 0 0;1 2 0 0 0;2 2 0 0 0;3 2 0 0 0;4 2 0 0 0;5 2 0 0 0;6 2 0 0 0;7 2 0 0 0;	1702.58	5	46.8087	25.8454	85.7404	7	-0.00318	-0.85173	0.90909	0.41176	0	0	0	0	5.01817e-153	1.23383e-154	-1	0	1.23383e-154	sp|Q14108|SCRB2_HUMAN	SCARB2	249	null		1.7322e+08	0.00365438	3021.55	46.69	1246.84	3	1
20221111_HCC_GP_23.33087.33087.3.0.dta	20221111_HCC_GP_23.33087.33087.3.0.dta	20221111_HCC_GP_23	33087	3068.28	3722.5	1246.84	3	1	CNMIJGTDGDSFHPLITK	1,Carbamidomethyl[C];3,Oxidation[M];	2035.92	8 2 0 0 0	H(8)N(2)	(N(N(H(H(H(H)))(H(H(H(H)))))))	10258	0 1 0 0 0;0 2 0 0 0;1 2 0 0 0;2 2 0 0 0;3 2 0 0 0;4 2 0 0 0;5 2 0 0 0;6 2 0 0 0;7 2 0 0 0;	1702.58	5	20.1239	11.5104	36.1205	6	-0.00112	-0.30044	0.72727	0.35294	0	0	0	0	0	0	-1	0	0	sp|Q14108|SCRB2_HUMAN	SCARB2	249	null		6.6767e+07	0.0074733	3039.08	42.32	1246.84	3	1
20221111_HCC_GP_26.39051.39051.3.0.dta	20221111_HCC_GP_26.39051.39051.3.0.dta	20221111_HCC_GP_26	39051	3424.84	3722.5	1241.51	3	1	CNMIJGTDGDSFHPLITK	1,Carbamidomethyl[C];	2019.93	8 2 0 0 0	H(8)N(2)	(N(N(H(H(H(H)))(H(H(H(H)))))))	10258	0 1 0 0 0;0 2 0 0 0;1 2 0 0 0;2 2 0 0 0;3 2 0 0 0;4 2 0 0 0;5 2 0 0 0;6 2 0 0 0;7 2 0 0 0;	1702.58	5	34.2974	18.6478	63.3608	7	0.00229	0.61566	0.81818	0.44118	0	0	0	0	1.03536e-41	1.11938e-43	-1	0	1.11938e-43	sp|Q14108|SCRB2_HUMAN	SCARB2	249	null		1.71133e+08	0.00128493	3403.73	47.58	1241.51	3	1
20221111_HCC_GP_27.41365.41365.3.1.dta	20221111_HCC_GP_27.41365.41365.3.1.dta	20221111_HCC_GP_27	41365	3414.3	3722.5	1241.51	3	1	CNMIJGTDGDSFHPLITK	1,Carbamidomethyl[C];	2019.93	8 2 0 0 0	H(8)N(2)	(N(N(H(H(H(H)))(H(H)(H(H))))))	10345	0 1 0 0 0;0 2 0 0 0;1 2 0 0 0;2 2 0 0 0;3 2 0 0 0;4 2 0 0 0;5 2 0 0 0;6 2 0 0 0;7 2 0 0 0;	1702.58	5	42.7228	31.6453	63.2953	7	-0.00256	-0.6875	0.81818	0.5	0	0	0	0	1.85118e-127	8.81635e-129	-1	0	8.81635e-129	sp|Q14108|SCRB2_HUMAN	SCARB2	249	null		5.63873e+08	0.0127759	3395.19	32.78	1241.51	3	1
20221111_HCC_GP_28.40415.40415.3.0.dta	20221111_HCC_GP_28.40415.40415.3.0.dta	20221111_HCC_GP_28	40415	3450.23	3722.5	1241.51	3	1	CNMIJGTDGDSFHPLITK	1,Carbamidomethyl[C];	2019.93	8 2 0 0 0	H(8)N(2)	(N(N(H(H(H(H)))(H(H(H(H)))))))	10258	0 1 0 0 0;0 2 0 0 0;1 2 0 0 0;2 2 0 0 0;3 2 0 0 0;4 2 0 0 0;5 2 0 0 0;6 2 0 0 0;7 2 0 0 0;	1702.58	5	85.4631	80.2683	95.1106	7	-0.0035	-0.93894	0.90909	0.67647	0	0	0	0	0	0	-1	0	0	sp|Q14108|SCRB2_HUMAN	SCARB2	249	null		6.77567e+08	0.0100761	3430.01	39.89	1241.51	3	1
20221111_HCC_GP_28.40354.40354.3.0.dta	20221111_HCC_GP_28.40354.40354.3.0.dta	20221111_HCC_GP_28	40354	3445.14	3884.56	1295.52	3	1	CNMIJGTDGDSFHPLITK	1,Carbamidomethyl[C];	2019.93	9 2 0 0 0	H(9)N(2)	(N(N(H(H(H(H)))(H(H(H(H(H))))))))	10227	0 1 0 0 0;0 2 0 0 0;1 2 0 0 0;2 2 0 0 0;3 2 0 0 0;4 2 0 0 0;5 2 0 0 0;6 2 0 0 0;7 2 0 0 0;8 2 0 0 0;	1864.63	5	42.4661	22.4704	79.601	7	-0.00242	-0.62314	0.91667	0.44118	0	0	0	0	0	0	-1	0	0	sp|Q14108|SCRB2_HUMAN	SCARB2	249	null		1.31452e+08	0.00195482	3426.04	31.74	1295.52	3	1
20221111_HCC_GP_29.41043.41043.3.0.dta	20221111_HCC_GP_29.41043.41043.3.0.dta	20221111_HCC_GP_29	41043	3447.02	3884.56	1295.52	3	1	CNMIJGTDGDSFHPLITK	1,Carbamidomethyl[C];	2019.93	9 2 0 0 0	H(9)N(2)	(N(N(H(H(H(H)))(H(H(H(H(H))))))))	10227	0 1 0 0 0;0 2 0 0 0;1 2 0 0 0;2 2 0 0 0;3 2 0 0 0;4 2 0 0 0;5 2 0 0 0;6 2 0 0 0;7 2 0 0 0;8 2 0 0 0;	1864.63	5	40.4479	16.3443	85.2117	7	-0.0045	-1.15911	0.91667	0.38235	0	0	0	0	0	0	-1	0	0	sp|Q14108|SCRB2_HUMAN	SCARB2	249	null		1.5064e+08	0.00517307	3425.4	35.79	1295.52	3	1
20221111_HCC_GP_30.40861.40861.3.0.dta	20221111_HCC_GP_30.40861.40861.3.0.dta	20221111_HCC_GP_30	40861	3461.08	3722.5	1241.51	3	1	CNMIJGTDGDSFHPLITK	1,Carbamidomethyl[C];	2019.93	8 2 0 0 0	H(8)N(2)	(N(N(H(H(H(H)))(H(H)(H(H))))))	10345	0 1 0 0 0;0 2 0 0 0;1 2 0 0 0;2 2 0 0 0;3 2 0 0 0;4 2 0 0 0;5 2 0 0 0;6 2 0 0 0;7 2 0 0 0;	1702.58	5	11.629	10.0838	14.4986	5	-0.00631	-1.69488	0.45455	0.26471	0	0	0	0	6.02462e-30	5.54334e-32	-1	0	5.54334e-32	sp|Q14108|SCRB2_HUMAN	SCARB2	249	null		6.42667e+08	0.013924	3434.36	36.61	1241.51	3	1
20221111_HCC_GP_18.39366.39366.2.1.dta	20221111_HCC_GP_18.39366.39366.2.1.dta	20221111_HCC_GP_18	39366	3541.45	2797.14	1399.07	2	1	DIYTFDGALJK		1256.62	7 2 0 0 0	H(7)N(2)	(N(N(H(H(H(H)))(H(H(H))))))	10306	0 1 0 0 0;0 2 0 0 0;1 2 0 0 0;2 2 0 0 0;3 2 0 0 0;4 2 0 0 0;5 2 0 0 0;6 2 0 0 0;	1540.53	10	26.1436	18.8345	39.7175	6	-0.00243	-0.86831	0.7	0.35	0	0	0	0	1.8668e-106	1.95987e-108	-1	0	1.95987e-108	sp|Q08722|CD47_HUMAN	CD47	73	null		6.22517e+07	0.00149348	3524.39	32.6	1399.08	2	1
20221111_HCC_GP_20.36892.36892.3.0.dta	20221111_HCC_GP_20.36892.36892.3.0.dta	20221111_HCC_GP_20	36892	3360.86	2967.19	989.734	3	1	DLJETIHYMYK		1426.67	7 2 0 0 0	H(7)N(2)	(N(N(H(H(H))(H(H(H(H)))))))	11421	0 1 0 0 0;0 2 0 0 0;1 2 0 0 0;2 2 0 0 0;3 2 0 0 0;4 2 0 0 0;5 2 0 0 0;6 2 0 0 0;	1540.53	3	60.1797	36.7104	103.766	7	-0.00753	-2.53667	1	0.75	0	0	0	0	0	0	-1	0	0	sp|Q99538|LGMN_HUMAN	LGMN	167	null		6.12408e+07	0.0017941	3342.2	49.07	989.737	3	1
20221111_HCC_GP_24.38505.38505.3.0.dta	20221111_HCC_GP_24.38505.38505.3.0.dta	20221111_HCC_GP_24	38505	3329.9	2967.19	989.735	3	1	DLJETIHYMYK		1426.67	7 2 0 0 0	H(7)N(2)	(N(N(H(H(H))(H(H(H(H)))))))	11421	0 1 0 0 0;0 2 0 0 0;1 2 0 0 0;2 2 0 0 0;3 2 0 0 0;4 2 0 0 0;5 2 0 0 0;6 2 0 0 0;	1540.53	3	48.6281	18.4301	104.71	7	-0.00581	-1.95834	1	0.6	0	0	0	0	4.79469e-62	6.38922e-63	-1	0	6.38922e-63	sp|Q99538|LGMN_HUMAN	LGMN	167	null		2.77043e+08	0.00180978	3316.97	38.05	989.737	3	1
20221111_HCC_GP_28.39754.39754.3.1.dta	20221111_HCC_GP_28.39754.39754.3.1.dta	20221111_HCC_GP_28	39754	3396.66	2967.19	989.735	3	1	DLJETIHYMYK		1426.67	7 2 0 0 0	H(7)N(2)	(N(N(H(H(H))(H(H(H(H)))))))	11421	0 1 0 0 0;0 2 0 0 0;1 2 0 0 0;2 2 0 0 0;3 2 0 0 0;4 2 0 0 0;5 2 0 0 0;6 2 0 0 0;	1540.53	3	44.4321	14.8596	99.3524	7	-0.00593	-1.99878	1	0.5	0	0	0	0	0	0	-1	0	0	sp|Q99538|LGMN_HUMAN	LGMN	167	null		3.46051e+08	0.00514613	3377.89	39.51	989.737	3	1
20220927_HCC_GP_1.37136.37136.3.0.dta	20220927_HCC_GP_1.37136.37136.3.0.dta	20220927_HCC_GP_1	37136	3235.04	3965.62	1322.54	3	1	DQCIVDDITYNVJDTFHK	3,Carbamidomethyl[C];	2196.99	5 4 0 1 0	H(5)N(4)F(1)	(N(F)(N(H(H(N(H)))(H(N(H))))))	2408	0 1 0 0 0;0 1 0 1 0;0 2 0 0 0;0 2 0 1 0;1 2 0 0 0;1 2 0 1 0;2 2 0 0 0;2 2 0 1 0;2 3 0 0 0;2 3 0 1 0;3 2 0 0 0;3 2 0 1 0;3 3 0 0 0;3 3 0 1 0;3 4 0 0 0;3 4 0 1 0;4 3 0 0 0;4 3 0 1 0;4 4 0 0 0;4 4 0 1 0;5 4 0 0 0;	1768.64	13	49.829	36.2979	74.9584	8	-0.01105	-2.78539	0.69565	0.44118	0	0	0	0	2.05475e-75	8.45913e-77	-1	0	8.45913e-77	sp|P02751|FINC_HUMAN	FN1	528	null		8.34498e+08	0.00710004	3211.86	43.35	1322.55	3	1
20220927_HCC_GP_1.39990.39990.3.0.dta	20220927_HCC_GP_1.39990.39990.3.0.dta	20220927_HCC_GP_1	39990	3473.85	4401.75	1467.92	3	1	DQCIVDDITYNVJDTFHK	3,Carbamidomethyl[C];	2196.99	5 4 2 0 0	H(5)N(4)A(2)	(N(N(H(H(N(H(A))))(H(N(H(A)))))))	12548	0 1 0 0 0;0 2 0 0 0;1 2 0 0 0;2 2 0 0 0;2 3 0 0 0;3 2 0 0 0;3 3 0 0 0;3 3 1 0 0;3 4 0 0 0;4 3 0 0 0;4 3 1 0 0;4 4 0 0 0;4 4 1 0 0;5 4 0 0 0;5 4 1 0 0;	2204.77	13	57.3642	44.1263	81.9487	7	-0.0121	-2.74892	0.82353	0.5	0	0	0	0	1.60486e-82	3.52318e-84	-1	0	3.52318e-84	sp|P02751|FINC_HUMAN	FN1	528	null		6.05207e+08	0.0051492	3462.49	26.87	1467.92	3	1
20220927_HCC_GP_1.38950.38950.3.0.dta	20220927_HCC_GP_1.38950.38950.3.0.dta	20220927_HCC_GP_1	38950	3384.98	4256.72	1419.58	3	1	DQCIVDDITYNVJDTFHK	3,Carbamidomethyl[C];	2196.99	5 4 1 1 0	H(5)N(4)A(1)F(1)	(N(F)(N(H(H(N(H)))(H(N(H(A)))))))	2373	0 1 0 0 0;0 1 0 1 0;0 2 0 0 0;0 2 0 1 0;1 2 0 0 0;1 2 0 1 0;2 2 0 0 0;2 2 0 1 0;2 3 0 0 0;2 3 0 1 0;3 2 0 0 0;3 2 0 1 0;3 3 0 0 0;3 3 0 1 0;3 3 1 0 0;3 3 1 1 0;3 4 0 0 0;3 4 0 1 0;4 3 0 0 0;4 3 0 1 0;4 3 1 0 0;4 3 1 1 0;4 4 0 0 0;4 4 0 1 0;4 4 1 0 0;4 4 1 1 0;5 4 0 0 0;5 4 0 1 0;5 4 1 0 0;	2059.73	13	59.0985	32.9134	107.728	9	-0.00984	-2.31054	0.70968	0.47059	0	0	0	0	1.50969e-108	5.83175e-110	-1	0	5.83175e-110	sp|P02751|FINC_HUMAN	FN1	528	null		6.08893e+08	0.00518056	3365.92	44.05	1419.58	3	1
20220927_HCC_GP_1.39990.39990.3.0.dta	20220927_HCC_GP_1.39990.39990.3.0.dta	20220927_HCC_GP_1	39990	3473.85	4401.75	1467.92	3	1	DQCIVDDITYNVJDTFHK	3,Carbamidomethyl[C];	2196.99	5 4 2 0 0	H(5)N(4)A(2)	(N(N(H(H(N(H(A))))(H(N(H(A)))))))	12548	0 1 0 0 0;0 2 0 0 0;1 2 0 0 0;2 2 0 0 0;2 3 0 0 0;3 2 0 0 0;3 3 0 0 0;3 3 1 0 0;3 4 0 0 0;4 3 0 0 0;4 3 1 0 0;4 4 0 0 0;4 4 1 0 0;5 4 0 0 0;5 4 1 0 0;	2204.77	13	57.3642	44.1263	81.9487	7	-0.0121	-2.74892	0.82353	0.5	0	0	0	0	1.60486e-82	3.52318e-84	-1	0	3.52318e-84	sp|P02751|FINC_HUMAN	FN1	528	H(5)N(4)_(N(N(H(H(N(H)))(H(N(H))))))		1.20422e+07	0.000102457	2518.98	0	1273.86	3	0.8535
20220927_HCC_GP_1.39990.39990.3.0.dta	20220927_HCC_GP_1.39990.39990.3.0.dta	20220927_HCC_GP_1	39990	3473.85	4401.75	1467.92	3	1	DQCIVDDITYNVJDTFHK	3,Carbamidomethyl[C];	2196.99	5 4 2 0 0	H(5)N(4)A(2)	(N(N(H(H(N(H(A))))(H(N(H(A)))))))	12548	0 1 0 0 0;0 2 0 0 0;1 2 0 0 0;2 2 0 0 0;2 3 0 0 0;3 2 0 0 0;3 3 0 0 0;3 3 1 0 0;3 4 0 0 0;4 3 0 0 0;4 3 1 0 0;4 4 0 0 0;4 4 1 0 0;5 4 0 0 0;5 4 1 0 0;	2204.77	13	57.3642	44.1263	81.9487	7	-0.0121	-2.74892	0.82353	0.5	0	0	0	0	1.60486e-82	3.52318e-84	-1	0	3.52318e-84	sp|P02751|FINC_HUMAN	FN1	528	H(5)N(4)A(1)_(N(N(H(H(N(H)))(H(N(H(A)))))))		0	0	2937.33	11.83	1370.89	3	2.8274
20220927_HCC_GP_1.39990.39990.3.0.dta	20220927_HCC_GP_1.39990.39990.3.0.dta	20220927_HCC_GP_1	39990	3473.85	4401.75	1467.92	3	1	DQCIVDDITYNVJDTFHK	3,Carbamidomethyl[C];	2196.99	5 4 2 0 0	H(5)N(4)A(2)	(N(N(H(H(N(H(A))))(H(N(H(A)))))))	12548	0 1 0 0 0;0 2 0 0 0;1 2 0 0 0;2 2 0 0 0;2 3 0 0 0;3 2 0 0 0;3 3 0 0 0;3 3 1 0 0;3 4 0 0 0;4 3 0 0 0;4 3 1 0 0;4 4 0 0 0;4 4 1 0 0;5 4 0 0 0;5 4 1 0 0;	2204.77	13	57.3642	44.1263	81.9487	7	-0.0121	-2.74892	0.82353	0.5	0	0	0	0	1.60486e-82	3.52318e-84	-1	0	3.52318e-84	sp|P02751|FINC_HUMAN	FN1	528	H(5)N(4)A(2)_(N(N(H(H(N(H(A))))(H(N(H(A)))))))		6.05207e+08	0.0051492	3465.76	16.82	1467.92	3	3.9183
20220927_HCC_GP_3.39045.39045.3.0.dta	20220927_HCC_GP_3.39045.39045.3.0.dta	20220927_HCC_GP_3	39045	3379.28	4256.72	1419.57	3	1	DQCIVDDITYNVJDTFHK	3,Carbamidomethyl[C];	2196.99	5 4 1 1 0	H(5)N(4)A(1)F(1)	(N(F)(N(H(H(N(H)))(H(N(H(A)))))))	2373	0 1 0 0 0;0 1 0 1 0;0 2 0 0 0;0 2 0 1 0;1 2 0 0 0;1 2 0 1 0;2 2 0 0 0;2 2 0 1 0;2 3 0 0 0;2 3 0 1 0;3 2 0 0 0;3 2 0 1 0;3 3 0 0 0;3 3 0 1 0;3 3 1 0 0;3 3 1 1 0;3 4 0 0 0;3 4 0 1 0;4 3 0 0 0;4 3 0 1 0;4 3 1 0 0;4 3 1 1 0;4 4 0 0 0;4 4 0 1 0;4 4 1 0 0;4 4 1 1 0;5 4 0 0 0;5 4 0 1 0;5 4 1 0 0;	2059.73	13	46.6093	21.4853	93.268	9	-0.01298	-3.04844	0.64516	0.41176	0	0	0	0	1.69965e-118	1.16955e-119	-1	0	1.16955e-119	sp|P02751|FINC_HUMAN	FN1	528	null		2.0201e+08	0.0017974	3364.54	42.05	1419.58	3	1
20220927_HCC_GP_4.37249.37249.3.0.dta	20220927_HCC_GP_4.37249.37249.3.0.dta	20220927_HCC_GP_4	37249	3230.69	3965.62	1322.54	3	1	DQCIVDDITYNVJDTFHK	3,Carbamidomethyl[C];	2196.99	5 4 0 1 0	H(5)N(4)F(1)	(N(F)(N(H(H(N(H)))(H(N(H))))))	2408	0 1 0 0 0;0 1 0 1 0;0 2 0 0 0;0 2 0 1 0;1 2 0 0 0;1 2 0 1 0;2 2 0 0 0;2 2 0 1 0;2 3 0 0 0;2 3 0 1 0;3 2 0 0 0;3 2 0 1 0;3 3 0 0 0;3 3 0 1 0;3 4 0 0 0;3 4 0 1 0;4 3 0 0 0;4 3 0 1 0;4 4 0 0 0;4 4 0 1 0;5 4 0 0 0;	1768.64	13	48.9961	30.7742	82.8366	9	-0.01315	-3.31494	0.69565	0.5	0	0	0	0	1.86345e-60	7.67067e-62	-1	0	7.67067e-62	sp|P02751|FINC_HUMAN	FN1	528	null		3.18603e+08	0.0037239	3203.5	44.25	1322.55	3	1
20221111_HCC_GP_09.44880.44880.3.0.dta	20221111_HCC_GP_09.44880.44880.3.0.dta	20221111_HCC_GP_09	44880	3824.17	4256.72	1419.58	3	1	DQCIVDDITYNVJDTFHK	3,Carbamidomethyl[C];	2196.99	5 4 1 1 0	H(5)N(4)A(1)F(1)	(N(F)(N(H(H(N(H)))(H(N(H(A)))))))	2373	0 1 0 0 0;0 1 0 1 0;0 2 0 0 0;0 2 0 1 0;1 2 0 0 0;1 2 0 1 0;2 2 0 0 0;2 2 0 1 0;2 3 0 0 0;2 3 0 1 0;3 2 0 0 0;3 2 0 1 0;3 3 0 0 0;3 3 0 1 0;3 3 1 0 0;3 3 1 1 0;3 4 0 0 0;3 4 0 1 0;4 3 0 0 0;4 3 0 1 0;4 3 1 0 0;4 3 1 1 0;4 4 0 0 0;4 4 0 1 0;4 4 1 0 0;4 4 1 1 0;5 4 0 0 0;5 4 0 1 0;5 4 1 0 0;	2059.73	13	43.4085	21.4643	84.1621	9	0.00552	1.29646	0.6129	0.41176	0	0	0	0	4.50523e-25	1.06041e-25	-1	0	1.06041e-25	sp|P02751|FINC_HUMAN	FN1	528	null		1.94153e+08	0.00234045	3805.07	37.46	1419.58	3	1
20221111_HCC_GP_14.43089.43089.3.0.dta	20221111_HCC_GP_14.43089.43089.3.0.dta	20221111_HCC_GP_14	43089	3775.6	3965.62	1322.55	3	1	DQCIVDDITYNVJDTFHK	3,Carbamidomethyl[C];	2196.99	5 4 0 1 0	H(5)N(4)F(1)	(N(F)(N(H(H(N(H)))(H(N(H))))))	2408	0 1 0 0 0;0 1 0 1 0;0 2 0 0 0;0 2 0 1 0;1 2 0 0 0;1 2 0 1 0;2 2 0 0 0;2 2 0 1 0;2 3 0 0 0;2 3 0 1 0;3 2 0 0 0;3 2 0 1 0;3 3 0 0 0;3 3 0 1 0;3 4 0 0 0;3 4 0 1 0;4 3 0 0 0;4 3 0 1 0;4 4 0 0 0;4 4 0 1 0;5 4 0 0 0;	1768.64	13	34.7668	14.0471	73.2463	9	0.01148	2.89593	0.69565	0.35294	0	0	0	0	1.8895e-36	4.79307e-38	-1	0	4.79307e-38	sp|P02751|FINC_HUMAN	FN1	528	null		2.09749e+08	0.00590226	3760.58	52.36	1322.55	3	1
20221111_HCC_GP_27.46028.46028.3.1.dta	20221111_HCC_GP_27.46028.46028.3.1.dta	20221111_HCC_GP_27	46028	3790.81	3965.62	1322.55	3	1	DQCIVDDITYNVJDTFHK	3,Carbamidomethyl[C];	2196.99	5 4 0 1 0	H(5)N(4)F(1)	(N(F)(N(H(H(N(H)))(H(N(H))))))	2408	0 1 0 0 0;0 1 0 1 0;0 2 0 0 0;0 2 0 1 0;1 2 0 0 0;1 2 0 1 0;2 2 0 0 0;2 2 0 1 0;2 3 0 0 0;2 3 0 1 0;3 2 0 0 0;3 2 0 1 0;3 3 0 0 0;3 3 0 1 0;3 4 0 0 0;3 4 0 1 0;4 3 0 0 0;4 3 0 1 0;4 4 0 0 0;4 4 0 1 0;5 4 0 0 0;	1768.64	13	34.0917	7.79752	82.9239	9	0.00015	0.03864	0.69565	0.20588	0	0	0	0	3.04438e-169	2.76762e-170	-1	0	2.76762e-170	sp|P02751|FINC_HUMAN	FN1	528	null		1.66124e+09	0.0376394	3773.2	30.55	1322.55	3	1
20221111_HCC_GP_30.45572.45572.3.0.dta	20221111_HCC_GP_30.45572.45572.3.0.dta	20221111_HCC_GP_30	45572	3853.88	4256.72	1419.58	3	1	DQCIVDDITYNVJDTFHK	3,Carbamidomethyl[C];	2196.99	5 4 1 1 0	H(5)N(4)A(1)F(1)	(N(F)(N(H(H(N(H)))(H(N(H(A)))))))	2373	0 1 0 0 0;0 1 0 1 0;0 2 0 0 0;0 2 0 1 0;1 2 0 0 0;1 2 0 1 0;2 2 0 0 0;2 2 0 1 0;2 3 0 0 0;2 3 0 1 0;3 2 0 0 0;3 2 0 1 0;3 3 0 0 0;3 3 0 1 0;3 3 1 0 0;3 3 1 1 0;3 4 0 0 0;3 4 0 1 0;4 3 0 0 0;4 3 0 1 0;4 3 1 0 0;4 3 1 1 0;4 4 0 0 0;4 4 0 1 0;4 4 1 0 0;4 4 1 1 0;5 4 0 0 0;5 4 0 1 0;5 4 1 0 0;	2059.73	13	47.8903	38.2541	65.786	8	0	0.0011	0.54839	0.44118	0	0	0	0	4.57039e-155	1.0015e-156	-1	0	1.0015e-156	sp|P02751|FINC_HUMAN	FN1	528	null		3.94175e+08	0.00854015	3836.39	31.37	1419.58	3	1
20221111_HCC_GP_25.34577.34577.4.1.dta	20221111_HCC_GP_25.34577.34577.4.1.dta	20221111_HCC_GP_25	34577	2971.6	3867.72	967.684	4	1	DQNTPVVHPPPTPGSCGHGGVVJISK	16,Carbamidomethyl[C];	2651.3	5 2 0 0 0	H(5)N(2)	(N(N(H(H)(H(H(H))))))	14652	0 1 0 0 0;0 2 0 0 0;1 2 0 0 0;2 2 0 0 0;3 2 0 0 0;4 2 0 0 0;	1216.42	23	30.6565	12.5592	64.2657	6	-0.00668	-1.72606	0.875	0.14	0	0	0	0	5.73395e-233	7.97591e-235	-1	0	7.97591e-235	sp|Q6UX06|OLFM4_HUMAN	OLFM4	253	null		7.48817e+09	0.066809	2950.38	49.58	967.686	4	1
20221111_HCC_GP_25.34320.34320.4.1.dta	20221111_HCC_GP_25.34320.34320.4.1.dta	20221111_HCC_GP_25	34320	2950.4	4515.92	1129.74	4	1	DQNTPVVHPPPTPGSCGHGGVVJISK	16,Carbamidomethyl[C];	2651.3	9 2 0 0 0	H(9)N(2)	(N(N(H(H(H)(H(H)))(H(H(H(H)))))))	10773	0 1 0 0 0;0 2 0 0 0;1 2 0 0 0;2 2 0 0 0;3 2 0 0 0;4 2 0 0 0;5 2 0 0 0;6 2 0 0 0;7 2 0 0 0;8 2 0 0 0;	1864.63	23	59.1564	18.2547	135.117	7	-0.01018	-2.25372	0.91667	0.18	0	0	0	0	0	0	-1	0	0	sp|Q6UX06|OLFM4_HUMAN	OLFM4	253	null		2.18549e+09	0.0194988	2914.04	62.37	1129.74	4	1
20221111_HCC_GP_25.34400.34400.4.1.dta	20221111_HCC_GP_25.34400.34400.4.1.dta	20221111_HCC_GP_25	34400	2956.74	4353.87	1089.22	4	1	DQNTPVVHPPPTPGSCGHGGVVJISK	16,Carbamidomethyl[C];	2651.3	8 2 0 0 0	H(8)N(2)	(N(N(H(H(H))(H(H)(H)(H(H))))))	11505	0 1 0 0 0;0 2 0 0 0;1 2 0 0 0;2 2 0 0 0;3 2 0 0 0;4 2 0 0 0;5 2 0 0 0;6 2 0 0 0;7 2 0 0 0;	1702.58	23	53.0885	10.7888	131.645	7	-0.00856	-1.96657	1	0.12	0	0	0	0	0	0	-1	0	0	sp|Q6UX06|OLFM4_HUMAN	OLFM4	253	null		1.59154e+09	0.0141996	2921.59	54.81	1089.23	4	1
20221111_HCC_GP_25.36711.36711.4.3.dta	20221111_HCC_GP_25.36711.36711.4.3.dta	20221111_HCC_GP_25	36711	3144.14	4199.83	1050.71	4	1	DQNTPVVHPPPTPGSCGHGGVVJISK	16,Carbamidomethyl[C];	2651.3	4 3 1 0 0	H(4)N(3)A(1)	(N(N(H(H)(H(N(H(A)))))))	14730	0 1 0 0 0;0 2 0 0 0;1 2 0 0 0;2 2 0 0 0;2 3 0 0 0;3 2 0 0 0;3 3 0 0 0;3 3 1 0 0;4 3 0 0 0;	1548.54	23	43.0067	11.5755	101.379	7	-0.0122	-2.90524	0.90909	0.16	0	0	0	0	0	0	-1	0	0	sp|Q6UX06|OLFM4_HUMAN	OLFM4	253	null		8.6384e+08	0.00770713	3111.92	56.58	1050.72	4	1
20221111_HCC_GP_25.34478.34478.4.1.dta	20221111_HCC_GP_25.34478.34478.4.1.dta	20221111_HCC_GP_25	34478	2963.51	4191.82	1048.71	4	1	DQNTPVVHPPPTPGSCGHGGVVJISK	16,Carbamidomethyl[C];	2651.3	7 2 0 0 0	H(7)N(2)	(N(N(H(H(H))(H(H(H(H)))))))	11421	0 1 0 0 0;0 2 0 0 0;1 2 0 0 0;2 2 0 0 0;3 2 0 0 0;4 2 0 0 0;5 2 0 0 0;6 2 0 0 0;	1540.53	23	41.9492	23.5832	76.0576	6	-0.00675	-1.61046	0.8	0.24	0	0	0	0	9.91346e-277	1.87049e-278	-1	0	1.87049e-278	sp|Q6UX06|OLFM4_HUMAN	OLFM4	253	null		8.50652e+08	0.00758947	2928.34	54.31	1048.71	4	1
20221111_HCC_GP_25.36711.36711.4.3.dta	20221111_HCC_GP_25.36711.36711.4.3.dta	20221111_HCC_GP_25	36711	3144.14	4199.83	1050.71	4	1	DQNTPVVHPPPTPGSCGHGGVVJISK	16,Carbamidomethyl[C];	2651.3	4 3 1 0 0	H(4)N(3)A(1)	(N(N(H(H)(H(N(H(A)))))))	14730	0 1 0 0 0;0 2 0 0 0;1 2 0 0 0;2 2 0 0 0;2 3 0 0 0;3 2 0 0 0;3 3 0 0 0;3 3 1 0 0;4 3 0 0 0;	1548.54	23	43.0067	11.5755	101.379	7	-0.0122	-2.90524	0.90909	0.16	0	0	0	0	0	0	-1	0	0	sp|Q6UX06|OLFM4_HUMAN	OLFM4	253	H(4)N(3)_(N(N(H(H)(H(N(H))))))		0	0	2760.92	0	977.943	4	0.8927
20221111_HCC_GP_25.36711.36711.4.3.dta	20221111_HCC_GP_25.36711.36711.4.3.dta	20221111_HCC_GP_25	36711	3144.14	4199.83	1050.71	4	1	DQNTPVVHPPPTPGSCGHGGVVJISK	16,Carbamidomethyl[C];	2651.3	4 3 1 0 0	H(4)N(3)A(1)	(N(N(H(H)(H(N(H(A)))))))	14730	0 1 0 0 0;0 2 0 0 0;1 2 0 0 0;2 2 0 0 0;2 3 0 0 0;3 2 0 0 0;3 3 0 0 0;3 3 1 0 0;4 3 0 0 0;	1548.54	23	43.0067	11.5755	101.379	7	-0.0122	-2.90524	0.90909	0.16	0	0	0	0	0	0	-1	0	0	sp|Q6UX06|OLFM4_HUMAN	OLFM4	253	H(4)N(3)A(1)_(N(N(H(H)(H(N(H(A)))))))		8.6384e+08	0.00770713	3111.92	41.99	1050.72	4	8.8177
20220927_HCC_GP_4.39340.39340.3.2.dta	20220927_HCC_GP_4.39340.39340.3.2.dta	20220927_HCC_GP_4	39340	3406.95	3388.44	1130.15	3	1	DTGELJVTSILDR		1432.73	4 5 0 2 0	H(4)N(5)F(2)	(N(F)(N(H(H(N(F)))(H(N)(N(H))))))	1069	0 1 0 0 0;0 1 0 1 0;0 2 0 0 0;0 2 0 1 0;1 2 0 0 0;1 2 0 1 0;2 2 0 0 0;2 2 0 1 0;2 3 0 0 0;2 3 0 1 0;2 3 0 2 0;2 4 0 0 0;2 4 0 1 0;3 2 0 0 0;3 2 0 1 0;3 3 0 0 0;3 3 0 1 0;3 3 0 2 0;3 4 0 0 0;3 4 0 1 0;3 4 0 2 0;3 5 0 0 0;3 5 0 1 0;3 5 0 2 0;4 3 0 0 0;4 3 0 1 0;4 4 0 0 0;4 4 0 1 0;4 4 0 2 0;4 5 0 0 0;4 5 0 1 0;	1955.72	6	12.404	9.38448	18.0116	6	-0.01106	-3.26306	0.30303	0.41667	0	0	0	0	4.40631e-12	7.40794e-14	-1	0	7.40794e-14	sp|Q14126|DSG2_HUMAN	DSG2	112	null		8.94277e+07	0.00104525	3374.44	50.51	1130.16	3	1
20221111_HCC_GP_20.35971.35971.3.1.dta	20221111_HCC_GP_20.35971.35971.3.1.dta	20221111_HCC_GP_20	35971	3280.82	2586.01	862.676	3	1	DTSMGJASSGMVR	11,Oxidation[M];	1328.56	4 3 0 0 0	H(4)N(3)	(N(N(H(H)(H(N(H))))))	14745	0 1 0 0 0;0 2 0 0 0;1 2 0 0 0;2 2 0 0 0;2 3 0 0 0;3 2 0 0 0;3 3 0 0 0;	1257.45	6	4.3905	5.57417	2.19227	2	0.00723	2.79735	0.44444	0.29167	0	0	0	0	3.46631e-07	1.78164e-09	-1	0	1.78164e-09	sp|O15541|R113A_HUMAN	RNF113A	172	null		3.49418e+06	0.000102365	3259.88	34.36	862.674	3	1
20221111_HCC_GP_20.35971.35971.3.1.dta	20221111_HCC_GP_20.35971.35971.3.1.dta	20221111_HCC_GP_20	35971	3280.82	2586.01	862.676	3	1	DTSMGJASSGMVR	11,Oxidation[M];	1328.56	4 3 0 0 0	H(4)N(3)	(N(N(H(H)(H(N(H))))))	14745	0 1 0 0 0;0 2 0 0 0;1 2 0 0 0;2 2 0 0 0;2 3 0 0 0;3 2 0 0 0;3 3 0 0 0;	1257.45	6	4.3905	5.57417	2.19227	2	0.00723	2.79735	0.44444	0.29167	0	0	0	0	3.46631e-07	1.78164e-09	-1	0	1.78164e-09	sp|O15541|R113A_HUMAN	RNF113A	172	H(4)N(3)_(N(N(H(H)(H(N(H))))))		3.49418e+06	0.000102365	3274.62	6.05	862.674	3	1.9653
20221111_HCC_GP_20.35971.35971.3.1.dta	20221111_HCC_GP_20.35971.35971.3.1.dta	20221111_HCC_GP_20	35971	3280.82	2586.01	862.676	3	1	DTSMGJASSGMVR	11,Oxidation[M];	1328.56	4 3 0 0 0	H(4)N(3)	(N(N(H(H)(H(N(H))))))	14745	0 1 0 0 0;0 2 0 0 0;1 2 0 0 0;2 2 0 0 0;2 3 0 0 0;3 2 0 0 0;3 3 0 0 0;	1257.45	6	4.3905	5.57417	2.19227	2	0.00723	2.79735	0.44444	0.29167	0	0	0	0	3.46631e-07	1.78164e-09	-1	0	1.78164e-09	sp|O15541|R113A_HUMAN	RNF113A	172	H(4)N(3)A(1)_(N(N(H(H)(H(N(H(A)))))))		1.22469e+06	3.58783e-05	3878.95	0	959.705	3	0.8438
20220927_HCC_GP_4.37734.37734.3.0.dta	20220927_HCC_GP_4.37734.37734.3.0.dta	20220927_HCC_GP_4	37734	3272.2	4395.81	1465.94	3	1	DVGSCPNSQVFLYJLTTCQQTCR	5,Carbamidomethyl[C];18,Carbamidomethyl[C];22,Carbamidomethyl[C];	2748.22	3 5 0 1 0	H(3)N(5)F(1)	(N(N(H(N)(H(N))(H(N(F))))))	17627	0 1 0 0 0;0 2 0 0 0;1 2 0 0 0;1 3 0 0 0;2 2 0 0 0;2 3 0 0 0;2 3 0 1 0;2 4 0 0 0;2 4 0 1 0;3 2 0 0 0;3 3 0 0 0;3 3 0 1 0;3 4 0 0 0;3 4 0 1 0;3 5 0 0 0;	1647.61	14	97.2973	115.203	64.0443	7	-0.01249	-2.84212	0.76471	0.86364	0	0	0	0	1.48354e-46	2.25715e-48	-1	0	2.25715e-48	sp|Q02817|MUC2_HUMAN	MUC2	670	null		1.11527e+08	0.00130355	3243.85	52.04	1465.95	3	1
20220927_HCC_GP_2.13003.13003.2.0.dta	20220927_HCC_GP_2.13003.13003.2.0.dta	20220927_HCC_GP_2	13003	1258.07	2580.02	1290.51	2	1	DVJCSVMGPQEK	4,Carbamidomethyl[C];	1363.6	5 2 0 0 0	H(5)N(2)	(N(N(H(H)(H(H)(H)))))	14695	0 1 0 0 0;0 2 0 0 0;1 2 0 0 0;2 2 0 0 0;3 2 0 0 0;4 2 0 0 0;	1216.42	3	63.3981	62.965	64.2024	7	-0.0027	-1.04686	0.875	0.90909	0	0	0	0	6.38797e-44	8.07188e-46	-1	0	8.07188e-46	sp|P53634|CATC_HUMAN	CTSC	53	null		2.06117e+08	0.000811756	1239.77	32.85	1290.51	2	1
20220927_HCC_GP_1.38632.38632.3.0.dta	20220927_HCC_GP_1.38632.38632.3.0.dta	20220927_HCC_GP_1	38632	3359.96	3428.35	1143.46	3	1	DYGSQEDFTQVWJTTMK		2049.89	6 2 0 0 0	H(6)N(2)	(N(N(H(H)(H(H(H(H)))))))	14614	0 1 0 0 0;0 2 0 0 0;1 2 0 0 0;2 2 0 0 0;3 2 0 0 0;4 2 0 0 0;5 2 0 0 0;	1378.48	13	28.0771	41.7154	2.74869	3	-0.00921	-2.68623	0.33333	0.5	0	0	0	0	0.0134536	0.00023671	-1	0	0.00023671	sp|O60635|TSN1_HUMAN	TSPAN1	141	null		2.63743e+08	0.00224397	3324.36	44.91	1143.46	3	1
20221111_HCC_GP_06.45212.45212.3.1.dta	20221111_HCC_GP_06.45212.45212.3.1.dta	20221111_HCC_GP_06	45212	3808.4	3590.42	1197.48	3	1	DYGSQEDFTQVWJTTMK		2049.89	7 2 0 0 0	H(7)N(2)	(N(N(H(H(H(H)))(H(H(H))))))	10306	0 1 0 0 0;0 2 0 0 0;1 2 0 0 0;2 2 0 0 0;3 2 0 0 0;4 2 0 0 0;5 2 0 0 0;6 2 0 0 0;	1540.53	13	94.6796	134.186	21.3098	6	0.00084	0.23263	0.6	1.03125	0	0	0	0	1.01385e-87	6.18327e-90	-1	0	6.18327e-90	sp|O60635|TSN1_HUMAN	TSPAN1	141	null		5.20542e+07	0.000705357	3793.71	32.23	1197.48	3	1
20221111_HCC_GP_05.39758.39758.3.0.dta	20221111_HCC_GP_05.39758.39758.3.0.dta	20221111_HCC_GP_05	39758	3483.18	3349.41	1117.14	3	1	EAGJITTDGYEILGK		1580.78	5 4 0 1 0	H(5)N(4)F(1)	(N(F)(N(H(H(N(H)))(H(N(H))))))	2408	0 1 0 0 0;0 1 0 1 0;0 2 0 0 0;0 2 0 1 0;1 2 0 0 0;1 2 0 1 0;2 2 0 0 0;2 2 0 1 0;2 3 0 0 0;2 3 0 1 0;3 2 0 0 0;3 2 0 1 0;3 3 0 0 0;3 3 0 1 0;3 4 0 0 0;3 4 0 1 0;4 3 0 0 0;4 3 0 1 0;4 4 0 0 0;4 4 0 1 0;5 4 0 0 0;	1768.64	4	49.3449	24.3995	95.6721	9	-0.00292	-0.87233	0.73913	0.57143	0	0	0	0	1.15432e-191	1.87216e-193	-1	0	1.87216e-193	sp|Q99715|COCA1_HUMAN	COL12A1	2679	null		1.42951e+08	0.00106271	3459.65	40.17	1117.14	3	1
20221111_HCC_GP_19.39588.39588.3.0.dta	20221111_HCC_GP_19.39588.39588.3.0.dta	20221111_HCC_GP_19	39588	3520.74	3349.41	1117.14	3	1	EAGJITTDGYEILGK		1580.78	5 4 0 1 0	H(5)N(4)F(1)	(N(N(H(H(N(H)))(H(N(H)(F))))))	13481	0 1 0 0 0;0 2 0 0 0;1 2 0 0 0;2 2 0 0 0;2 3 0 0 0;2 3 0 1 0;3 2 0 0 0;3 3 0 0 0;3 3 0 1 0;3 4 0 0 0;3 4 0 1 0;4 3 0 0 0;4 3 0 1 0;4 4 0 0 0;4 4 0 1 0;5 4 0 0 0;	1768.64	4	42.5106	23.9009	77.0714	7	-0.00727	-2.17106	0.72222	0.53571	0	0	0	0	1.02996e-80	1.90776e-82	-1	0	1.90776e-82	sp|Q99715|COCA1_HUMAN	COL12A1	2679	null		1.19994e+08	0.00370307	3504.27	40.17	1117.14	3	1
20221111_HCC_GP_10.28061.28061.3.0.dta	20221111_HCC_GP_10.28061.28061.3.0.dta	20221111_HCC_GP_10	28061	2501.11	3463.39	1155.13	3	1	EDAAVJCTDISVQK	7,Carbamidomethyl[C];	1549.72	5 4 1 0 0	H(5)N(4)A(1)	(N(N(H(H(N(H)))(H(N(H(A)))))))	13467	0 1 0 0 0;0 2 0 0 0;1 2 0 0 0;2 2 0 0 0;2 3 0 0 0;3 2 0 0 0;3 3 0 0 0;3 3 1 0 0;3 4 0 0 0;4 3 0 0 0;4 3 1 0 0;4 4 0 0 0;4 4 1 0 0;5 4 0 0 0;	1913.68	6	31.5561	18.012	56.7093	7	-0.00606	-1.75103	0.625	0.42308	0	0	0	0	4.03183e-38	6.54839e-40	-1	0	6.54839e-40	sp|Q86VB7|C163A_HUMAN	CD163	1027	null		1.84338e+08	0.00452002	2476.51	45.86	1155.14	3	1
20221111_HCC_GP_10.28061.28061.3.0.dta	20221111_HCC_GP_10.28061.28061.3.0.dta	20221111_HCC_GP_10	28061	2501.11	3463.39	1155.13	3	1	EDAAVJCTDISVQK	7,Carbamidomethyl[C];	1549.72	5 4 1 0 0	H(5)N(4)A(1)	(N(N(H(H(N(H)))(H(N(H(A)))))))	13467	0 1 0 0 0;0 2 0 0 0;1 2 0 0 0;2 2 0 0 0;2 3 0 0 0;3 2 0 0 0;3 3 0 0 0;3 3 1 0 0;3 4 0 0 0;4 3 0 0 0;4 3 1 0 0;4 4 0 0 0;4 4 1 0 0;5 4 0 0 0;	1913.68	6	31.5561	18.012	56.7093	7	-0.00606	-1.75103	0.625	0.42308	0	0	0	0	4.03183e-38	6.54839e-40	-1	0	6.54839e-40	sp|Q86VB7|C163A_HUMAN	CD163	1027	H(5)N(4)_(N(N(H(H(N(H)))(H(N(H))))))		1.10152e+08	0.00270095	1986.41	3.96	1058.1	3	1.9361
20221111_HCC_GP_10.28061.28061.3.0.dta	20221111_HCC_GP_10.28061.28061.3.0.dta	20221111_HCC_GP_10	28061	2501.11	3463.39	1155.13	3	1	EDAAVJCTDISVQK	7,Carbamidomethyl[C];	1549.72	5 4 1 0 0	H(5)N(4)A(1)	(N(N(H(H(N(H)))(H(N(H(A)))))))	13467	0 1 0 0 0;0 2 0 0 0;1 2 0 0 0;2 2 0 0 0;2 3 0 0 0;3 2 0 0 0;3 3 0 0 0;3 3 1 0 0;3 4 0 0 0;4 3 0 0 0;4 3 1 0 0;4 4 0 0 0;4 4 1 0 0;5 4 0 0 0;	1913.68	6	31.5561	18.012	56.7093	7	-0.00606	-1.75103	0.625	0.42308	0	0	0	0	4.03183e-38	6.54839e-40	-1	0	6.54839e-40	sp|Q86VB7|C163A_HUMAN	CD163	1027	H(5)N(4)A(1)_(N(N(H(H(N(H)))(H(N(H(A)))))))		1.84338e+08	0.00452002	2496.52	9.03	1155.14	3	2.9295
20221111_HCC_GP_10.28061.28061.3.0.dta	20221111_HCC_GP_10.28061.28061.3.0.dta	20221111_HCC_GP_10	28061	2501.11	3463.39	1155.13	3	1	EDAAVJCTDISVQK	7,Carbamidomethyl[C];	1549.72	5 4 1 0 0	H(5)N(4)A(1)	(N(N(H(H(N(H)))(H(N(H(A)))))))	13467	0 1 0 0 0;0 2 0 0 0;1 2 0 0 0;2 2 0 0 0;2 3 0 0 0;3 2 0 0 0;3 3 0 0 0;3 3 1 0 0;3 4 0 0 0;4 3 0 0 0;4 3 1 0 0;4 4 0 0 0;4 4 1 0 0;5 4 0 0 0;	1913.68	6	31.5561	18.012	56.7093	7	-0.00606	-1.75103	0.625	0.42308	0	0	0	0	4.03183e-38	6.54839e-40	-1	0	6.54839e-40	sp|Q86VB7|C163A_HUMAN	CD163	1027	H(5)N(4)A(2)_(N(N(H(H(N(H(A))))(H(N(H(A)))))))		5.65767e+06	0.000138728	3087.79	0	1252.17	3	0.9192
20220927_HCC_GP_1.34142.34142.3.0.dta	20220927_HCC_GP_1.34142.34142.3.0.dta	20220927_HCC_GP_1	34142	2986.95	3164.37	1055.46	3	1	EEEAIQLDGLJASQIR		1785.9	6 2 0 0 0	H(6)N(2)	(N(N(H(H)(H(H(H(H)))))))	14614	0 1 0 0 0;0 2 0 0 0;1 2 0 0 0;2 2 0 0 0;3 2 0 0 0;4 2 0 0 0;5 2 0 0 0;	1378.48	11	25.6958	37.3797	3.99713	3	-0.01195	-3.77591	0.33333	0.5	0	0	0	0	0.000991183	1.41002e-05	-1	0	1.41002e-05	sp|P14625|ENPL_HUMAN	HSP90B1	62	null		1.94221e+08	0.00165246	2971.78	40.21	1055.46	3	1
20220927_HCC_GP_2.34505.34505.3.0.dta	20220927_HCC_GP_2.34505.34505.3.0.dta	20220927_HCC_GP_2	34505	2994.83	3164.37	1055.46	3	1	EEEAIQLDGLJASQIR		1785.9	6 2 0 0 0	H(6)N(2)	(N(N(H(H)(H(H(H(H)))))))	14614	0 1 0 0 0;0 2 0 0 0;1 2 0 0 0;2 2 0 0 0;3 2 0 0 0;4 2 0 0 0;5 2 0 0 0;	1378.48	11	110.591	159.562	19.6453	5	-0.01238	-3.91148	0.55556	1.1	0	0	0	0	1.44464e-12	1.10759e-14	-1	0	1.10759e-14	sp|P14625|ENPL_HUMAN	HSP90B1	62	null		5.5574e+08	0.00218868	2971.43	38.8	1055.46	3	1
20220927_HCC_GP_2.34465.34465.3.0.dta	20220927_HCC_GP_2.34465.34465.3.0.dta	20220927_HCC_GP_2	34465	2991.35	3164.37	1055.46	3	1	EEEAIQLDGLJASQIR		1785.9	6 2 0 0 0	H(6)N(2)	(N(N(H(H)(H(H(H(H)))))))	14614	0 1 0 0 0;0 2 0 0 0;1 2 0 0 0;2 2 0 0 0;3 2 0 0 0;4 2 0 0 0;5 2 0 0 0;	1378.48	11	54.858	79.6402	8.83391	4	-0.01238	-3.91148	0.44444	0.8	0	0	0	0	2.84179e-05	4.91482e-07	-1	0	4.91482e-07	sp|P14625|ENPL_HUMAN	HSP90B1	62	null		5.5574e+08	0.00218868	2971.43	38.8	1055.46	3	1
20220927_HCC_GP_2.34686.34686.3.2.dta	20220927_HCC_GP_2.34686.34686.3.2.dta	20220927_HCC_GP_2	34686	3010.38	3002.31	1001.44	3	1	EEEAIQLDGLJASQIR		1785.9	5 2 0 0 0	H(5)N(2)	(N(N(H(H)(H(H)(H)))))	14695	0 1 0 0 0;0 2 0 0 0;1 2 0 0 0;2 2 0 0 0;3 2 0 0 0;4 2 0 0 0;	1216.42	11	177.85	249.903	44.0362	6	-0.01142	-3.80404	0.75	1.3	0	0	0	0	1.21739e-29	1.7599e-31	-1	0	1.7599e-31	sp|P14625|ENPL_HUMAN	HSP90B1	62	null		6.94055e+08	0.00273341	2994.68	32.65	1001.45	3	1
20220927_HCC_GP_3.34456.34456.3.0.dta	20220927_HCC_GP_3.34456.34456.3.0.dta	20220927_HCC_GP_3	34456	2993.84	3164.37	1055.46	3	1	EEEAIQLDGLJASQIR		1785.9	6 2 0 0 0	H(6)N(2)	(N(N(H(H)(H(H(H(H)))))))	14614	0 1 0 0 0;0 2 0 0 0;1 2 0 0 0;2 2 0 0 0;3 2 0 0 0;4 2 0 0 0;5 2 0 0 0;	1378.48	11	69.4293	90.3928	30.4971	6	-0.01261	-3.98448	0.66667	0.73333	0	0	0	0	1.35286e-37	1.50868e-39	-1	0	1.50868e-39	sp|P14625|ENPL_HUMAN	HSP90B1	62	null		2.35676e+08	0.00209694	2969.73	38.63	1055.46	3	1
20220927_HCC_GP_4.34579.34579.3.0.dta	20220927_HCC_GP_4.34579.34579.3.0.dta	20220927_HCC_GP_4	34579	3005.53	3002.31	1001.44	3	1	EEEAIQLDGLJASQIR		1785.9	5 2 0 0 0	H(5)N(2)	(N(N(H(H(H))(H(H)))))	11518	0 1 0 0 0;0 2 0 0 0;1 2 0 0 0;2 2 0 0 0;3 2 0 0 0;4 2 0 0 0;	1216.42	11	55.3468	67.2329	33.2726	6	-0.00994	-3.31042	0.75	0.7	0	0	0	0	1.69333e-23	1.17597e-25	-1	0	1.17597e-25	sp|P14625|ENPL_HUMAN	HSP90B1	62	null		2.30208e+08	0.00269072	2968.46	46.57	1001.45	3	1
20221111_HCC_GP_10.42472.42472.3.0.dta	20221111_HCC_GP_10.42472.42472.3.0.dta	20221111_HCC_GP_10	42472	3682.37	3488.48	1163.5	3	1	EEEAIQLDGLJASQIR		1785.9	8 2 0 0 0	H(8)N(2)	(N(N(H(H(H(H)))(H(H)(H(H))))))	10345	0 1 0 0 0;0 2 0 0 0;1 2 0 0 0;2 2 0 0 0;3 2 0 0 0;4 2 0 0 0;5 2 0 0 0;6 2 0 0 0;7 2 0 0 0;	1702.58	11	19.3831	22.7645	13.1033	5	-0.00259	-0.7425	0.45455	0.4	0	0	0	0	7.00318e-08	7.32247e-10	-1	0	7.32247e-10	sp|P14625|ENPL_HUMAN	HSP90B1	62	null		6.32767e+07	0.00155156	3644.15	64.2	1163.5	3	1
20221111_HCC_GP_16.42114.42114.3.0.dta	20221111_HCC_GP_16.42114.42114.3.0.dta	20221111_HCC_GP_16	42114	3704.38	3164.37	1055.46	3	1	EEEAIQLDGLJASQIR		1785.9	6 2 0 0 0	H(6)N(2)	(N(N(H(H)(H(H(H(H)))))))	14614	0 1 0 0 0;0 2 0 0 0;1 2 0 0 0;2 2 0 0 0;3 2 0 0 0;4 2 0 0 0;5 2 0 0 0;	1378.48	11	16.8241	22.3732	6.51859	3	0.00566	1.78824	0.44444	0.33333	0	0	0	0	8.20047e-22	7.90782e-24	-1	0	7.90782e-24	sp|P14625|ENPL_HUMAN	HSP90B1	62	null		2.24196e+08	0.00438277	3689.21	35.63	1055.46	3	1
20221111_HCC_GP_21.41902.41902.3.0.dta	20221111_HCC_GP_21.41902.41902.3.0.dta	20221111_HCC_GP_21	41902	3722.82	3002.31	1001.44	3	1	EEEAIQLDGLJASQIR		1785.9	5 2 0 0 0	H(5)N(2)	(N(N(H(H)(H(H)(H)))))	14695	0 1 0 0 0;0 2 0 0 0;1 2 0 0 0;2 2 0 0 0;3 2 0 0 0;4 2 0 0 0;	1216.42	11	73.2854	96.102	30.9119	6	-0.00801	-2.66891	0.75	0.86667	0	0	0	0	3.08604e-18	5.35791e-20	-1	0	5.35791e-20	sp|P14625|ENPL_HUMAN	HSP90B1	62	null		1.04503e+08	0.00407449	3708.11	24.82	1001.45	3	1
20221111_HCC_GP_22.41639.41639.3.0.dta	20221111_HCC_GP_22.41639.41639.3.0.dta	20221111_HCC_GP_22	41639	3700.63	3164.37	1055.46	3	1	EEEAIQLDGLJASQIR		1785.9	6 2 0 0 0	H(6)N(2)	(N(N(H(H)(H(H(H(H)))))))	14614	0 1 0 0 0;0 2 0 0 0;1 2 0 0 0;2 2 0 0 0;3 2 0 0 0;4 2 0 0 0;5 2 0 0 0;	1378.48	11	31.7081	41.5029	13.5178	4	0.00387	1.22225	0.55556	0.5	0	0	0	0	2.36528e-20	1.56094e-22	-1	0	1.56094e-22	sp|P14625|ENPL_HUMAN	HSP90B1	62	null		4.47694e+08	0.00944487	3685.38	35.52	1055.46	3	1
20221111_HCC_GP_29.44738.44738.3.1.dta	20221111_HCC_GP_29.44738.44738.3.1.dta	20221111_HCC_GP_29	44738	3751.67	3002.31	1001.44	3	1	EEEAIQLDGLJASQIR		1785.9	5 2 0 0 0	H(5)N(2)	(N(N(H(H(H))(H(H)))))	11518	0 1 0 0 0;0 2 0 0 0;1 2 0 0 0;2 2 0 0 0;3 2 0 0 0;4 2 0 0 0;	1216.42	11	40.1943	57.0266	8.93443	4	-0.00875	-2.91372	0.5	0.6	0	0	0	0	3.84817e-32	5.3925e-34	-1	0	5.3925e-34	sp|P14625|ENPL_HUMAN	HSP90B1	62	null		1.79513e+08	0.00616457	3729.77	32.16	1001.45	3	1
20220927_HCC_GP_1.16403.16403.2.0.dta	20220927_HCC_GP_1.16403.16403.2.0.dta	20220927_HCC_GP_1	16403	1541.42	2764.1	1382.55	2	1	EEQFJSTFR		1157.52	4 4 0 1 0	H(4)N(4)F(1)	(N(F)(N(H(H(N))(H(N(H))))))	3155	0 1 0 0 0;0 1 0 1 0;0 2 0 0 0;0 2 0 1 0;1 2 0 0 0;1 2 0 1 0;2 2 0 0 0;2 2 0 1 0;2 3 0 0 0;2 3 0 1 0;3 2 0 0 0;3 2 0 1 0;3 3 0 0 0;3 3 0 1 0;3 4 0 0 0;3 4 0 1 0;4 3 0 0 0;4 3 0 1 0;4 4 0 0 0;	1606.59	5	54.7323	12.5567	133.058	9	-0.00823	-2.97759	0.80952	0.5	0	0	0	0	3.79566e-134	2.91994e-135	-1	0	2.91994e-135	sp|P01859|IGHG2_HUMAN	IGHG2	176	null		3.39323e+09	0.0288701	1523.89	54.18	1382.56	2	1
20220927_HCC_GP_1.16661.16661.2.0.dta	20220927_HCC_GP_1.16661.16661.2.0.dta	20220927_HCC_GP_1	16661	1563.27	2602.05	1301.53	2	1	EEQFJSTFR		1157.52	3 4 0 1 0	H(3)N(4)F(1)	(N(F)(N(H(H(N))(H(N)))))	3180	0 1 0 0 0;0 1 0 1 0;0 2 0 0 0;0 2 0 1 0;1 2 0 0 0;1 2 0 1 0;2 2 0 0 0;2 2 0 1 0;2 3 0 0 0;2 3 0 1 0;3 2 0 0 0;3 2 0 1 0;3 3 0 0 0;3 3 0 1 0;3 4 0 0 0;	1444.53	5	60.9719	18.2117	140.384	9	-0.00956	-3.67515	0.88235	0.5625	0	0	0	0	1.34893e-141	1.2263e-142	-1	0	1.2263e-142	sp|P01859|IGHG2_HUMAN	IGHG2	176	null		8.59726e+09	0.0731469	1547.82	45.01	1301.53	2	1
20220927_HCC_GP_2.16819.16819.3.0.dta	20220927_HCC_GP_2.16819.16819.3.0.dta	20220927_HCC_GP_2	16819	1561.05	2805.13	935.713	3	1	EEQFJSTFR		1157.52	3 5 0 1 0	H(3)N(5)F(1)	(N(F)(N(H(N)(H(N))(H(N)))))	6173	0 1 0 0 0;0 1 0 1 0;0 2 0 0 0;0 2 0 1 0;1 2 0 0 0;1 2 0 1 0;1 3 0 0 0;1 3 0 1 0;2 2 0 0 0;2 2 0 1 0;2 3 0 0 0;2 3 0 1 0;2 4 0 0 0;2 4 0 1 0;3 2 0 0 0;3 2 0 1 0;3 3 0 0 0;3 3 0 1 0;3 4 0 0 0;3 4 0 1 0;3 5 0 0 0;	1647.61	5	58.3334	15.4229	138.024	9	-0.01005	-3.58182	0.82609	0.625	0	0	0	0	6.0649e-96	3.39156e-97	-1	0	3.39156e-97	sp|P01859|IGHG2_HUMAN	IGHG2	176	null		2.72128e+09	0.0107173	1532.83	73.17	935.717	3	1
20220927_HCC_GP_2.16783.16783.2.0.dta	20220927_HCC_GP_2.16783.16783.2.0.dta	20220927_HCC_GP_2	16783	1557.86	2602.05	1301.53	2	1	EEQFJSTFR		1157.52	3 4 0 1 0	H(3)N(4)F(1)	(N(F)(N(H(H(N))(H(N)))))	3180	0 1 0 0 0;0 1 0 1 0;0 2 0 0 0;0 2 0 1 0;1 2 0 0 0;1 2 0 1 0;2 2 0 0 0;2 2 0 1 0;2 3 0 0 0;2 3 0 1 0;3 2 0 0 0;3 2 0 1 0;3 3 0 0 0;3 3 0 1 0;3 4 0 0 0;	1444.53	5	54.9121	21.7625	116.476	9	-0.00846	-3.25087	0.82353	0.625	0	0	0	0	6.08372e-81	3.4412e-82	-1	0	3.4412e-82	sp|P01859|IGHG2_HUMAN	IGHG2	176	null		1.80321e+10	0.0710163	1511.91	75.27	1301.53	2	1
20220927_HCC_GP_3.16674.16674.2.0.dta	20220927_HCC_GP_3.16674.16674.2.0.dta	20220927_HCC_GP_3	16674	1568.36	2602.05	1301.53	2	1	EEQFJSTFR		1157.52	3 4 0 1 0	H(3)N(4)F(1)	(N(F)(N(H(H(N))(H(N)))))	3180	0 1 0 0 0;0 1 0 1 0;0 2 0 0 0;0 2 0 1 0;1 2 0 0 0;1 2 0 1 0;2 2 0 0 0;2 2 0 1 0;2 3 0 0 0;2 3 0 1 0;3 2 0 0 0;3 2 0 1 0;3 3 0 0 0;3 3 0 1 0;3 4 0 0 0;	1444.53	5	45.3071	10.0435	110.797	9	-0.0082	-3.15172	0.76471	0.4375	0	0	0	0	6.21914e-141	2.96486e-142	-1	0	2.96486e-142	sp|P01859|IGHG2_HUMAN	IGHG2	176	null		6.28333e+09	0.0559063	1553.05	40.15	1301.53	2	1
20220927_HCC_GP_4.16623.16623.2.0.dta	20220927_HCC_GP_4.16623.16623.2.0.dta	20220927_HCC_GP_4	16623	1557.82	2602.05	1301.53	2	1	EEQFJSTFR		1157.52	3 4 0 1 0	H(3)N(4)F(1)	(N(F)(N(H(H(N))(H(N)))))	3180	0 1 0 0 0;0 1 0 1 0;0 2 0 0 0;0 2 0 1 0;1 2 0 0 0;1 2 0 1 0;2 2 0 0 0;2 2 0 1 0;2 3 0 0 0;2 3 0 1 0;3 2 0 0 0;3 2 0 1 0;3 3 0 0 0;3 3 0 1 0;3 4 0 0 0;	1444.53	5	78.3475	38.0046	153.27	9	-0.00772	-2.96725	1	0.6875	0	0	0	0	3.87811e-112	6.46353e-113	-1	0	6.46353e-113	sp|P01859|IGHG2_HUMAN	IGHG2	176	null		7.58417e+09	0.0886454	1542.22	47.13	1301.53	2	1
20221111_HCC_GP_05.25623.25623.3.0.dta	20221111_HCC_GP_05.25623.25623.3.0.dta	20221111_HCC_GP_05	25623	2324.08	2764.1	922.039	3	1	EEQFJSTFR		1157.52	4 4 0 1 0	H(4)N(4)F(1)	(N(F)(N(H(H(N))(H(N(H))))))	3155	0 1 0 0 0;0 1 0 1 0;0 2 0 0 0;0 2 0 1 0;1 2 0 0 0;1 2 0 1 0;2 2 0 0 0;2 2 0 1 0;2 3 0 0 0;2 3 0 1 0;3 2 0 0 0;3 2 0 1 0;3 3 0 0 0;3 3 0 1 0;3 4 0 0 0;3 4 0 1 0;4 3 0 0 0;4 3 0 1 0;4 4 0 0 0;	1606.59	5	47.9253	9.66029	118.989	9	-0.00557	-2.01633	0.80952	0.4375	0	0	0	0	7.69773e-239	2.35428e-240	-1	0	2.35428e-240	sp|P01859|IGHG2_HUMAN	IGHG2	176	null		3.84606e+09	0.0285921	2283.08	62.41	922.041	3	1
20221111_HCC_GP_05.25927.25927.3.0.dta	20221111_HCC_GP_05.25927.25927.3.0.dta	20221111_HCC_GP_05	25927	2349.63	2805.13	935.715	3	1	EEQFJSTFR		1157.52	3 5 0 1 0	H(3)N(5)F(1)	(N(F)(N(H(N)(H(N))(H(N)))))	6173	0 1 0 0 0;0 1 0 1 0;0 2 0 0 0;0 2 0 1 0;1 2 0 0 0;1 2 0 1 0;1 3 0 0 0;1 3 0 1 0;2 2 0 0 0;2 2 0 1 0;2 3 0 0 0;2 3 0 1 0;2 4 0 0 0;2 4 0 1 0;3 2 0 0 0;3 2 0 1 0;3 3 0 0 0;3 3 0 1 0;3 4 0 0 0;3 4 0 1 0;3 5 0 0 0;	1647.61	5	73.9298	22.1893	170.019	9	-0.00533	-1.90061	0.91304	0.75	0	0	0	0	0	0	-1	0	0	sp|P01859|IGHG2_HUMAN	IGHG2	176	null		1.76012e+09	0.0130849	2329.53	50.5	935.717	3	1
20221111_HCC_GP_05.28079.28079.3.0.dta	20221111_HCC_GP_05.28079.28079.3.0.dta	20221111_HCC_GP_05	28079	2525.34	3055.2	1019.07	3	1	EEQFJSTFR		1157.52	4 4 1 1 0	H(4)N(4)A(1)F(1)	(N(F)(N(H(H(N))(H(N(H(A)))))))	3135	0 1 0 0 0;0 1 0 1 0;0 2 0 0 0;0 2 0 1 0;1 2 0 0 0;1 2 0 1 0;2 2 0 0 0;2 2 0 1 0;2 3 0 0 0;2 3 0 1 0;3 2 0 0 0;3 2 0 1 0;3 3 0 0 0;3 3 0 1 0;3 3 1 0 0;3 3 1 1 0;3 4 0 0 0;3 4 0 1 0;4 3 0 0 0;4 3 0 1 0;4 3 1 0 0;4 3 1 1 0;4 4 0 0 0;4 4 0 1 0;4 4 1 0 0;	1897.68	5	46.4819	5.58817	122.427	9	-0.00618	-2.02209	0.66667	0.375	0	0	0	0	8.67934e-246	2.9929e-247	-1	0	2.9929e-247	sp|P01859|IGHG2_HUMAN	IGHG2	176	null		9.29559e+08	0.00691045	2504.37	38.29	1019.07	3	1
20221111_HCC_GP_05.25528.25528.3.0.dta	20221111_HCC_GP_05.25528.25528.3.0.dta	20221111_HCC_GP_05	25528	2315.73	2602.05	868.022	3	1	EEQFJSTFR		1157.52	3 4 0 1 0	H(3)N(4)F(1)	(N(F)(N(H(H(N))(H(N)))))	3180	0 1 0 0 0;0 1 0 1 0;0 2 0 0 0;0 2 0 1 0;1 2 0 0 0;1 2 0 1 0;2 2 0 0 0;2 2 0 1 0;2 3 0 0 0;2 3 0 1 0;3 2 0 0 0;3 2 0 1 0;3 3 0 0 0;3 3 0 1 0;3 4 0 0 0;	1444.53	5	50.3002	5.82842	132.891	9	-0.0055	-2.11446	0.94118	0.375	0	0	0	0	6.21886e-267	3.78437e-268	-1	0	3.78437e-268	sp|P01859|IGHG2_HUMAN	IGHG2	176	null		3.33209e+09	0.0247712	2299.91	59.53	868.024	3	1
20221111_HCC_GP_06.27189.27189.2.0.dta	20221111_HCC_GP_06.27189.27189.2.0.dta	20221111_HCC_GP_06	27189	2345.13	2398.97	1199.99	2	1	EEQFJSTFR		1157.52	3 3 0 1 0	H(3)N(3)F(1)	(N(F)(N(H(H)(H(N)))))	3347	0 1 0 0 0;0 1 0 1 0;0 2 0 0 0;0 2 0 1 0;1 2 0 0 0;1 2 0 1 0;2 2 0 0 0;2 2 0 1 0;2 3 0 0 0;2 3 0 1 0;3 2 0 0 0;3 2 0 1 0;3 3 0 0 0;	1241.45	5	51.5665	20.7044	108.882	9	-0.00482	-2.00852	0.86667	0.5625	0	0	0	0	0	0	-1	0	0	sp|P01859|IGHG2_HUMAN	IGHG2	176	null		2.51675e+09	0.0341031	2305.91	80.85	1199.99	2	1
20221111_HCC_GP_06.26549.26549.3.0.dta	20221111_HCC_GP_06.26549.26549.3.0.dta	20221111_HCC_GP_06	26549	2294.12	2926.15	976.056	3	1	EEQFJSTFR		1157.52	5 4 0 1 0	H(5)N(4)F(1)	(N(F)(N(H(H(N(H)))(H(N(H))))))	2408	0 1 0 0 0;0 1 0 1 0;0 2 0 0 0;0 2 0 1 0;1 2 0 0 0;1 2 0 1 0;2 2 0 0 0;2 2 0 1 0;2 3 0 0 0;2 3 0 1 0;3 2 0 0 0;3 2 0 1 0;3 3 0 0 0;3 3 0 1 0;3 4 0 0 0;3 4 0 1 0;4 3 0 0 0;4 3 0 1 0;4 4 0 0 0;4 4 0 1 0;5 4 0 0 0;	1768.64	5	56.376	12.8863	137.143	9	-0.00822	-2.80873	0.73913	0.5	0	0	0	0	0	0	-1	0	0	sp|P01859|IGHG2_HUMAN	IGHG2	176	null		4.91047e+09	0.0665391	2273.12	44.5	976.059	3	1
20221111_HCC_GP_06.26703.26703.3.0.dta	20221111_HCC_GP_06.26703.26703.3.0.dta	20221111_HCC_GP_06	26703	2306.05	2764.1	922.039	3	1	EEQFJSTFR		1157.52	4 4 0 1 0	H(4)N(4)F(1)	(N(F)(N(H(H(N))(H(N(H))))))	3155	0 1 0 0 0;0 1 0 1 0;0 2 0 0 0;0 2 0 1 0;1 2 0 0 0;1 2 0 1 0;2 2 0 0 0;2 2 0 1 0;2 3 0 0 0;2 3 0 1 0;3 2 0 0 0;3 2 0 1 0;3 3 0 0 0;3 3 0 1 0;3 4 0 0 0;3 4 0 1 0;4 3 0 0 0;4 3 0 1 0;4 4 0 0 0;	1606.59	5	66.9659	23.0221	148.576	9	-0.00707	-2.55684	0.80952	0.6875	0	0	0	0	0	0	-1	0	0	sp|P01859|IGHG2_HUMAN	IGHG2	176	null		8.59096e+09	0.116411	2290.11	54.87	922.041	3	1
20221111_HCC_GP_06.26954.26954.2.0.dta	20221111_HCC_GP_06.26954.26954.2.0.dta	20221111_HCC_GP_06	26954	2326.53	2602.05	1301.53	2	1	EEQFJSTFR		1157.52	3 4 0 1 0	H(3)N(4)F(1)	(N(F)(N(H(H(N))(H(N)))))	3180	0 1 0 0 0;0 1 0 1 0;0 2 0 0 0;0 2 0 1 0;1 2 0 0 0;1 2 0 1 0;2 2 0 0 0;2 2 0 1 0;2 3 0 0 0;2 3 0 1 0;3 2 0 0 0;3 2 0 1 0;3 3 0 0 0;3 3 0 1 0;3 4 0 0 0;	1444.53	5	65.829	18.3072	154.084	9	-0.00632	-2.42767	0.94118	0.5625	0	0	0	0	0	0	-1	0	0	sp|P01859|IGHG2_HUMAN	IGHG2	176	null		1.51889e+10	0.205817	2311.89	51.51	1301.53	2	1
20221111_HCC_GP_07.26179.26179.2.0.dta	20221111_HCC_GP_07.26179.26179.2.0.dta	20221111_HCC_GP_07	26179	2332.92	2602.05	1301.53	2	1	EEQFJSTFR		1157.52	3 4 0 1 0	H(3)N(4)F(1)	(N(F)(N(H(H(N))(H(N)))))	3180	0 1 0 0 0;0 1 0 1 0;0 2 0 0 0;0 2 0 1 0;1 2 0 0 0;1 2 0 1 0;2 2 0 0 0;2 2 0 1 0;2 3 0 0 0;2 3 0 1 0;3 2 0 0 0;3 2 0 1 0;3 3 0 0 0;3 3 0 1 0;3 4 0 0 0;	1444.53	5	70.1902	22.734	158.323	9	-0.00569	-2.18863	0.94118	0.625	0	0	0	0	7.04179e-218	3.5209e-218	-1	0	3.5209e-218	sp|P01859|IGHG2_HUMAN	IGHG2	176	null		7.58769e+09	0.165561	2317.39	52.89	1301.53	2	1
20221111_HCC_GP_07.26465.26465.3.0.dta	20221111_HCC_GP_07.26465.26465.3.0.dta	20221111_HCC_GP_07	26465	2356.28	2805.13	935.714	3	1	EEQFJSTFR		1157.52	3 5 0 1 0	H(3)N(5)F(1)	(N(F)(N(H(N)(H(N))(H(N)))))	6173	0 1 0 0 0;0 1 0 1 0;0 2 0 0 0;0 2 0 1 0;1 2 0 0 0;1 2 0 1 0;1 3 0 0 0;1 3 0 1 0;2 2 0 0 0;2 2 0 1 0;2 3 0 0 0;2 3 0 1 0;2 4 0 0 0;2 4 0 1 0;3 2 0 0 0;3 2 0 1 0;3 3 0 0 0;3 3 0 1 0;3 4 0 0 0;3 4 0 1 0;3 5 0 0 0;	1647.61	5	69.1041	16.8717	166.107	9	-0.00681	-2.42786	0.86957	0.6875	0	0	0	0	1.38241e-228	1.38241e-228	-1	0	1.38241e-228	sp|P01859|IGHG2_HUMAN	IGHG2	176	null		1.96412e+09	0.0428564	2340.42	45.16	935.717	3	1
20221111_HCC_GP_08.25516.25516.3.0.dta	20221111_HCC_GP_08.25516.25516.3.0.dta	20221111_HCC_GP_08	25516	2301.07	2764.1	922.039	3	1	EEQFJSTFR		1157.52	4 4 0 1 0	H(4)N(4)F(1)	(N(F)(N(H(H(N))(H(N(H))))))	3155	0 1 0 0 0;0 1 0 1 0;0 2 0 0 0;0 2 0 1 0;1 2 0 0 0;1 2 0 1 0;2 2 0 0 0;2 2 0 1 0;2 3 0 0 0;2 3 0 1 0;3 2 0 0 0;3 2 0 1 0;3 3 0 0 0;3 3 0 1 0;3 4 0 0 0;3 4 0 1 0;4 3 0 0 0;4 3 0 1 0;4 4 0 0 0;	1606.59	5	58.7116	9.0607	150.92	9	-0.00629	-2.27465	0.85714	0.4375	0	0	0	0	2.80001e-154	1.4e-154	-1	0	1.4e-154	sp|P01859|IGHG2_HUMAN	IGHG2	176	null		5.26939e+09	0.0682399	2278.86	52.15	922.041	3	1
20221111_HCC_GP_08.25769.25769.2.0.dta	20221111_HCC_GP_08.25769.25769.2.0.dta	20221111_HCC_GP_08	25769	2321.67	2602.05	1301.53	2	1	EEQFJSTFR		1157.52	3 4 0 1 0	H(3)N(4)F(1)	(N(F)(N(H(H(N))(H(N)))))	3180	0 1 0 0 0;0 1 0 1 0;0 2 0 0 0;0 2 0 1 0;1 2 0 0 0;1 2 0 1 0;2 2 0 0 0;2 2 0 1 0;2 3 0 0 0;2 3 0 1 0;3 2 0 0 0;3 2 0 1 0;3 3 0 0 0;3 3 0 1 0;3 4 0 0 0;	1444.53	5	79.4234	36.0772	159.923	9	-0.00455	-1.74974	0.94118	0.6875	0	0	0	0	2.52291e-163	2.52291e-163	-1	0	2.52291e-163	sp|P01859|IGHG2_HUMAN	IGHG2	176	null		6.22051e+09	0.0805572	2305.15	44.76	1301.53	2	1
20221111_HCC_GP_09.29552.29552.3.0.dta	20221111_HCC_GP_09.29552.29552.3.0.dta	20221111_HCC_GP_09	29552	2563.35	3055.2	1019.07	3	1	EEQFJSTFR		1157.52	4 4 1 1 0	H(4)N(4)A(1)F(1)	(N(F)(N(H(H(N))(H(N(H(A)))))))	3135	0 1 0 0 0;0 1 0 1 0;0 2 0 0 0;0 2 0 1 0;1 2 0 0 0;1 2 0 1 0;2 2 0 0 0;2 2 0 1 0;2 3 0 0 0;2 3 0 1 0;3 2 0 0 0;3 2 0 1 0;3 3 0 0 0;3 3 0 1 0;3 3 1 0 0;3 3 1 1 0;3 4 0 0 0;3 4 0 1 0;4 3 0 0 0;4 3 0 1 0;4 3 1 0 0;4 3 1 1 0;4 4 0 0 0;4 4 0 1 0;4 4 1 0 0;	1897.68	5	40.9501	5.79937	106.23	9	-0.00735	-2.40701	0.62963	0.375	0	0	0	0	2.54236e-26	4.40433e-27	-1	0	4.40433e-27	sp|P01859|IGHG2_HUMAN	IGHG2	176	null		1.0207e+09	0.0123042	2543.97	43.78	1019.07	3	1
20221111_HCC_GP_09.27465.27465.3.0.dta	20221111_HCC_GP_09.27465.27465.3.0.dta	20221111_HCC_GP_09	27465	2394.67	2805.13	935.715	3	1	EEQFJSTFR		1157.52	3 5 0 1 0	H(3)N(5)F(1)	(N(F)(N(H(N)(H(N))(H(N)))))	6173	0 1 0 0 0;0 1 0 1 0;0 2 0 0 0;0 2 0 1 0;1 2 0 0 0;1 2 0 1 0;1 3 0 0 0;1 3 0 1 0;2 2 0 0 0;2 2 0 1 0;2 3 0 0 0;2 3 0 1 0;2 4 0 0 0;2 4 0 1 0;3 2 0 0 0;3 2 0 1 0;3 3 0 0 0;3 3 0 1 0;3 4 0 0 0;3 4 0 1 0;3 5 0 0 0;	1647.61	5	72.8327	20.0602	170.839	9	-0.00473	-1.68458	0.91304	0.6875	0	0	0	0	5.67739e-30	5.67739e-30	-1	0	5.67739e-30	sp|P01859|IGHG2_HUMAN	IGHG2	176	null		1.74964e+09	0.0210913	2380.2	38.87	935.717	3	1
20221111_HCC_GP_09.27291.27291.2.0.dta	20221111_HCC_GP_09.27291.27291.2.0.dta	20221111_HCC_GP_09	27291	2380.22	2602.05	1301.53	2	1	EEQFJSTFR		1157.52	3 4 0 1 0	H(3)N(4)F(1)	(N(F)(N(H(H(N))(H(N)))))	3180	0 1 0 0 0;0 1 0 1 0;0 2 0 0 0;0 2 0 1 0;1 2 0 0 0;1 2 0 1 0;2 2 0 0 0;2 2 0 1 0;2 3 0 0 0;2 3 0 1 0;3 2 0 0 0;3 2 0 1 0;3 3 0 0 0;3 3 0 1 0;3 4 0 0 0;	1444.53	5	57.3927	21.4615	124.122	9	-0.00426	-1.63906	0.82353	0.625	0	0	0	0	2.9012e-27	7.0485e-28	-1	0	7.0485e-28	sp|P01859|IGHG2_HUMAN	IGHG2	176	null		4.28035e+09	0.0515982	2359.46	43.42	1301.53	2	1
20221111_HCC_GP_09.26904.26904.3.0.dta	20221111_HCC_GP_09.26904.26904.3.0.dta	20221111_HCC_GP_09	26904	2348.78	2764.1	922.039	3	1	EEQFJSTFR		1157.52	4 4 0 1 0	H(4)N(4)F(1)	(N(F)(N(H(H(N))(H(N(H))))))	3155	0 1 0 0 0;0 1 0 1 0;0 2 0 0 0;0 2 0 1 0;1 2 0 0 0;1 2 0 1 0;2 2 0 0 0;2 2 0 1 0;2 3 0 0 0;2 3 0 1 0;3 2 0 0 0;3 2 0 1 0;3 3 0 0 0;3 3 0 1 0;3 4 0 0 0;3 4 0 1 0;4 3 0 0 0;4 3 0 1 0;4 4 0 0 0;	1606.59	5	66.7562	21.81	150.228	9	-0.00658	-2.37992	0.85714	0.625	0	0	0	0	6.89101e-29	3.12043e-29	-1	0	3.12043e-29	sp|P01859|IGHG2_HUMAN	IGHG2	176	null		2.92591e+09	0.0352709	2324.94	59.62	922.041	3	1
20221111_HCC_GP_10.26054.26054.3.0.dta	20221111_HCC_GP_10.26054.26054.3.0.dta	20221111_HCC_GP_10	26054	2338.18	2764.1	922.039	3	1	EEQFJSTFR		1157.52	4 4 0 1 0	H(4)N(4)F(1)	(N(F)(N(H(H(N))(H(N(H))))))	3155	0 1 0 0 0;0 1 0 1 0;0 2 0 0 0;0 2 0 1 0;1 2 0 0 0;1 2 0 1 0;2 2 0 0 0;2 2 0 1 0;2 3 0 0 0;2 3 0 1 0;3 2 0 0 0;3 2 0 1 0;3 3 0 0 0;3 3 0 1 0;3 4 0 0 0;3 4 0 1 0;4 3 0 0 0;4 3 0 1 0;4 4 0 0 0;	1606.59	5	64.0602	16.7587	151.906	9	-0.00643	-2.32783	0.85714	0.625	0	0	0	0	2.12222e-104	1.06111e-104	-1	0	1.06111e-104	sp|P01859|IGHG2_HUMAN	IGHG2	176	null		3.59652e+09	0.0881877	2320.03	48.67	922.041	3	1
20221111_HCC_GP_10.26583.26583.3.0.dta	20221111_HCC_GP_10.26583.26583.3.0.dta	20221111_HCC_GP_10	26583	2382.96	2805.13	935.715	3	1	EEQFJSTFR		1157.52	3 5 0 1 0	H(3)N(5)F(1)	(N(F)(N(H(N)(H(N))(H(N)))))	6173	0 1 0 0 0;0 1 0 1 0;0 2 0 0 0;0 2 0 1 0;1 2 0 0 0;1 2 0 1 0;1 3 0 0 0;1 3 0 1 0;2 2 0 0 0;2 2 0 1 0;2 3 0 0 0;2 3 0 1 0;2 4 0 0 0;2 4 0 1 0;3 2 0 0 0;3 2 0 1 0;3 3 0 0 0;3 3 0 1 0;3 4 0 0 0;3 4 0 1 0;3 5 0 0 0;	1647.61	5	66.1753	10.6305	169.33	9	-0.00519	-1.84927	0.91304	0.4375	0	0	0	0	3.72025e-116	3.72025e-116	-1	0	3.72025e-116	sp|P01859|IGHG2_HUMAN	IGHG2	176	null		1.13844e+09	0.027915	2368.71	31.88	935.717	3	1
20221111_HCC_GP_10.28333.28333.3.0.dta	20221111_HCC_GP_10.28333.28333.3.0.dta	20221111_HCC_GP_10	28333	2522.38	3217.25	1073.09	3	1	EEQFJSTFR		1157.52	5 4 1 1 0	H(5)N(4)A(1)F(1)	(N(F)(N(H(H(N(H)))(H(N(H(A)))))))	2373	0 1 0 0 0;0 1 0 1 0;0 2 0 0 0;0 2 0 1 0;1 2 0 0 0;1 2 0 1 0;2 2 0 0 0;2 2 0 1 0;2 3 0 0 0;2 3 0 1 0;3 2 0 0 0;3 2 0 1 0;3 3 0 0 0;3 3 0 1 0;3 3 1 0 0;3 3 1 1 0;3 4 0 0 0;3 4 0 1 0;4 3 0 0 0;4 3 0 1 0;4 3 1 0 0;4 3 1 1 0;4 4 0 0 0;4 4 0 1 0;4 4 1 0 0;4 4 1 1 0;5 4 0 0 0;5 4 0 1 0;5 4 1 0 0;	2059.73	5	44.5214	15.6158	98.2032	9	-0.00771	-2.39562	0.54839	0.625	0	0	0	0	1.99875e-67	1.74166e-68	-1	0	1.74166e-68	sp|P01859|IGHG2_HUMAN	IGHG2	176	null		9.08047e+08	0.0222656	2501.1	44.98	1073.09	3	1
20221111_HCC_GP_10.26366.26366.2.0.dta	20221111_HCC_GP_10.26366.26366.2.0.dta	20221111_HCC_GP_10	26366	2364.49	2602.05	1301.53	2	1	EEQFJSTFR		1157.52	3 4 0 1 0	H(3)N(4)F(1)	(N(F)(N(H(H(N))(H(N)))))	3180	0 1 0 0 0;0 1 0 1 0;0 2 0 0 0;0 2 0 1 0;1 2 0 0 0;1 2 0 1 0;2 2 0 0 0;2 2 0 1 0;2 3 0 0 0;2 3 0 1 0;3 2 0 0 0;3 2 0 1 0;3 3 0 0 0;3 3 0 1 0;3 4 0 0 0;	1444.53	5	46.2436	11.006	111.685	9	-0.00444	-1.70593	0.76471	0.5	0	0	0	0	8.20693e-77	5.09426e-78	-1	0	5.09426e-78	sp|P01859|IGHG2_HUMAN	IGHG2	176	null		4.76414e+09	0.116818	2346.73	42.89	1301.53	2	1
20221111_HCC_GP_10.28699.28699.3.0.dta	20221111_HCC_GP_10.28699.28699.3.0.dta	20221111_HCC_GP_10	28699	2551.96	3055.2	1019.07	3	1	EEQFJSTFR		1157.52	4 4 1 1 0	H(4)N(4)A(1)F(1)	(N(F)(N(H(H(N))(H(N(H(A)))))))	3135	0 1 0 0 0;0 1 0 1 0;0 2 0 0 0;0 2 0 1 0;1 2 0 0 0;1 2 0 1 0;2 2 0 0 0;2 2 0 1 0;2 3 0 0 0;2 3 0 1 0;3 2 0 0 0;3 2 0 1 0;3 3 0 0 0;3 3 0 1 0;3 3 1 0 0;3 3 1 1 0;3 4 0 0 0;3 4 0 1 0;4 3 0 0 0;4 3 0 1 0;4 3 1 0 0;4 3 1 1 0;4 4 0 0 0;4 4 0 1 0;4 4 1 0 0;	1897.68	5	55.6846	15.762	129.827	9	-0.00772	-2.52779	0.7037	0.625	0	0	0	0	2.47322e-89	4.35394e-90	-1	0	4.35394e-90	sp|P01859|IGHG2_HUMAN	IGHG2	176	null		7.64705e+08	0.0187508	2532.9	46.63	1019.07	3	1
20221111_HCC_GP_11.26371.26371.2.0.dta	20221111_HCC_GP_11.26371.26371.2.0.dta	20221111_HCC_GP_11	26371	2366.81	2602.05	1301.53	2	1	EEQFJSTFR		1157.52	3 4 0 1 0	H(3)N(4)F(1)	(N(F)(N(H(H(N))(H(N)))))	3180	0 1 0 0 0;0 1 0 1 0;0 2 0 0 0;0 2 0 1 0;1 2 0 0 0;1 2 0 1 0;2 2 0 0 0;2 2 0 1 0;2 3 0 0 0;2 3 0 1 0;3 2 0 0 0;3 2 0 1 0;3 3 0 0 0;3 3 0 1 0;3 4 0 0 0;	1444.53	5	76.7809	32.5084	159.001	9	-0.00531	-2.04105	1	0.6875	0	0	0	0	1.15688e-166	1.93414e-167	-1	0	1.93414e-167	sp|P01859|IGHG2_HUMAN	IGHG2	176	null		3.53521e+09	0.0572111	2353.82	46.63	1301.53	2	1
20221111_HCC_GP_11.26473.26473.3.0.dta	20221111_HCC_GP_11.26473.26473.3.0.dta	20221111_HCC_GP_11	26473	2375.89	2764.1	922.039	3	1	EEQFJSTFR		1157.52	4 4 0 1 0	H(4)N(4)F(1)	(N(F)(N(H(H(N))(H(N(H))))))	3155	0 1 0 0 0;0 1 0 1 0;0 2 0 0 0;0 2 0 1 0;1 2 0 0 0;1 2 0 1 0;2 2 0 0 0;2 2 0 1 0;2 3 0 0 0;2 3 0 1 0;3 2 0 0 0;3 2 0 1 0;3 3 0 0 0;3 3 0 1 0;3 4 0 0 0;3 4 0 1 0;4 3 0 0 0;4 3 0 1 0;4 4 0 0 0;	1606.59	5	43.1033	7.56414	109.105	9	-0.00739	-2.67514	0.80952	0.4375	0	0	0	0	6.81181e-114	6.78541e-115	-1	0	6.78541e-115	sp|P01859|IGHG2_HUMAN	IGHG2	176	null		3.25123e+09	0.0526154	2333.44	57.11	922.041	3	1
20221111_HCC_GP_11.26650.26650.3.0.dta	20221111_HCC_GP_11.26650.26650.3.0.dta	20221111_HCC_GP_11	26650	2390.57	2805.13	935.714	3	1	EEQFJSTFR		1157.52	3 5 0 1 0	H(3)N(5)F(1)	(N(F)(N(H(N)(H(N))(H(N)))))	6173	0 1 0 0 0;0 1 0 1 0;0 2 0 0 0;0 2 0 1 0;1 2 0 0 0;1 2 0 1 0;1 3 0 0 0;1 3 0 1 0;2 2 0 0 0;2 2 0 1 0;2 3 0 0 0;2 3 0 1 0;2 4 0 0 0;2 4 0 1 0;3 2 0 0 0;3 2 0 1 0;3 3 0 0 0;3 3 0 1 0;3 4 0 0 0;3 4 0 1 0;3 5 0 0 0;	1647.61	5	65.0521	12.3895	162.854	9	-0.00769	-2.74014	0.91304	0.5625	0	0	0	0	8.60393e-171	2.15098e-171	-1	0	2.15098e-171	sp|P01859|IGHG2_HUMAN	IGHG2	176	null		9.88157e+08	0.0159916	2375.74	43.04	935.717	3	1
20221111_HCC_GP_12.27956.27956.2.0.dta	20221111_HCC_GP_12.27956.27956.2.0.dta	20221111_HCC_GP_12	27956	2449.86	2602.05	1301.53	2	1	EEQFJSTFR		1157.52	3 4 0 1 0	H(3)N(4)F(1)	(N(F)(N(H(H(N))(H(N)))))	3180	0 1 0 0 0;0 1 0 1 0;0 2 0 0 0;0 2 0 1 0;1 2 0 0 0;1 2 0 1 0;2 2 0 0 0;2 2 0 1 0;2 3 0 0 0;2 3 0 1 0;3 2 0 0 0;3 2 0 1 0;3 3 0 0 0;3 3 0 1 0;3 4 0 0 0;	1444.53	5	70.7924	35.5998	136.15	9	-0.00495	-1.9027	0.88235	0.75	0	0	0	0	5.68649e-96	1.05729e-96	-1	0	1.05729e-96	sp|P01859|IGHG2_HUMAN	IGHG2	176	null		6.13163e+09	0.109825	2434.51	49.9	1301.53	2	1
20221111_HCC_GP_13.26736.26736.3.0.dta	20221111_HCC_GP_13.26736.26736.3.0.dta	20221111_HCC_GP_13	26736	2411.19	2805.13	935.714	3	1	EEQFJSTFR		1157.52	3 5 0 1 0	H(3)N(5)F(1)	(N(F)(N(H(N)(H(N))(H(N)))))	6173	0 1 0 0 0;0 1 0 1 0;0 2 0 0 0;0 2 0 1 0;1 2 0 0 0;1 2 0 1 0;1 3 0 0 0;1 3 0 1 0;2 2 0 0 0;2 2 0 1 0;2 3 0 0 0;2 3 0 1 0;2 4 0 0 0;2 4 0 1 0;3 2 0 0 0;3 2 0 1 0;3 3 0 0 0;3 3 0 1 0;3 4 0 0 0;3 4 0 1 0;3 5 0 0 0;	1647.61	5	75.1886	26.0964	166.36	9	-0.00666	-2.37332	0.91304	0.75	0	0	0	0	1.16532e-23	4.68446e-24	-1	0	4.68446e-24	sp|P01859|IGHG2_HUMAN	IGHG2	176	null		1.44537e+09	0.0191712	2396.21	42.69	935.717	3	1
20221111_HCC_GP_13.28884.28884.3.0.dta	20221111_HCC_GP_13.28884.28884.3.0.dta	20221111_HCC_GP_13	28884	2583.85	3055.2	1019.07	3	1	EEQFJSTFR		1157.52	4 4 1 1 0	H(4)N(4)A(1)F(1)	(N(F)(N(H(H(N))(H(N(H(A)))))))	3135	0 1 0 0 0;0 1 0 1 0;0 2 0 0 0;0 2 0 1 0;1 2 0 0 0;1 2 0 1 0;2 2 0 0 0;2 2 0 1 0;2 3 0 0 0;2 3 0 1 0;3 2 0 0 0;3 2 0 1 0;3 3 0 0 0;3 3 0 1 0;3 3 1 0 0;3 3 1 1 0;3 4 0 0 0;3 4 0 1 0;4 3 0 0 0;4 3 0 1 0;4 3 1 0 0;4 3 1 1 0;4 4 0 0 0;4 4 0 1 0;4 4 1 0 0;	1897.68	5	60.6213	18.4287	138.979	9	-0.00622	-2.03682	0.7037	0.625	0	0	0	0	1.08349e-20	2.0269e-21	-1	0	2.0269e-21	sp|P01859|IGHG2_HUMAN	IGHG2	176	null		8.89222e+08	0.0117945	2566.77	41.84	1019.07	3	1
20221111_HCC_GP_13.26439.26439.2.0.dta	20221111_HCC_GP_13.26439.26439.2.0.dta	20221111_HCC_GP_13	26439	2387.16	2602.05	1301.53	2	1	EEQFJSTFR		1157.52	3 4 0 1 0	H(3)N(4)F(1)	(N(F)(N(H(H(N))(H(N)))))	3180	0 1 0 0 0;0 1 0 1 0;0 2 0 0 0;0 2 0 1 0;1 2 0 0 0;1 2 0 1 0;2 2 0 0 0;2 2 0 1 0;2 3 0 0 0;2 3 0 1 0;3 2 0 0 0;3 2 0 1 0;3 3 0 0 0;3 3 0 1 0;3 4 0 0 0;	1444.53	5	76.0316	32.307	157.234	9	-0.00535	-2.05643	1	0.6875	0	0	0	0	1.06396e-22	2.96947e-23	-1	0	2.96947e-23	sp|P01859|IGHG2_HUMAN	IGHG2	176	null		7.02673e+09	0.0932011	2371.59	60.34	1301.53	2	1
20221111_HCC_GP_14.28234.28234.3.0.dta	20221111_HCC_GP_14.28234.28234.3.0.dta	20221111_HCC_GP_14	28234	2546.98	3217.25	1073.09	3	1	EEQFJSTFR		1157.52	5 4 1 1 0	H(5)N(4)A(1)F(1)	(N(F)(N(H(H(N(H)))(H(N(H(A)))))))	2373	0 1 0 0 0;0 1 0 1 0;0 2 0 0 0;0 2 0 1 0;1 2 0 0 0;1 2 0 1 0;2 2 0 0 0;2 2 0 1 0;2 3 0 0 0;2 3 0 1 0;3 2 0 0 0;3 2 0 1 0;3 3 0 0 0;3 3 0 1 0;3 3 1 0 0;3 3 1 1 0;3 4 0 0 0;3 4 0 1 0;4 3 0 0 0;4 3 0 1 0;4 3 1 0 0;4 3 1 1 0;4 4 0 0 0;4 4 0 1 0;4 4 1 0 0;4 4 1 1 0;5 4 0 0 0;5 4 0 1 0;5 4 1 0 0;	2059.73	5	43.6913	9.14149	107.855	9	-0.00857	-2.66231	0.58065	0.5	0	0	0	0	1.43011e-52	1.04143e-53	-1	0	1.04143e-53	sp|P01859|IGHG2_HUMAN	IGHG2	176	null		9.00826e+08	0.0253489	2520.03	46.95	1073.09	3	1
20221111_HCC_GP_14.26495.26495.3.0.dta	20221111_HCC_GP_14.26495.26495.3.0.dta	20221111_HCC_GP_14	26495	2409.15	2805.13	935.715	3	1	EEQFJSTFR		1157.52	3 5 0 1 0	H(3)N(5)F(1)	(N(F)(N(H(N)(H(N))(H(N)))))	6173	0 1 0 0 0;0 1 0 1 0;0 2 0 0 0;0 2 0 1 0;1 2 0 0 0;1 2 0 1 0;1 3 0 0 0;1 3 0 1 0;2 2 0 0 0;2 2 0 1 0;2 3 0 0 0;2 3 0 1 0;2 4 0 0 0;2 4 0 1 0;3 2 0 0 0;3 2 0 1 0;3 3 0 0 0;3 3 0 1 0;3 4 0 0 0;3 4 0 1 0;3 5 0 0 0;	1647.61	5	71.7815	20.4817	167.052	9	-0.00588	-2.09632	0.91304	0.75	0	0	0	0	3.22804e-80	8.30466e-81	-1	0	8.30466e-81	sp|P01859|IGHG2_HUMAN	IGHG2	176	null		7.40401e+08	0.0208346	2394.44	35.99	935.717	3	1
20221111_HCC_GP_14.26317.26317.2.0.dta	20221111_HCC_GP_14.26317.26317.2.0.dta	20221111_HCC_GP_14	26317	2394.46	2602.05	1301.53	2	1	EEQFJSTFR		1157.52	3 4 0 1 0	H(3)N(4)F(1)	(N(F)(N(H(H(N))(H(N)))))	3180	0 1 0 0 0;0 1 0 1 0;0 2 0 0 0;0 2 0 1 0;1 2 0 0 0;1 2 0 1 0;2 2 0 0 0;2 2 0 1 0;2 3 0 0 0;2 3 0 1 0;3 2 0 0 0;3 2 0 1 0;3 3 0 0 0;3 3 0 1 0;3 4 0 0 0;	1444.53	5	56.0234	14.2788	133.549	9	-0.00517	-1.98879	0.88235	0.5625	0	0	0	0	1.76039e-64	2.60005e-65	-1	0	2.60005e-65	sp|P01859|IGHG2_HUMAN	IGHG2	176	null		3.38464e+09	0.0952427	2376.35	49.93	1301.53	2	1
20221111_HCC_GP_15.25855.25855.3.0.dta	20221111_HCC_GP_15.25855.25855.3.0.dta	20221111_HCC_GP_15	25855	2414.06	2805.13	935.715	3	1	EEQFJSTFR		1157.52	3 5 0 1 0	H(3)N(5)F(1)	(N(F)(N(H(N)(H(N))(H(N)))))	6173	0 1 0 0 0;0 1 0 1 0;0 2 0 0 0;0 2 0 1 0;1 2 0 0 0;1 2 0 1 0;1 3 0 0 0;1 3 0 1 0;2 2 0 0 0;2 2 0 1 0;2 3 0 0 0;2 3 0 1 0;2 4 0 0 0;2 4 0 1 0;3 2 0 0 0;3 2 0 1 0;3 3 0 0 0;3 3 0 1 0;3 4 0 0 0;3 4 0 1 0;3 5 0 0 0;	1647.61	5	72.9355	21.7308	168.03	9	-0.00612	-2.18081	0.86957	0.75	0	0	0	0	1.66565e-19	4.77072e-20	-1	0	4.77072e-20	sp|P01859|IGHG2_HUMAN	IGHG2	176	null		8.9046e+08	0.0266427	2396.86	42.42	935.717	3	1
20221111_HCC_GP_15.25276.25276.3.0.dta	20221111_HCC_GP_15.25276.25276.3.0.dta	20221111_HCC_GP_15	25276	2364.31	2926.15	976.056	3	1	EEQFJSTFR		1157.52	5 4 0 1 0	H(5)N(4)F(1)	(N(F)(N(H(H(N(H)))(H(N(H))))))	2408	0 1 0 0 0;0 1 0 1 0;0 2 0 0 0;0 2 0 1 0;1 2 0 0 0;1 2 0 1 0;2 2 0 0 0;2 2 0 1 0;2 3 0 0 0;2 3 0 1 0;3 2 0 0 0;3 2 0 1 0;3 3 0 0 0;3 3 0 1 0;3 4 0 0 0;3 4 0 1 0;4 3 0 0 0;4 3 0 1 0;4 4 0 0 0;4 4 0 1 0;5 4 0 0 0;	1768.64	5	52.3876	12.7244	126.048	9	-0.00785	-2.68263	0.73913	0.5625	0	0	0	0	2.83092e-16	3.86011e-17	-1	0	3.86011e-17	sp|P01859|IGHG2_HUMAN	IGHG2	176	null		9.28881e+08	0.0277922	2347.92	35.27	976.059	3	1
20221111_HCC_GP_15.25608.25608.2.0.dta	20221111_HCC_GP_15.25608.25608.2.0.dta	20221111_HCC_GP_15	25608	2392.53	2602.05	1301.53	2	1	EEQFJSTFR		1157.52	3 4 0 1 0	H(3)N(4)F(1)	(N(F)(N(H(H(N))(H(N)))))	3180	0 1 0 0 0;0 1 0 1 0;0 2 0 0 0;0 2 0 1 0;1 2 0 0 0;1 2 0 1 0;2 2 0 0 0;2 2 0 1 0;2 3 0 0 0;2 3 0 1 0;3 2 0 0 0;3 2 0 1 0;3 3 0 0 0;3 3 0 1 0;3 4 0 0 0;	1444.53	5	68.0457	21.7378	154.046	9	-0.00507	-1.94805	1	0.625	0	0	0	0	1.89464e-18	3.93931e-19	-1	0	3.93931e-19	sp|P01859|IGHG2_HUMAN	IGHG2	176	null		4.15255e+09	0.124245	2378.95	40.17	1301.53	2	1
20221111_HCC_GP_16.28617.28617.3.1.dta	20221111_HCC_GP_16.28617.28617.3.1.dta	20221111_HCC_GP_16	28617	2596.85	2852.12	951.378	3	1	EEQFJSTFR		1157.52	4 3 1 1 0	H(4)N(3)A(1)F(1)	(N(F)(N(H(H)(H(N(H(A)))))))	3307	0 1 0 0 0;0 1 0 1 0;0 2 0 0 0;0 2 0 1 0;1 2 0 0 0;1 2 0 1 0;2 2 0 0 0;2 2 0 1 0;2 3 0 0 0;2 3 0 1 0;3 2 0 0 0;3 2 0 1 0;3 3 0 0 0;3 3 0 1 0;3 3 1 0 0;3 3 1 1 0;4 3 0 0 0;4 3 0 1 0;4 3 1 0 0;	1694.6	5	52.4109	16.2168	119.628	9	-0.00618	-2.16798	0.80952	0.5625	0	0	0	0	0	0	-1	0	0	sp|P01859|IGHG2_HUMAN	IGHG2	176	null		3.17121e+08	0.00619935	2570.41	64.85	951.38	3	1
20221111_HCC_GP_16.26188.26188.2.0.dta	20221111_HCC_GP_16.26188.26188.2.0.dta	20221111_HCC_GP_16	26188	2402.75	2398.97	1199.99	2	1	EEQFJSTFR		1157.52	3 3 0 1 0	H(3)N(3)F(1)	(N(F)(N(H(H)(H(N)))))	3347	0 1 0 0 0;0 1 0 1 0;0 2 0 0 0;0 2 0 1 0;1 2 0 0 0;1 2 0 1 0;2 2 0 0 0;2 2 0 1 0;2 3 0 0 0;2 3 0 1 0;3 2 0 0 0;3 2 0 1 0;3 3 0 0 0;	1241.45	5	42.4789	25.7584	73.5312	9	-0.0047	-1.9585	0.66667	0.6875	0	0	0	0	6.67993e-281	1.27603e-282	-1	0	1.27603e-282	sp|P01859|IGHG2_HUMAN	IGHG2	176	null		1.34502e+09	0.0262936	2364.69	67.21	1199.99	2	1
20221111_HCC_GP_16.26497.26497.2.0.dta	20221111_HCC_GP_16.26497.26497.2.0.dta	20221111_HCC_GP_16	26497	2427.43	2195.89	1098.45	2	1	EEQFJSTFR		1157.52	3 2 0 1 0	H(3)N(2)F(1)	(N(F)(N(H(H)(H))))	3355	0 1 0 0 0;0 1 0 1 0;0 2 0 0 0;0 2 0 1 0;1 2 0 0 0;1 2 0 1 0;2 2 0 0 0;2 2 0 1 0;3 2 0 0 0;	1038.38	5	63.6716	47.7038	93.326	9	-0.004	-1.82243	0.90909	1	0	0	0	0	0	0	-1	0	0	sp|P01859|IGHG2_HUMAN	IGHG2	176	null		5.53234e+08	0.0108151	2408.09	39.85	1098.45	2	1
20221111_HCC_GP_16.25701.25701.3.0.dta	20221111_HCC_GP_16.25701.25701.3.0.dta	20221111_HCC_GP_16	25701	2361.61	2764.1	922.038	3	1	EEQFJSTFR		1157.52	4 4 0 1 0	H(4)N(4)F(1)	(N(F)(N(H(H(N))(H(N(H))))))	3155	0 1 0 0 0;0 1 0 1 0;0 2 0 0 0;0 2 0 1 0;1 2 0 0 0;1 2 0 1 0;2 2 0 0 0;2 2 0 1 0;2 3 0 0 0;2 3 0 1 0;3 2 0 0 0;3 2 0 1 0;3 3 0 0 0;3 3 0 1 0;3 4 0 0 0;3 4 0 1 0;4 3 0 0 0;4 3 0 1 0;4 4 0 0 0;	1606.59	5	69.048	27.1893	146.786	9	-0.00893	-3.23084	0.80952	0.6875	0	0	0	0	0	0	-1	0	0	sp|P01859|IGHG2_HUMAN	IGHG2	176	null		7.21181e+09	0.140982	2341.16	57.28	922.041	3	1
20221111_HCC_GP_16.28431.28431.3.0.dta	20221111_HCC_GP_16.28431.28431.3.0.dta	20221111_HCC_GP_16	28431	2581.56	3055.2	1019.07	3	1	EEQFJSTFR		1157.52	4 4 1 1 0	H(4)N(4)A(1)F(1)	(N(F)(N(H(H(N))(H(N(H(A)))))))	3135	0 1 0 0 0;0 1 0 1 0;0 2 0 0 0;0 2 0 1 0;1 2 0 0 0;1 2 0 1 0;2 2 0 0 0;2 2 0 1 0;2 3 0 0 0;2 3 0 1 0;3 2 0 0 0;3 2 0 1 0;3 3 0 0 0;3 3 0 1 0;3 3 1 0 0;3 3 1 1 0;3 4 0 0 0;3 4 0 1 0;4 3 0 0 0;4 3 0 1 0;4 3 1 0 0;4 3 1 1 0;4 4 0 0 0;4 4 0 1 0;4 4 1 0 0;	1897.68	5	52.0253	12.137	126.104	9	-0.00731	-2.39228	0.66667	0.5625	0	0	0	0	0	0	-1	0	0	sp|P01859|IGHG2_HUMAN	IGHG2	176	null		1.07759e+09	0.0210656	2559.94	55.05	1019.07	3	1
20221111_HCC_GP_16.26255.26255.3.0.dta	20221111_HCC_GP_16.26255.26255.3.0.dta	20221111_HCC_GP_16	26255	2408.11	2805.13	935.715	3	1	EEQFJSTFR		1157.52	3 5 0 1 0	H(3)N(5)F(1)	(N(F)(N(H(N)(H(N))(H(N)))))	6173	0 1 0 0 0;0 1 0 1 0;0 2 0 0 0;0 2 0 1 0;1 2 0 0 0;1 2 0 1 0;1 3 0 0 0;1 3 0 1 0;2 2 0 0 0;2 2 0 1 0;2 3 0 0 0;2 3 0 1 0;2 4 0 0 0;2 4 0 1 0;3 2 0 0 0;3 2 0 1 0;3 3 0 0 0;3 3 0 1 0;3 4 0 0 0;3 4 0 1 0;3 5 0 0 0;	1647.61	5	62.1152	14.3777	150.771	9	-0.00647	-2.30808	0.86957	0.625	0	0	0	0	0	0	-1	0	0	sp|P01859|IGHG2_HUMAN	IGHG2	176	null		1.32994e+09	0.0259988	2393.85	38.06	935.717	3	1
20221111_HCC_GP_16.26038.26038.2.0.dta	20221111_HCC_GP_16.26038.26038.2.0.dta	20221111_HCC_GP_16	26038	2389.78	2602.05	1301.53	2	1	EEQFJSTFR		1157.52	3 4 0 1 0	H(3)N(4)F(1)	(N(F)(N(H(H(N))(H(N)))))	3180	0 1 0 0 0;0 1 0 1 0;0 2 0 0 0;0 2 0 1 0;1 2 0 0 0;1 2 0 1 0;2 2 0 0 0;2 2 0 1 0;2 3 0 0 0;2 3 0 1 0;3 2 0 0 0;3 2 0 1 0;3 3 0 0 0;3 3 0 1 0;3 4 0 0 0;	1444.53	5	45.2543	17.0981	97.5442	9	-0.0056	-2.15173	0.70588	0.5625	0	0	0	0	0	0	-1	0	0	sp|P01859|IGHG2_HUMAN	IGHG2	176	null		4.57588e+09	0.089453	2374.72	52.7	1301.53	2	1
20221111_HCC_GP_17.25910.25910.3.0.dta	20221111_HCC_GP_17.25910.25910.3.0.dta	20221111_HCC_GP_17	25910	2388.5	2602.05	868.022	3	1	EEQFJSTFR		1157.52	3 4 0 1 0	H(3)N(4)F(1)	(N(F)(N(H(H(N))(H(N)))))	3180	0 1 0 0 0;0 1 0 1 0;0 2 0 0 0;0 2 0 1 0;1 2 0 0 0;1 2 0 1 0;2 2 0 0 0;2 2 0 1 0;2 3 0 0 0;2 3 0 1 0;3 2 0 0 0;3 2 0 1 0;3 3 0 0 0;3 3 0 1 0;3 4 0 0 0;	1444.53	5	73.4073	32.2045	149.927	9	-0.00502	-1.92999	0.94118	0.6875	0	0	0	0	0	0	-1	0	0	sp|P01859|IGHG2_HUMAN	IGHG2	176	null		2.86228e+09	0.0663766	2374.07	44.61	868.024	3	1
20221111_HCC_GP_17.26065.26065.2.0.dta	20221111_HCC_GP_17.26065.26065.2.0.dta	20221111_HCC_GP_17	26065	2401.33	2398.97	1199.99	2	1	EEQFJSTFR		1157.52	3 3 0 1 0	H(3)N(3)F(1)	(N(F)(N(H(H)(H(N)))))	3347	0 1 0 0 0;0 1 0 1 0;0 2 0 0 0;0 2 0 1 0;1 2 0 0 0;1 2 0 1 0;2 2 0 0 0;2 2 0 1 0;2 3 0 0 0;2 3 0 1 0;3 2 0 0 0;3 2 0 1 0;3 3 0 0 0;	1241.45	5	28.2279	8.46629	64.9281	9	-0.00371	-1.54832	0.66667	0.375	0	0	0	0	8.21412e-192	8.5593e-194	-1	0	8.5593e-194	sp|P01859|IGHG2_HUMAN	IGHG2	176	null		3.50342e+08	0.00812447	2357.56	72.26	1199.99	2	1
20221111_HCC_GP_17.28160.28160.3.0.dta	20221111_HCC_GP_17.28160.28160.3.0.dta	20221111_HCC_GP_17	28160	2572.3	3055.2	1019.07	3	1	EEQFJSTFR		1157.52	4 4 1 1 0	H(4)N(4)A(1)F(1)	(N(F)(N(H(H(N))(H(N(H(A)))))))	3135	0 1 0 0 0;0 1 0 1 0;0 2 0 0 0;0 2 0 1 0;1 2 0 0 0;1 2 0 1 0;2 2 0 0 0;2 2 0 1 0;2 3 0 0 0;2 3 0 1 0;3 2 0 0 0;3 2 0 1 0;3 3 0 0 0;3 3 0 1 0;3 3 1 0 0;3 3 1 1 0;3 4 0 0 0;3 4 0 1 0;4 3 0 0 0;4 3 0 1 0;4 3 1 0 0;4 3 1 1 0;4 4 0 0 0;4 4 0 1 0;4 4 1 0 0;	1897.68	5	59.7063	17.5364	138.022	9	-0.00602	-1.96906	0.74074	0.625	0	0	0	0	0	0	-1	0	0	sp|P01859|IGHG2_HUMAN	IGHG2	176	null		1.08039e+09	0.0250544	2558.44	37.88	1019.07	3	1
20221111_HCC_GP_18.25729.25729.3.0.dta	20221111_HCC_GP_18.25729.25729.3.0.dta	20221111_HCC_GP_18	25729	2405.35	2805.13	935.715	3	1	EEQFJSTFR		1157.52	3 5 0 1 0	H(3)N(5)F(1)	(N(F)(N(H(N)(H(N))(H(N)))))	6173	0 1 0 0 0;0 1 0 1 0;0 2 0 0 0;0 2 0 1 0;1 2 0 0 0;1 2 0 1 0;1 3 0 0 0;1 3 0 1 0;2 2 0 0 0;2 2 0 1 0;2 3 0 0 0;2 3 0 1 0;2 4 0 0 0;2 4 0 1 0;3 2 0 0 0;3 2 0 1 0;3 3 0 0 0;3 3 0 1 0;3 4 0 0 0;3 4 0 1 0;3 5 0 0 0;	1647.61	5	75.2131	23.3084	171.608	9	-0.0063	-2.24712	0.91304	0.75	0	0	0	0	0	0	-1	0	0	sp|P01859|IGHG2_HUMAN	IGHG2	176	null		6.22783e+08	0.0149412	2390.76	39.98	935.717	3	1
20221111_HCC_GP_18.27850.27850.3.0.dta	20221111_HCC_GP_18.27850.27850.3.0.dta	20221111_HCC_GP_18	27850	2576.96	3055.2	1019.07	3	1	EEQFJSTFR		1157.52	4 4 1 1 0	H(4)N(4)A(1)F(1)	(N(F)(N(H(H(N))(H(N(H(A)))))))	3135	0 1 0 0 0;0 1 0 1 0;0 2 0 0 0;0 2 0 1 0;1 2 0 0 0;1 2 0 1 0;2 2 0 0 0;2 2 0 1 0;2 3 0 0 0;2 3 0 1 0;3 2 0 0 0;3 2 0 1 0;3 3 0 0 0;3 3 0 1 0;3 3 1 0 0;3 3 1 1 0;3 4 0 0 0;3 4 0 1 0;4 3 0 0 0;4 3 0 1 0;4 3 1 0 0;4 3 1 1 0;4 4 0 0 0;4 4 0 1 0;4 4 1 0 0;	1897.68	5	61.2946	15.9566	145.494	9	-0.00599	-1.95924	0.77778	0.625	0	0	0	0	0	0	-1	0	0	sp|P01859|IGHG2_HUMAN	IGHG2	176	null		1.36888e+09	0.0328406	2558.43	41.46	1019.07	3	1
20221111_HCC_GP_18.26043.26043.2.0.dta	20221111_HCC_GP_18.26043.26043.2.0.dta	20221111_HCC_GP_18	26043	2430.75	2195.89	1098.45	2	1	EEQFJSTFR		1157.52	3 2 0 1 0	H(3)N(2)F(1)	(N(F)(N(H(H)(H))))	3355	0 1 0 0 0;0 1 0 1 0;0 2 0 0 0;0 2 0 1 0;1 2 0 0 0;1 2 0 1 0;2 2 0 0 0;2 2 0 1 0;3 2 0 0 0;	1038.38	5	35.7677	15.2404	73.89	9	-0.00329	-1.49636	0.81818	0.625	0	0	0	0	8.20041e-202	8.05929e-204	-1	0	8.05929e-204	sp|P01859|IGHG2_HUMAN	IGHG2	176	null		1.6537e+08	0.00396738	2403.77	43.42	1098.45	2	1
20221111_HCC_GP_18.25728.25728.2.0.dta	20221111_HCC_GP_18.25728.25728.2.0.dta	20221111_HCC_GP_18	25728	2405.29	2398.97	1199.99	2	1	EEQFJSTFR		1157.52	3 3 0 1 0	H(3)N(3)F(1)	(N(F)(N(H(H)(H(N)))))	3347	0 1 0 0 0;0 1 0 1 0;0 2 0 0 0;0 2 0 1 0;1 2 0 0 0;1 2 0 1 0;2 2 0 0 0;2 2 0 1 0;2 3 0 0 0;2 3 0 1 0;3 2 0 0 0;3 2 0 1 0;3 3 0 0 0;	1241.45	5	42.4365	8.05457	106.289	9	-0.00385	-1.60335	0.86667	0.4375	0	0	0	0	5.55616e-292	1.48008e-293	-1	0	1.48008e-293	sp|P01859|IGHG2_HUMAN	IGHG2	176	null		4.64861e+08	0.0111525	2366.15	64.59	1199.99	2	1
20221111_HCC_GP_18.25558.25558.2.0.dta	20221111_HCC_GP_18.25558.25558.2.0.dta	20221111_HCC_GP_18	25558	2390.78	2602.05	1301.53	2	1	EEQFJSTFR		1157.52	3 4 0 1 0	H(3)N(4)F(1)	(N(F)(N(H(H(N))(H(N)))))	3180	0 1 0 0 0;0 1 0 1 0;0 2 0 0 0;0 2 0 1 0;1 2 0 0 0;1 2 0 1 0;2 2 0 0 0;2 2 0 1 0;2 3 0 0 0;2 3 0 1 0;3 2 0 0 0;3 2 0 1 0;3 3 0 0 0;3 3 0 1 0;3 4 0 0 0;	1444.53	5	50.3937	9.53504	126.274	9	-0.00431	-1.65751	0.88235	0.4375	0	0	0	0	0	0	-1	0	0	sp|P01859|IGHG2_HUMAN	IGHG2	176	null		2.73199e+09	0.0655431	2374.68	44.41	1301.53	2	1
20221111_HCC_GP_18.28090.28090.3.1.dta	20221111_HCC_GP_18.28090.28090.3.1.dta	20221111_HCC_GP_18	28090	2595.93	2852.12	951.379	3	1	EEQFJSTFR		1157.52	4 3 1 1 0	H(4)N(3)A(1)F(1)	(N(F)(N(H(H)(H(N(H(A)))))))	3307	0 1 0 0 0;0 1 0 1 0;0 2 0 0 0;0 2 0 1 0;1 2 0 0 0;1 2 0 1 0;2 2 0 0 0;2 2 0 1 0;2 3 0 0 0;2 3 0 1 0;3 2 0 0 0;3 2 0 1 0;3 3 0 0 0;3 3 0 1 0;3 3 1 0 0;3 3 1 1 0;4 3 0 0 0;4 3 0 1 0;4 3 1 0 0;	1694.6	5	47.6906	11.6311	114.658	9	-0.00281	-0.9857	0.7619	0.5625	0	0	0	0	3.13072319e-315	1.77003983e-316	-1	0	1.77003983e-316	sp|P01859|IGHG2_HUMAN	IGHG2	176	null		3.41666e+08	0.00819691	2576.81	55.06	951.38	3	1
20221111_HCC_GP_19.25542.25542.2.0.dta	20221111_HCC_GP_19.25542.25542.2.0.dta	20221111_HCC_GP_19	25542	2351.98	2860.1	1430.55	2	1	EEQFJSTFR		1157.52	8 2 0 0 0	H(8)N(2)	(N(N(H(H)(H(H)(H(H(H(H))))))))	14676	0 1 0 0 0;0 2 0 0 0;1 2 0 0 0;2 2 0 0 0;3 2 0 0 0;4 2 0 0 0;5 2 0 0 0;6 2 0 0 0;7 2 0 0 0;	1702.58	5	43.8446	15.8526	95.8298	7	-0.00468	-1.63638	1	0.625	0	0	0	0	5.4998e-101	2.42601e-102	-1	0	2.42601e-102	sp|P01859|IGHG2_HUMAN	IGHG2	176	null		2.60277e+08	0.00803223	2331.49	36.23	1430.56	2	1
20221111_HCC_GP_19.28369.28369.3.0.dta	20221111_HCC_GP_19.28369.28369.3.0.dta	20221111_HCC_GP_19	28369	2581.12	3055.2	1019.07	3	1	EEQFJSTFR		1157.52	4 4 1 1 0	H(4)N(4)A(1)F(1)	(N(F)(N(H(H(N))(H(N(H(A)))))))	3135	0 1 0 0 0;0 1 0 1 0;0 2 0 0 0;0 2 0 1 0;1 2 0 0 0;1 2 0 1 0;2 2 0 0 0;2 2 0 1 0;2 3 0 0 0;2 3 0 1 0;3 2 0 0 0;3 2 0 1 0;3 3 0 0 0;3 3 0 1 0;3 3 1 0 0;3 3 1 1 0;3 4 0 0 0;3 4 0 1 0;4 3 0 0 0;4 3 0 1 0;4 3 1 0 0;4 3 1 1 0;4 4 0 0 0;4 4 0 1 0;4 4 1 0 0;	1897.68	5	50.7883	12.6091	121.693	9	-0.00688	-2.25186	0.66667	0.5625	0	0	0	0	1.24449e-128	1.3671e-129	-1	0	1.3671e-129	sp|P01859|IGHG2_HUMAN	IGHG2	176	null		7.57939e+08	0.0233902	2565.91	42.08	1019.07	3	1
20221111_HCC_GP_19.26123.26123.2.0.dta	20221111_HCC_GP_19.26123.26123.2.0.dta	20221111_HCC_GP_19	26123	2399.96	2602.05	1301.53	2	1	EEQFJSTFR		1157.52	3 4 0 1 0	H(3)N(4)F(1)	(N(F)(N(H(H(N))(H(N)))))	3180	0 1 0 0 0;0 1 0 1 0;0 2 0 0 0;0 2 0 1 0;1 2 0 0 0;1 2 0 1 0;2 2 0 0 0;2 2 0 1 0;2 3 0 0 0;2 3 0 1 0;3 2 0 0 0;3 2 0 1 0;3 3 0 0 0;3 3 0 1 0;3 4 0 0 0;	1444.53	5	49.3797	6.60479	128.819	9	-0.00562	-2.15865	0.88235	0.375	0	0	0	0	3.46708e-136	4.33402e-137	-1	0	4.33402e-137	sp|P01859|IGHG2_HUMAN	IGHG2	176	null		2.94498e+09	0.0908831	2384.74	44.52	1301.53	2	1
20221111_HCC_GP_19.26305.26305.3.0.dta	20221111_HCC_GP_19.26305.26305.3.0.dta	20221111_HCC_GP_19	26305	2415.14	2805.13	935.714	3	1	EEQFJSTFR		1157.52	3 5 0 1 0	H(3)N(5)F(1)	(N(F)(N(H(N)(H(N))(H(N)))))	6173	0 1 0 0 0;0 1 0 1 0;0 2 0 0 0;0 2 0 1 0;1 2 0 0 0;1 2 0 1 0;1 3 0 0 0;1 3 0 1 0;2 2 0 0 0;2 2 0 1 0;2 3 0 0 0;2 3 0 1 0;2 4 0 0 0;2 4 0 1 0;3 2 0 0 0;3 2 0 1 0;3 3 0 0 0;3 3 0 1 0;3 4 0 0 0;3 4 0 1 0;3 5 0 0 0;	1647.61	5	69.2848	13.649	172.609	9	-0.00724	-2.58186	0.91304	0.625	0	0	0	0	6.17428e-183	2.05809e-183	-1	0	2.05809e-183	sp|P01859|IGHG2_HUMAN	IGHG2	176	null		6.83747e+08	0.0211007	2399.94	40.18	935.717	3	1
20221111_HCC_GP_19.26067.26067.2.0.dta	20221111_HCC_GP_19.26067.26067.2.0.dta	20221111_HCC_GP_19	26067	2395.48	2373.94	1187.47	2	1	EEQFJSTFR		1157.52	5 2 0 0 0	H(5)N(2)	(N(N(H(H)(H(H)(H)))))	14695	0 1 0 0 0;0 2 0 0 0;1 2 0 0 0;2 2 0 0 0;3 2 0 0 0;4 2 0 0 0;	1216.42	5	33.8215	11.7528	74.8062	7	-0.00505	-2.12638	1	0.5625	0	0	0	0	2.91651e-78	1.40524e-79	-1	0	1.40524e-79	sp|P01859|IGHG2_HUMAN	IGHG2	176	null		1.38027e+08	0.00425955	2380.23	24.36	1187.48	2	1
20221111_HCC_GP_19.25780.25780.3.0.dta	20221111_HCC_GP_19.25780.25780.3.0.dta	20221111_HCC_GP_19	25780	2371.69	2764.1	922.039	3	1	EEQFJSTFR		1157.52	4 4 0 1 0	H(4)N(4)F(1)	(N(F)(N(H(H(N))(H(N(H))))))	3155	0 1 0 0 0;0 1 0 1 0;0 2 0 0 0;0 2 0 1 0;1 2 0 0 0;1 2 0 1 0;2 2 0 0 0;2 2 0 1 0;2 3 0 0 0;2 3 0 1 0;3 2 0 0 0;3 2 0 1 0;3 3 0 0 0;3 3 0 1 0;3 4 0 0 0;3 4 0 1 0;4 3 0 0 0;4 3 0 1 0;4 4 0 0 0;	1606.59	5	61.1242	19.4788	138.466	9	-0.00753	-2.72289	0.80952	0.625	0	0	0	0	2.16854e-146	4.38279e-147	-1	0	4.38279e-147	sp|P01859|IGHG2_HUMAN	IGHG2	176	null		4.0534e+09	0.125089	2356.33	48.27	922.041	3	1
20221111_HCC_GP_20.25766.25766.3.0.dta	20221111_HCC_GP_20.25766.25766.3.0.dta	20221111_HCC_GP_20	25766	2396.64	2602.05	868.021	3	1	EEQFJSTFR		1157.52	3 4 0 1 0	H(3)N(4)F(1)	(N(F)(N(H(H(N))(H(N)))))	3180	0 1 0 0 0;0 1 0 1 0;0 2 0 0 0;0 2 0 1 0;1 2 0 0 0;1 2 0 1 0;2 2 0 0 0;2 2 0 1 0;2 3 0 0 0;2 3 0 1 0;3 2 0 0 0;3 2 0 1 0;3 3 0 0 0;3 3 0 1 0;3 4 0 0 0;	1444.53	5	63.4893	29.7563	126.136	9	-0.00737	-2.83274	0.88235	0.6875	0	0	0	0	0	0	-1	0	0	sp|P01859|IGHG2_HUMAN	IGHG2	176	null		3.26318e+09	0.0955976	2378.48	46.49	868.024	3	1
20221111_HCC_GP_20.27566.27566.3.0.dta	20221111_HCC_GP_20.27566.27566.3.0.dta	20221111_HCC_GP_20	27566	2549.31	3217.25	1073.09	3	1	EEQFJSTFR		1157.52	5 4 1 1 0	H(5)N(4)A(1)F(1)	(N(F)(N(H(H(N(H)))(H(N(H(A)))))))	2373	0 1 0 0 0;0 1 0 1 0;0 2 0 0 0;0 2 0 1 0;1 2 0 0 0;1 2 0 1 0;2 2 0 0 0;2 2 0 1 0;2 3 0 0 0;2 3 0 1 0;3 2 0 0 0;3 2 0 1 0;3 3 0 0 0;3 3 0 1 0;3 3 1 0 0;3 3 1 1 0;3 4 0 0 0;3 4 0 1 0;4 3 0 0 0;4 3 0 1 0;4 3 1 0 0;4 3 1 1 0;4 4 0 0 0;4 4 0 1 0;4 4 1 0 0;4 4 1 1 0;5 4 0 0 0;5 4 0 1 0;5 4 1 0 0;	2059.73	5	47.8555	14.7232	109.387	9	-0.00882	-2.74157	0.58065	0.5625	0	0	0	0	0	0	-1	0	0	sp|P01859|IGHG2_HUMAN	IGHG2	176	null		1.94122e+09	0.0568697	2530.78	49.04	1073.09	3	1
20221111_HCC_GP_20.26246.26246.2.0.dta	20221111_HCC_GP_20.26246.26246.2.0.dta	20221111_HCC_GP_20	26246	2436.88	2195.89	1098.45	2	1	EEQFJSTFR		1157.52	3 2 0 1 0	H(3)N(2)F(1)	(N(F)(N(H(H)(H))))	3355	0 1 0 0 0;0 1 0 1 0;0 2 0 0 0;0 2 0 1 0;1 2 0 0 0;1 2 0 1 0;2 2 0 0 0;2 2 0 1 0;3 2 0 0 0;	1038.38	5	52.4396	27.063	99.5677	9	-0.00492	-2.23957	1	0.6875	0	0	0	0	0	0	-1	0	0	sp|P01859|IGHG2_HUMAN	IGHG2	176	null		1.10565e+08	0.00323909	2405.7	54.89	1098.45	2	1
20221111_HCC_GP_20.26062.26062.2.0.dta	20221111_HCC_GP_20.26062.26062.2.0.dta	20221111_HCC_GP_20	26062	2421.72	2398.97	1199.99	2	1	EEQFJSTFR		1157.52	3 3 0 1 0	H(3)N(3)F(1)	(N(F)(N(H(H)(H(N)))))	3347	0 1 0 0 0;0 1 0 1 0;0 2 0 0 0;0 2 0 1 0;1 2 0 0 0;1 2 0 1 0;2 2 0 0 0;2 2 0 1 0;2 3 0 0 0;2 3 0 1 0;3 2 0 0 0;3 2 0 1 0;3 3 0 0 0;	1241.45	5	36.6533	15.0904	76.6988	9	-0.00443	-1.84512	0.66667	0.5625	0	0	0	0	0	0	-1	0	0	sp|P01859|IGHG2_HUMAN	IGHG2	176	null		6.29832e+08	0.0184515	2363.48	86.03	1199.99	2	1
20221111_HCC_GP_20.25584.25584.2.0.dta	20221111_HCC_GP_20.25584.25584.2.0.dta	20221111_HCC_GP_20	25584	2381.31	2561.03	1281.02	2	1	EEQFJSTFR		1157.52	4 3 0 1 0	H(4)N(3)F(1)	(N(F)(N(H(H)(H(N(H))))))	3324	0 1 0 0 0;0 1 0 1 0;0 2 0 0 0;0 2 0 1 0;1 2 0 0 0;1 2 0 1 0;2 2 0 0 0;2 2 0 1 0;2 3 0 0 0;2 3 0 1 0;3 2 0 0 0;3 2 0 1 0;3 3 0 0 0;3 3 0 1 0;4 3 0 0 0;	1403.51	5	35.0806	6.99604	87.2375	9	-0.00411	-1.60554	0.76471	0.375	0	0	0	0	0	0	-1	0	0	sp|P01859|IGHG2_HUMAN	IGHG2	176	null		3.68019e+08	0.0107814	2351.05	65.64	1281.02	2	1
20221111_HCC_GP_20.26006.26006.3.0.dta	20221111_HCC_GP_20.26006.26006.3.0.dta	20221111_HCC_GP_20	26006	2416.7	2805.13	935.715	3	1	EEQFJSTFR		1157.52	3 5 0 1 0	H(3)N(5)F(1)	(N(F)(N(H(N)(H(N))(H(N)))))	6173	0 1 0 0 0;0 1 0 1 0;0 2 0 0 0;0 2 0 1 0;1 2 0 0 0;1 2 0 1 0;1 3 0 0 0;1 3 0 1 0;2 2 0 0 0;2 2 0 1 0;2 3 0 0 0;2 3 0 1 0;2 4 0 0 0;2 4 0 1 0;3 2 0 0 0;3 2 0 1 0;3 3 0 0 0;3 3 0 1 0;3 4 0 0 0;3 4 0 1 0;3 5 0 0 0;	1647.61	5	67.7419	21.3582	153.883	9	-0.00596	-2.12413	0.86957	0.75	0	0	0	0	0	0	-1	0	0	sp|P01859|IGHG2_HUMAN	IGHG2	176	null		1.00373e+09	0.0294051	2401.07	48.44	935.717	3	1
20221111_HCC_GP_20.25767.25767.2.0.dta	20221111_HCC_GP_20.25767.25767.2.0.dta	20221111_HCC_GP_20	25767	2396.77	2398.97	1199.99	2	1	EEQFJSTFR		1157.52	3 3 0 1 0	H(3)N(3)F(1)	(N(F)(N(H(H)(H(N)))))	3347	0 1 0 0 0;0 1 0 1 0;0 2 0 0 0;0 2 0 1 0;1 2 0 0 0;1 2 0 1 0;2 2 0 0 0;2 2 0 1 0;2 3 0 0 0;2 3 0 1 0;3 2 0 0 0;3 2 0 1 0;3 3 0 0 0;	1241.45	5	43.7451	21.6463	84.7857	9	-0.00453	-1.88764	0.73333	0.625	0	0	0	0	0	0	-1	0	0	sp|P01859|IGHG2_HUMAN	IGHG2	176	null		6.29832e+08	0.0184515	2356.68	92.83	1199.99	2	1
20221111_HCC_GP_21.28411.28411.3.0.dta	20221111_HCC_GP_21.28411.28411.3.0.dta	20221111_HCC_GP_21	28411	2592.58	3055.2	1019.07	3	1	EEQFJSTFR		1157.52	4 4 1 1 0	H(4)N(4)A(1)F(1)	(N(F)(N(H(H(N))(H(N(H(A)))))))	3135	0 1 0 0 0;0 1 0 1 0;0 2 0 0 0;0 2 0 1 0;1 2 0 0 0;1 2 0 1 0;2 2 0 0 0;2 2 0 1 0;2 3 0 0 0;2 3 0 1 0;3 2 0 0 0;3 2 0 1 0;3 3 0 0 0;3 3 0 1 0;3 3 1 0 0;3 3 1 1 0;3 4 0 0 0;3 4 0 1 0;4 3 0 0 0;4 3 0 1 0;4 3 1 0 0;4 3 1 1 0;4 4 0 0 0;4 4 0 1 0;4 4 1 0 0;	1897.68	5	45.4301	8.93245	113.211	9	-0.00555	-1.81686	0.66667	0.5	0	0	0	0	6.78598e-62	7.07582e-63	-1	0	7.07582e-63	sp|P01859|IGHG2_HUMAN	IGHG2	176	null		6.51754e+08	0.0254112	2574.68	42.95	1019.07	3	1
20221111_HCC_GP_21.28100.28100.3.0.dta	20221111_HCC_GP_21.28100.28100.3.0.dta	20221111_HCC_GP_21	28100	2565.41	3217.25	1073.09	3	1	EEQFJSTFR		1157.52	5 4 1 1 0	H(5)N(4)A(1)F(1)	(N(F)(N(H(H(N(H)))(H(N(H(A)))))))	2373	0 1 0 0 0;0 1 0 1 0;0 2 0 0 0;0 2 0 1 0;1 2 0 0 0;1 2 0 1 0;2 2 0 0 0;2 2 0 1 0;2 3 0 0 0;2 3 0 1 0;3 2 0 0 0;3 2 0 1 0;3 3 0 0 0;3 3 0 1 0;3 3 1 0 0;3 3 1 1 0;3 4 0 0 0;3 4 0 1 0;4 3 0 0 0;4 3 0 1 0;4 3 1 0 0;4 3 1 1 0;4 4 0 0 0;4 4 0 1 0;4 4 1 0 0;4 4 1 1 0;5 4 0 0 0;5 4 0 1 0;5 4 1 0 0;	2059.73	5	42.5002	7.27271	107.923	9	-0.00657	-2.04315	0.58065	0.375	0	0	0	0	3.47194e-59	2.34501e-60	-1	0	2.34501e-60	sp|P01859|IGHG2_HUMAN	IGHG2	176	null		7.59199e+08	0.0296004	2539.96	48.95	1073.09	3	1
20221111_HCC_GP_21.26402.26402.3.0.dta	20221111_HCC_GP_21.26402.26402.3.0.dta	20221111_HCC_GP_21	26402	2424.03	2805.13	935.715	3	1	EEQFJSTFR		1157.52	3 5 0 1 0	H(3)N(5)F(1)	(N(F)(N(H(N)(H(N))(H(N)))))	6173	0 1 0 0 0;0 1 0 1 0;0 2 0 0 0;0 2 0 1 0;1 2 0 0 0;1 2 0 1 0;1 3 0 0 0;1 3 0 1 0;2 2 0 0 0;2 2 0 1 0;2 3 0 0 0;2 3 0 1 0;2 4 0 0 0;2 4 0 1 0;3 2 0 0 0;3 2 0 1 0;3 3 0 0 0;3 3 0 1 0;3 4 0 0 0;3 4 0 1 0;3 5 0 0 0;	1647.61	5	68.6139	17.1879	164.119	9	-0.0049	-1.74554	0.91304	0.625	0	0	0	0	1.93475e-88	5.06402e-89	-1	0	5.06402e-89	sp|P01859|IGHG2_HUMAN	IGHG2	176	null		7.96215e+08	0.0310436	2408.07	38.63	935.717	3	1
20221111_HCC_GP_21.26205.26205.2.0.dta	20221111_HCC_GP_21.26205.26205.2.0.dta	20221111_HCC_GP_21	26205	2408.08	2602.05	1301.53	2	1	EEQFJSTFR		1157.52	3 4 0 1 0	H(3)N(4)F(1)	(N(F)(N(H(H(N))(H(N)))))	3180	0 1 0 0 0;0 1 0 1 0;0 2 0 0 0;0 2 0 1 0;1 2 0 0 0;1 2 0 1 0;2 2 0 0 0;2 2 0 1 0;2 3 0 0 0;2 3 0 1 0;3 2 0 0 0;3 2 0 1 0;3 3 0 0 0;3 3 0 1 0;3 4 0 0 0;	1444.53	5	66.8994	31.6344	132.392	9	-0.00341	-1.30932	0.88235	0.6875	0	0	0	0	8.64167e-72	9.60186e-73	-1	0	9.60186e-73	sp|P01859|IGHG2_HUMAN	IGHG2	176	null		2.26228e+09	0.088204	2392.49	42.47	1301.53	2	1
20221111_HCC_GP_22.25728.25728.3.0.dta	20221111_HCC_GP_22.25728.25728.3.0.dta	20221111_HCC_GP_22	25728	2396.84	2805.13	935.715	3	1	EEQFJSTFR		1157.52	3 5 0 1 0	H(3)N(5)F(1)	(N(F)(N(H(N)(H(N))(H(N)))))	6173	0 1 0 0 0;0 1 0 1 0;0 2 0 0 0;0 2 0 1 0;1 2 0 0 0;1 2 0 1 0;1 3 0 0 0;1 3 0 1 0;2 2 0 0 0;2 2 0 1 0;2 3 0 0 0;2 3 0 1 0;2 4 0 0 0;2 4 0 1 0;3 2 0 0 0;3 2 0 1 0;3 3 0 0 0;3 3 0 1 0;3 4 0 0 0;3 4 0 1 0;3 5 0 0 0;	1647.61	5	64.3987	15.1653	155.832	9	-0.00446	-1.58939	0.86957	0.5625	0	0	0	0	4.80991e-281	2.40496e-281	-1	0	2.40496e-281	sp|P01859|IGHG2_HUMAN	IGHG2	176	null		6.92891e+08	0.0146177	2381.93	36.56	935.717	3	1
20221111_HCC_GP_22.25218.25218.3.0.dta	20221111_HCC_GP_22.25218.25218.3.0.dta	20221111_HCC_GP_22	25218	2353.74	2764.1	922.039	3	1	EEQFJSTFR		1157.52	4 4 0 1 0	H(4)N(4)F(1)	(N(F)(N(H(H(N))(H(N(H))))))	3155	0 1 0 0 0;0 1 0 1 0;0 2 0 0 0;0 2 0 1 0;1 2 0 0 0;1 2 0 1 0;2 2 0 0 0;2 2 0 1 0;2 3 0 0 0;2 3 0 1 0;3 2 0 0 0;3 2 0 1 0;3 3 0 0 0;3 3 0 1 0;3 4 0 0 0;3 4 0 1 0;4 3 0 0 0;4 3 0 1 0;4 4 0 0 0;	1606.59	5	59.2723	16.7354	138.269	9	-0.00565	-2.04564	0.80952	0.625	0	0	0	0	4.16654e-249	1.04163e-249	-1	0	1.04163e-249	sp|P01859|IGHG2_HUMAN	IGHG2	176	null		5.41351e+09	0.114207	2325.6	67.55	922.041	3	1
20221111_HCC_GP_22.25513.25513.2.0.dta	20221111_HCC_GP_22.25513.25513.2.0.dta	20221111_HCC_GP_22	25513	2378.66	2602.05	1301.53	2	1	EEQFJSTFR		1157.52	3 4 0 1 0	H(3)N(4)F(1)	(N(F)(N(H(H(N))(H(N)))))	3180	0 1 0 0 0;0 1 0 1 0;0 2 0 0 0;0 2 0 1 0;1 2 0 0 0;1 2 0 1 0;2 2 0 0 0;2 2 0 1 0;2 3 0 0 0;2 3 0 1 0;3 2 0 0 0;3 2 0 1 0;3 3 0 0 0;3 3 0 1 0;3 4 0 0 0;	1444.53	5	63.5592	18.6692	146.926	9	-0.00298	-1.1456	0.94118	0.625	0	0	0	0	7.3254e-265	2.4418e-265	-1	0	2.4418e-265	sp|P01859|IGHG2_HUMAN	IGHG2	176	null		3.16648e+09	0.0668023	2366.05	43.01	1301.53	2	1
20221111_HCC_GP_23.25400.25400.3.0.dta	20221111_HCC_GP_23.25400.25400.3.0.dta	20221111_HCC_GP_23	25400	2409.62	2602.05	868.021	3	1	EEQFJSTFR		1157.52	3 4 0 1 0	H(3)N(4)F(1)	(N(F)(N(H(H(N))(H(N)))))	3180	0 1 0 0 0;0 1 0 1 0;0 2 0 0 0;0 2 0 1 0;1 2 0 0 0;1 2 0 1 0;2 2 0 0 0;2 2 0 1 0;2 3 0 0 0;2 3 0 1 0;3 2 0 0 0;3 2 0 1 0;3 3 0 0 0;3 3 0 1 0;3 4 0 0 0;	1444.53	5	64.837	20.8082	146.605	9	-0.00626	-2.4073	0.94118	0.6875	0	0	0	0	0	0	-1	0	0	sp|P01859|IGHG2_HUMAN	IGHG2	176	null		1.10936e+09	0.124172	2391.36	37.32	868.024	3	1
20221111_HCC_GP_24.27133.27133.2.0.dta	20221111_HCC_GP_24.27133.27133.2.0.dta	20221111_HCC_GP_24	27133	2403.29	2602.05	1301.53	2	1	EEQFJSTFR		1157.52	3 4 0 1 0	H(3)N(4)F(1)	(N(F)(N(H(H)(N)(H(N)))))	3417	0 1 0 0 0;0 1 0 1 0;0 2 0 0 0;0 2 0 1 0;1 2 0 0 0;1 2 0 1 0;1 3 0 0 0;1 3 0 1 0;2 2 0 0 0;2 2 0 1 0;2 3 0 0 0;2 3 0 1 0;2 4 0 0 0;2 4 0 1 0;3 2 0 0 0;3 2 0 1 0;3 3 0 0 0;3 3 0 1 0;3 4 0 0 0;	1444.53	5	25.3546	8.89087	55.9301	8	-0.00389	-1.49533	0.47619	0.4375	0	0	0	0	3.0436e-32	5.17213e-34	-1	0	5.17213e-34	sp|P01859|IGHG2_HUMAN	IGHG2	176	null		8.34824e+09	0.0545349	2361.79	60.85	1301.53	2	1
20221111_HCC_GP_24.26642.26642.2.0.dta	20221111_HCC_GP_24.26642.26642.2.0.dta	20221111_HCC_GP_24	26642	2361.8	2561.03	1281.02	2	1	EEQFJSTFR		1157.52	4 3 0 1 0	H(4)N(3)F(1)	(N(F)(N(H(H)(H(N(H))))))	3324	0 1 0 0 0;0 1 0 1 0;0 2 0 0 0;0 2 0 1 0;1 2 0 0 0;1 2 0 1 0;2 2 0 0 0;2 2 0 1 0;2 3 0 0 0;2 3 0 1 0;3 2 0 0 0;3 2 0 1 0;3 3 0 0 0;3 3 0 1 0;4 3 0 0 0;	1403.51	5	45.2133	19.3824	93.1851	9	-0.00287	-1.12136	0.70588	0.5625	0	0	0	0	4.483e-55	1.85037e-56	-1	0	1.85037e-56	sp|P01859|IGHG2_HUMAN	IGHG2	176	null		2.82226e+09	0.0184364	2341.86	56.46	1281.02	2	1
20221111_HCC_GP_24.26794.26794.2.0.dta	20221111_HCC_GP_24.26794.26794.2.0.dta	20221111_HCC_GP_24	26794	2374.78	2602.05	1301.53	2	1	EEQFJSTFR		1157.52	3 4 0 1 0	H(3)N(4)F(1)	(N(F)(N(H(H(N))(H(N)))))	3180	0 1 0 0 0;0 1 0 1 0;0 2 0 0 0;0 2 0 1 0;1 2 0 0 0;1 2 0 1 0;2 2 0 0 0;2 2 0 1 0;2 3 0 0 0;2 3 0 1 0;3 2 0 0 0;3 2 0 1 0;3 3 0 0 0;3 3 0 1 0;3 4 0 0 0;	1444.53	5	58.6287	14.9244	139.794	9	-0.00387	-1.48841	0.94118	0.5625	0	0	0	0	5.7182e-83	8.34487e-84	-1	0	8.34487e-84	sp|P01859|IGHG2_HUMAN	IGHG2	176	null		8.34824e+09	0.0545349	2361.79	60.85	1301.53	2	1
20221111_HCC_GP_24.26979.26979.2.0.dta	20221111_HCC_GP_24.26979.26979.2.0.dta	20221111_HCC_GP_24	26979	2390.2	2398.97	1199.99	2	1	EEQFJSTFR		1157.52	3 3 0 1 0	H(3)N(3)F(1)	(N(F)(N(H(H)(H(N)))))	3347	0 1 0 0 0;0 1 0 1 0;0 2 0 0 0;0 2 0 1 0;1 2 0 0 0;1 2 0 1 0;2 2 0 0 0;2 2 0 1 0;2 3 0 0 0;2 3 0 1 0;3 2 0 0 0;3 2 0 1 0;3 3 0 0 0;	1241.45	5	34.0989	21.0441	58.3436	8	-0.00388	-1.61585	0.6	0.5625	0	0	0	0	9.82155e-34	3.02751e-35	-1	0	3.02751e-35	sp|P01859|IGHG2_HUMAN	IGHG2	176	null		2.65934e+09	0.0173722	2347.44	87.28	1199.99	2	1
20221111_HCC_GP_24.27381.27381.2.0.dta	20221111_HCC_GP_24.27381.27381.2.0.dta	20221111_HCC_GP_24	27381	2422.78	2398.97	1199.99	2	1	EEQFJSTFR		1157.52	3 3 0 1 0	H(3)N(3)F(1)	(N(F)(N(H(H)(H(N)))))	3347	0 1 0 0 0;0 1 0 1 0;0 2 0 0 0;0 2 0 1 0;1 2 0 0 0;1 2 0 1 0;2 2 0 0 0;2 2 0 1 0;2 3 0 0 0;2 3 0 1 0;3 2 0 0 0;3 2 0 1 0;3 3 0 0 0;	1241.45	5	25.873	10.3114	54.7732	8	-0.00387	-1.61335	0.6	0.4375	0	0	0	0	1.58038e-31	2.8653e-33	-1	0	2.8653e-33	sp|P01859|IGHG2_HUMAN	IGHG2	176	null		2.65934e+09	0.0173722	2347.44	87.28	1199.99	2	1
20221111_HCC_GP_24.27075.27075.3.0.dta	20221111_HCC_GP_24.27075.27075.3.0.dta	20221111_HCC_GP_24	27075	2398.33	2805.13	935.715	3	1	EEQFJSTFR		1157.52	3 5 0 1 0	H(3)N(5)F(1)	(N(F)(N(H(N)(H(N))(H(N)))))	6173	0 1 0 0 0;0 1 0 1 0;0 2 0 0 0;0 2 0 1 0;1 2 0 0 0;1 2 0 1 0;1 3 0 0 0;1 3 0 1 0;2 2 0 0 0;2 2 0 1 0;2 3 0 0 0;2 3 0 1 0;2 4 0 0 0;2 4 0 1 0;3 2 0 0 0;3 2 0 1 0;3 3 0 0 0;3 3 0 1 0;3 4 0 0 0;3 4 0 1 0;3 5 0 0 0;	1647.61	5	50.4102	13.9769	118.072	8	-0.00562	-2.00328	0.82609	0.5	0	0	0	0	4.63052e-70	2.71953e-71	-1	0	2.71953e-71	sp|P01859|IGHG2_HUMAN	IGHG2	176	null		2.60714e+09	0.0170312	2385.31	41.51	935.717	3	1
20221111_HCC_GP_24.27380.27380.2.0.dta	20221111_HCC_GP_24.27380.27380.2.0.dta	20221111_HCC_GP_24	27380	2422.65	2195.89	1098.45	2	1	EEQFJSTFR		1157.52	3 2 0 1 0	H(3)N(2)F(1)	(N(F)(N(H(H)(H))))	3355	0 1 0 0 0;0 1 0 1 0;0 2 0 0 0;0 2 0 1 0;1 2 0 0 0;1 2 0 1 0;2 2 0 0 0;2 2 0 1 0;3 2 0 0 0;	1038.38	5	66.1898	53.8906	89.0312	9	-0.00249	-1.13569	0.81818	0.9375	0	0	0	0	1.49939e-52	5.11504e-54	-1	0	5.11504e-54	sp|P01859|IGHG2_HUMAN	IGHG2	176	null		1.01543e+09	0.00663328	2403.28	46.07	1098.45	2	1
20221111_HCC_GP_25.27482.27482.2.0.dta	20221111_HCC_GP_25.27482.27482.2.0.dta	20221111_HCC_GP_25	27482	2406.56	2398.97	1199.99	2	1	EEQFJSTFR		1157.52	3 3 0 1 0	H(3)N(3)F(1)	(N(F)(N(H(H)(H(N)))))	3347	0 1 0 0 0;0 1 0 1 0;0 2 0 0 0;0 2 0 1 0;1 2 0 0 0;1 2 0 1 0;2 2 0 0 0;2 2 0 1 0;2 3 0 0 0;2 3 0 1 0;3 2 0 0 0;3 2 0 1 0;3 3 0 0 0;	1241.45	5	66.5228	31.613	131.355	9	-0.00499	-2.08105	0.93333	0.6875	0	0	0	0	0	0	-1	0	0	sp|P01859|IGHG2_HUMAN	IGHG2	176	null		4.51867e+09	0.0403153	2370.28	74.25	1199.99	2	1
20221111_HCC_GP_25.27348.27348.2.0.dta	20221111_HCC_GP_25.27348.27348.2.0.dta	20221111_HCC_GP_25	27348	2395.66	2602.05	1301.53	2	1	EEQFJSTFR		1157.52	3 4 0 1 0	H(3)N(4)F(1)	(N(F)(N(H(H(N))(H(N)))))	3180	0 1 0 0 0;0 1 0 1 0;0 2 0 0 0;0 2 0 1 0;1 2 0 0 0;1 2 0 1 0;2 2 0 0 0;2 2 0 1 0;2 3 0 0 0;2 3 0 1 0;3 2 0 0 0;3 2 0 1 0;3 3 0 0 0;3 3 0 1 0;3 4 0 0 0;	1444.53	5	67.7482	15.3623	165.036	9	-0.00324	-1.24706	1	0.5625	0	0	0	0	0	0	-1	0	0	sp|P01859|IGHG2_HUMAN	IGHG2	176	null		9.98205e+09	0.0890593	2370.28	54.32	1301.53	2	1
20221111_HCC_GP_25.27791.27791.2.0.dta	20221111_HCC_GP_25.27791.27791.2.0.dta	20221111_HCC_GP_25	27791	2432.14	2195.89	1098.45	2	1	EEQFJSTFR		1157.52	3 2 0 1 0	H(3)N(2)F(1)	(N(F)(N(H(H)(H))))	3355	0 1 0 0 0;0 1 0 1 0;0 2 0 0 0;0 2 0 1 0;1 2 0 0 0;1 2 0 1 0;2 2 0 0 0;2 2 0 1 0;3 2 0 0 0;	1038.38	5	48.9656	37.6959	69.8948	8	-0.00386	-1.75958	0.81818	0.8125	0	0	0	0	6.67821e-254	1.87096e-255	-1	0	1.87096e-255	sp|P01859|IGHG2_HUMAN	IGHG2	176	null		7.36314e+08	0.00656935	2392.87	70.07	1098.45	2	1
20221111_HCC_GP_25.26643.26643.2.0.dta	20221111_HCC_GP_25.26643.26643.2.0.dta	20221111_HCC_GP_25	26643	2339.2	2860.1	1430.55	2	1	EEQFJSTFR		1157.52	8 2 0 0 0	H(8)N(2)	(N(N(H(H(H)(H))(H(H)(H(H))))))	10948	0 1 0 0 0;0 2 0 0 0;1 2 0 0 0;2 2 0 0 0;3 2 0 0 0;4 2 0 0 0;5 2 0 0 0;6 2 0 0 0;7 2 0 0 0;	1702.58	5	53.3035	22.9527	109.669	7	-0.00267	-0.93221	1	0.625	0	0	0	0	0	0	-1	0	0	sp|P01859|IGHG2_HUMAN	IGHG2	176	null		8.8889e+08	0.00793063	2318.03	52.25	1430.56	2	1
20221111_HCC_GP_25.27222.27222.2.0.dta	20221111_HCC_GP_25.27222.27222.2.0.dta	20221111_HCC_GP_25	27222	2384.85	2602.05	1301.53	2	1	EEQFJSTFR		1157.52	3 4 0 1 0	H(3)N(4)F(1)	(N(F)(N(H(H(N))(H(N)))))	3180	0 1 0 0 0;0 1 0 1 0;0 2 0 0 0;0 2 0 1 0;1 2 0 0 0;1 2 0 1 0;2 2 0 0 0;2 2 0 1 0;2 3 0 0 0;2 3 0 1 0;3 2 0 0 0;3 2 0 1 0;3 3 0 0 0;3 3 0 1 0;3 4 0 0 0;	1444.53	5	47.0272	15.774	105.069	9	-0.00323	-1.24245	0.70588	0.5625	0	0	0	0	0	0	-1	0	0	sp|P01859|IGHG2_HUMAN	IGHG2	176	null		9.98205e+09	0.0890593	2370.28	54.32	1301.53	2	1
20221111_HCC_GP_26.27015.27015.2.0.dta	20221111_HCC_GP_26.27015.27015.2.0.dta	20221111_HCC_GP_26	27015	2423.26	2195.89	1098.45	2	1	EEQFJSTFR		1157.52	3 2 0 1 0	H(3)N(2)F(1)	(N(F)(N(H(H)(H))))	3355	0 1 0 0 0;0 1 0 1 0;0 2 0 0 0;0 2 0 1 0;1 2 0 0 0;1 2 0 1 0;2 2 0 0 0;2 2 0 1 0;3 2 0 0 0;	1038.38	5	59.5508	36.258	102.809	9	-0.00538	-2.44905	1	0.8125	0	0	0	0	2.66794e-68	1.92804e-69	-1	0	1.92804e-69	sp|P01859|IGHG2_HUMAN	IGHG2	176	null		7.64742e+08	0.00574196	2400.15	63.05	1098.45	2	1
20221111_HCC_GP_26.26873.26873.2.0.dta	20221111_HCC_GP_26.26873.26873.2.0.dta	20221111_HCC_GP_26	26873	2411.07	2602.05	1301.53	2	1	EEQFJSTFR		1157.52	3 4 0 1 0	H(3)N(4)F(1)	(N(F)(N(H(H)(N)(H(N)))))	3417	0 1 0 0 0;0 1 0 1 0;0 2 0 0 0;0 2 0 1 0;1 2 0 0 0;1 2 0 1 0;1 3 0 0 0;1 3 0 1 0;2 2 0 0 0;2 2 0 1 0;2 3 0 0 0;2 3 0 1 0;2 4 0 0 0;2 4 0 1 0;3 2 0 0 0;3 2 0 1 0;3 3 0 0 0;3 3 0 1 0;3 4 0 0 0;	1444.53	5	26.9287	9.74587	58.8398	8	-0.00525	-2.01799	0.47619	0.5	0	0	0	0	1.28971e-38	1.51912e-40	-1	0	1.51912e-40	sp|P01859|IGHG2_HUMAN	IGHG2	176	null		6.72867e+09	0.0505213	2376.22	57.75	1301.53	2	1
20221111_HCC_GP_26.26838.26838.3.0.dta	20221111_HCC_GP_26.26838.26838.3.0.dta	20221111_HCC_GP_26	26838	2408.01	2805.13	935.714	3	1	EEQFJSTFR		1157.52	3 5 0 1 0	H(3)N(5)F(1)	(N(F)(N(H(N)(H(N))(H(N)))))	6173	0 1 0 0 0;0 1 0 1 0;0 2 0 0 0;0 2 0 1 0;1 2 0 0 0;1 2 0 1 0;1 3 0 0 0;1 3 0 1 0;2 2 0 0 0;2 2 0 1 0;2 3 0 0 0;2 3 0 1 0;2 4 0 0 0;2 4 0 1 0;3 2 0 0 0;3 2 0 1 0;3 3 0 0 0;3 3 0 1 0;3 4 0 0 0;3 4 0 1 0;3 5 0 0 0;	1647.61	5	67.7854	18.0406	160.169	9	-0.0068	-2.42358	0.86957	0.5625	0	0	0	0	1.63911e-106	2.74269e-107	-1	0	2.74269e-107	sp|P01859|IGHG2_HUMAN	IGHG2	176	null		4.56226e+09	0.0342551	2395.72	54.1	935.717	3	1
20221111_HCC_GP_26.26694.26694.2.0.dta	20221111_HCC_GP_26.26694.26694.2.0.dta	20221111_HCC_GP_26	26694	2395.87	2398.97	1199.99	2	1	EEQFJSTFR		1157.52	3 3 0 1 0	H(3)N(3)F(1)	(N(F)(N(H(H)(H(N)))))	3347	0 1 0 0 0;0 1 0 1 0;0 2 0 0 0;0 2 0 1 0;1 2 0 0 0;1 2 0 1 0;2 2 0 0 0;2 2 0 1 0;2 3 0 0 0;2 3 0 1 0;3 2 0 0 0;3 2 0 1 0;3 3 0 0 0;	1241.45	5	32.9123	9.3293	76.7094	9	-0.00561	-2.3395	0.73333	0.375	0	0	0	0	7.71773e-51	3.91072e-52	-1	0	3.91072e-52	sp|P01859|IGHG2_HUMAN	IGHG2	176	null		4.84097e+09	0.0363478	2371.91	73.35	1199.99	2	1
20221111_HCC_GP_26.26981.26981.2.0.dta	20221111_HCC_GP_26.26981.26981.2.0.dta	20221111_HCC_GP_26	26981	2420.16	2398.97	1199.99	2	1	EEQFJSTFR		1157.52	3 3 0 1 0	H(3)N(3)F(1)	(N(F)(N(H(H)(H(N)))))	3347	0 1 0 0 0;0 1 0 1 0;0 2 0 0 0;0 2 0 1 0;1 2 0 0 0;1 2 0 1 0;2 2 0 0 0;2 2 0 1 0;2 3 0 0 0;2 3 0 1 0;3 2 0 0 0;3 2 0 1 0;3 3 0 0 0;	1241.45	5	33.126	9.59387	76.8286	9	-0.00565	-2.35617	0.66667	0.4375	0	0	0	0	6.40462e-51	2.58748e-52	-1	0	2.58748e-52	sp|P01859|IGHG2_HUMAN	IGHG2	176	null		4.54329e+09	0.0341127	2395.72	49.54	1199.99	2	1
20221111_HCC_GP_26.28991.28991.3.0.dta	20221111_HCC_GP_26.28991.28991.3.0.dta	20221111_HCC_GP_26	28991	2587.46	3055.2	1019.07	3	1	EEQFJSTFR		1157.52	4 4 1 1 0	H(4)N(4)A(1)F(1)	(N(F)(N(H(H(N))(H(N(H(A)))))))	3135	0 1 0 0 0;0 1 0 1 0;0 2 0 0 0;0 2 0 1 0;1 2 0 0 0;1 2 0 1 0;2 2 0 0 0;2 2 0 1 0;2 3 0 0 0;2 3 0 1 0;3 2 0 0 0;3 2 0 1 0;3 3 0 0 0;3 3 0 1 0;3 3 1 0 0;3 3 1 1 0;3 4 0 0 0;3 4 0 1 0;4 3 0 0 0;4 3 0 1 0;4 3 1 0 0;4 3 1 1 0;4 4 0 0 0;4 4 0 1 0;4 4 1 0 0;	1897.68	5	68.8736	23.5361	153.072	9	-0.00727	-2.3805	0.74074	0.6875	0	0	0	0	9.42088e-102	1.34586e-102	-1	0	1.34586e-102	sp|P01859|IGHG2_HUMAN	IGHG2	176	null		3.20762e+09	0.024084	2573.35	44.46	1019.07	3	1
20221111_HCC_GP_26.26571.26571.2.0.dta	20221111_HCC_GP_26.26571.26571.2.0.dta	20221111_HCC_GP_26	26571	2385.73	2602.05	1301.53	2	1	EEQFJSTFR		1157.52	3 4 0 1 0	H(3)N(4)F(1)	(N(F)(N(H(H(N))(H(N)))))	3180	0 1 0 0 0;0 1 0 1 0;0 2 0 0 0;0 2 0 1 0;1 2 0 0 0;1 2 0 1 0;2 2 0 0 0;2 2 0 1 0;2 3 0 0 0;2 3 0 1 0;3 2 0 0 0;3 2 0 1 0;3 3 0 0 0;3 3 0 1 0;3 4 0 0 0;	1444.53	5	70.5076	29.1112	147.387	9	-0.00524	-2.01569	0.94118	0.625	0	0	0	0	6.23401e-98	5.77478e-99	-1	0	5.77478e-99	sp|P01859|IGHG2_HUMAN	IGHG2	176	null		6.67493e+09	0.0501178	2371.91	55.15	1301.53	2	1
20221111_HCC_GP_27.28450.28450.2.0.dta	20221111_HCC_GP_27.28450.28450.2.0.dta	20221111_HCC_GP_27	28450	2399.76	2602.05	1301.53	2	1	EEQFJSTFR		1157.52	3 4 0 1 0	H(3)N(4)F(1)	(N(F)(N(H(H(N))(H(N)))))	3180	0 1 0 0 0;0 1 0 1 0;0 2 0 0 0;0 2 0 1 0;1 2 0 0 0;1 2 0 1 0;2 2 0 0 0;2 2 0 1 0;2 3 0 0 0;2 3 0 1 0;3 2 0 0 0;3 2 0 1 0;3 3 0 0 0;3 3 0 1 0;3 4 0 0 0;	1444.53	5	50.5761	12.4297	121.419	9	-0.00406	-1.56066	0.82353	0.4375	0	0	0	0	6.76734e-251	3.38889e-251	-1	0	3.38889e-251	sp|P01859|IGHG2_HUMAN	IGHG2	176	null		5.54413e+09	0.125616	2379.64	45.44	1301.53	2	1
20221111_HCC_GP_29.28267.28267.2.0.dta	20221111_HCC_GP_29.28267.28267.2.0.dta	20221111_HCC_GP_29	28267	2436.01	2602.05	1301.53	2	1	EEQFJSTFR		1157.52	3 4 0 1 0	H(3)N(4)F(1)	(N(F)(N(H(H(N))(H(N)))))	3180	0 1 0 0 0;0 1 0 1 0;0 2 0 0 0;0 2 0 1 0;1 2 0 0 0;1 2 0 1 0;2 2 0 0 0;2 2 0 1 0;2 3 0 0 0;2 3 0 1 0;3 2 0 0 0;3 2 0 1 0;3 3 0 0 0;3 3 0 1 0;3 4 0 0 0;	1444.53	5	44.2635	13.0676	102.199	9	-0.00354	-1.36159	0.76471	0.5	0	0	0	0	0	0	-1	0	0	sp|P01859|IGHG2_HUMAN	IGHG2	176	null		2.87694e+09	0.0987957	2415.02	53.24	1301.53	2	1
20221111_HCC_GP_29.28445.28445.3.1.dta	20221111_HCC_GP_29.28445.28445.3.1.dta	20221111_HCC_GP_29	28445	2450.96	2805.13	935.714	3	1	EEQFJSTFR		1157.52	3 5 0 1 0	H(3)N(5)F(1)	(N(F)(N(H(N)(H(N))(H(N)))))	6173	0 1 0 0 0;0 1 0 1 0;0 2 0 0 0;0 2 0 1 0;1 2 0 0 0;1 2 0 1 0;1 3 0 0 0;1 3 0 1 0;2 2 0 0 0;2 2 0 1 0;2 3 0 0 0;2 3 0 1 0;2 4 0 0 0;2 4 0 1 0;3 2 0 0 0;3 2 0 1 0;3 3 0 0 0;3 3 0 1 0;3 4 0 0 0;3 4 0 1 0;3 5 0 0 0;	1647.61	5	52.5579	13.0366	125.955	9	-0.00674	-2.40433	0.82609	0.5625	0	0	0	0	0	0	-1	0	0	sp|P01859|IGHG2_HUMAN	IGHG2	176	null		1.18636e+09	0.0407402	2435.99	39.11	935.717	3	1
20221111_HCC_GP_30.27671.27671.2.0.dta	20221111_HCC_GP_30.27671.27671.2.0.dta	20221111_HCC_GP_30	27671	2411.79	2602.05	1301.53	2	1	EEQFJSTFR		1157.52	3 4 0 1 0	H(3)N(4)F(1)	(N(F)(N(H(H(N))(H(N)))))	3180	0 1 0 0 0;0 1 0 1 0;0 2 0 0 0;0 2 0 1 0;1 2 0 0 0;1 2 0 1 0;2 2 0 0 0;2 2 0 1 0;2 3 0 0 0;2 3 0 1 0;3 2 0 0 0;3 2 0 1 0;3 3 0 0 0;3 3 0 1 0;3 4 0 0 0;	1444.53	5	62.5312	22.0363	137.736	9	-0.00323	-1.24091	0.88235	0.625	0	0	0	0	0	0	-1	0	0	sp|P01859|IGHG2_HUMAN	IGHG2	176	null		5.75776e+09	0.124747	2396.31	50.7	1301.53	2	1
20220927_HCC_GP_1.10715.10715.2.0.dta	20220927_HCC_GP_1.10715.10715.2.0.dta	20220927_HCC_GP_1	10715	1082.88	2876.09	1438.55	2	1	EEQFJSTYR		1173.52	8 2 0 0 0	H(8)N(2)	(N(N(H(H)(H(H(H(H(H(H)))))))))	14559	0 1 0 0 0;0 2 0 0 0;1 2 0 0 0;2 2 0 0 0;3 2 0 0 0;4 2 0 0 0;5 2 0 0 0;6 2 0 0 0;7 2 0 0 0;	1702.58	5	58.374	33.7445	104.114	7	-0.00946	-3.28996	1	0.6875	0	0	0	0	6.56504e-105	3.2877e-106	-1	0	3.2877e-106	sp|P01861|IGHG4_HUMAN	IGHG4	177	null		3.32559e+08	0.00282947	1068.09	39.7	1438.55	2	1
20220927_HCC_GP_1.11232.11232.2.0.dta	20220927_HCC_GP_1.11232.11232.2.0.dta	20220927_HCC_GP_1	11232	1126.82	2618.05	1309.52	2	1	EEQFJSTYR		1173.52	3 4 0 1 0	H(3)N(4)F(1)	(N(F)(N(H(H(N))(H(N)))))	3180	0 1 0 0 0;0 1 0 1 0;0 2 0 0 0;0 2 0 1 0;1 2 0 0 0;1 2 0 1 0;2 2 0 0 0;2 2 0 1 0;2 3 0 0 0;2 3 0 1 0;3 2 0 0 0;3 2 0 1 0;3 3 0 0 0;3 3 0 1 0;3 4 0 0 0;	1444.53	5	78.9073	30.0064	169.723	9	-0.01034	-3.95063	1	0.6875	0	0	0	0	1.89698e-171	3.20128e-172	-1	0	3.20128e-172	sp|P01861|IGHG4_HUMAN	IGHG4	177	null		4.43236e+09	0.0377112	1107.79	46.8	1309.53	2	1
20220927_HCC_GP_2.11210.11210.2.0.dta	20220927_HCC_GP_2.11210.11210.2.0.dta	20220927_HCC_GP_2	11210	1117.4	2618.05	1309.52	2	1	EEQFJSTYR		1173.52	3 4 0 1 0	H(3)N(4)F(1)	(N(F)(N(H(H(N))(H(N)))))	3180	0 1 0 0 0;0 1 0 1 0;0 2 0 0 0;0 2 0 1 0;1 2 0 0 0;1 2 0 1 0;2 2 0 0 0;2 2 0 1 0;2 3 0 0 0;2 3 0 1 0;3 2 0 0 0;3 2 0 1 0;3 3 0 0 0;3 3 0 1 0;3 4 0 0 0;	1444.53	5	87.6061	45.3828	166.021	9	-0.00867	-3.31351	1	0.75	0	0	0	0	3.34666e-115	5.81183e-116	-1	0	5.81183e-116	sp|P01861|IGHG4_HUMAN	IGHG4	177	null		1.09008e+10	0.0429307	1101.78	45.21	1309.53	2	1
20220927_HCC_GP_2.11587.11587.3.1.dta	20220927_HCC_GP_2.11587.11587.3.1.dta	20220927_HCC_GP_2	11587	1147.01	2821.12	941.045	3	1	EEQFJSTYR		1173.52	3 5 0 1 0	H(3)N(5)F(1)	(N(F)(N(H(N)(H(N))(H(N)))))	6173	0 1 0 0 0;0 1 0 1 0;0 2 0 0 0;0 2 0 1 0;1 2 0 0 0;1 2 0 1 0;1 3 0 0 0;1 3 0 1 0;2 2 0 0 0;2 2 0 1 0;2 3 0 0 0;2 3 0 1 0;2 4 0 0 0;2 4 0 1 0;3 2 0 0 0;3 2 0 1 0;3 3 0 0 0;3 3 0 1 0;3 4 0 0 0;3 4 0 1 0;3 5 0 0 0;	1647.61	5	74.7907	20.1309	176.302	9	-0.00968	-3.43	0.91304	0.625	0	0	0	0	3.30289e-122	9.45952e-123	-1	0	9.45952e-123	sp|P01861|IGHG4_HUMAN	IGHG4	177	null		2.00267e+09	0.00788714	1126.35	38.94	941.048	3	1
20220927_HCC_GP_3.11225.11225.2.0.dta	20220927_HCC_GP_3.11225.11225.2.0.dta	20220927_HCC_GP_3	11225	1132.89	2618.05	1309.53	2	1	EEQFJSTYR		1173.52	3 4 0 1 0	H(3)N(4)F(1)	(N(F)(N(H(H(N))(H(N)))))	3180	0 1 0 0 0;0 1 0 1 0;0 2 0 0 0;0 2 0 1 0;1 2 0 0 0;1 2 0 1 0;2 2 0 0 0;2 2 0 1 0;2 3 0 0 0;2 3 0 1 0;3 2 0 0 0;3 2 0 1 0;3 3 0 0 0;3 3 0 1 0;3 4 0 0 0;	1444.53	5	58.0821	26.8272	116.127	9	-0.00742	-2.833	0.82353	0.625	0	0	0	0	9.88569e-148	6.00741e-149	-1	0	6.00741e-149	sp|P01861|IGHG4_HUMAN	IGHG4	177	null		2.58568e+09	0.0230063	1113.82	42.38	1309.53	2	1
20221111_HCC_GP_05.19813.19813.2.0.dta	20221111_HCC_GP_05.19813.19813.2.0.dta	20221111_HCC_GP_05	19813	1841.93	2618.05	1309.53	2	1	EEQFJSTYR		1173.52	3 4 0 1 0	H(3)N(4)F(1)	(N(F)(N(H(H(N))(H(N)))))	3180	0 1 0 0 0;0 1 0 1 0;0 2 0 0 0;0 2 0 1 0;1 2 0 0 0;1 2 0 1 0;2 2 0 0 0;2 2 0 1 0;2 3 0 0 0;2 3 0 1 0;3 2 0 0 0;3 2 0 1 0;3 3 0 0 0;3 3 0 1 0;3 4 0 0 0;	1444.53	5	50.6447	16.1465	114.713	9	-0.00477	-1.82232	0.82353	0.5625	0	0	0	0	3.37503e-230	1.34739e-231	-1	0	1.34739e-231	sp|P01861|IGHG4_HUMAN	IGHG4	177	null		8.10517e+08	0.00602548	1825.81	36.52	1309.53	2	1
20221111_HCC_GP_06.21189.21189.2.0.dta	20221111_HCC_GP_06.21189.21189.2.0.dta	20221111_HCC_GP_06	21189	1868.41	2618.05	1309.53	2	1	EEQFJSTYR		1173.52	3 4 0 1 0	H(3)N(4)F(1)	(N(F)(N(H(H)(N)(H(N)))))	3417	0 1 0 0 0;0 1 0 1 0;0 2 0 0 0;0 2 0 1 0;1 2 0 0 0;1 2 0 1 0;1 3 0 0 0;1 3 0 1 0;2 2 0 0 0;2 2 0 1 0;2 3 0 0 0;2 3 0 1 0;2 4 0 0 0;2 4 0 1 0;3 2 0 0 0;3 2 0 1 0;3 3 0 0 0;3 3 0 1 0;3 4 0 0 0;	1444.53	5	64.0062	18.3061	148.878	9	-0.00552	-2.1088	0.90476	0.5625	0	0	0	0	0	0	-1	0	0	sp|P01861|IGHG4_HUMAN	IGHG4	177	null		1.03696e+09	0.0140513	1850.86	43.61	1309.53	2	1
20221111_HCC_GP_15.20090.20090.2.0.dta	20221111_HCC_GP_15.20090.20090.2.0.dta	20221111_HCC_GP_15	20090	1917.92	2618.05	1309.53	2	1	EEQFJSTYR		1173.52	3 4 0 1 0	H(3)N(4)F(1)	(N(F)(N(H(H(N))(H(N)))))	3180	0 1 0 0 0;0 1 0 1 0;0 2 0 0 0;0 2 0 1 0;1 2 0 0 0;1 2 0 1 0;2 2 0 0 0;2 2 0 1 0;2 3 0 0 0;2 3 0 1 0;3 2 0 0 0;3 2 0 1 0;3 3 0 0 0;3 3 0 1 0;3 4 0 0 0;	1444.53	5	46.6157	12.3219	110.304	9	-0.00522	-1.99344	0.88235	0.5625	0	0	0	0	4.21323e-15	5.38435e-16	-1	0	5.38435e-16	sp|P01861|IGHG4_HUMAN	IGHG4	177	null		3.39369e+08	0.0101539	1906.23	40.18	1309.53	2	1
20221111_HCC_GP_17.20273.20273.2.0.dta	20221111_HCC_GP_17.20273.20273.2.0.dta	20221111_HCC_GP_17	20273	1914.46	2618.05	1309.53	2	1	EEQFJSTYR		1173.52	3 4 0 1 0	H(3)N(4)F(1)	(N(F)(N(H(H(N))(H(N)))))	3180	0 1 0 0 0;0 1 0 1 0;0 2 0 0 0;0 2 0 1 0;1 2 0 0 0;1 2 0 1 0;2 2 0 0 0;2 2 0 1 0;2 3 0 0 0;2 3 0 1 0;3 2 0 0 0;3 2 0 1 0;3 3 0 0 0;3 3 0 1 0;3 4 0 0 0;	1444.53	5	54.8905	21.6007	116.715	9	-0.00285	-1.08742	0.88235	0.625	0	0	0	0	0	0	-1	0	0	sp|P01861|IGHG4_HUMAN	IGHG4	177	null		4.09894e+08	0.00950549	1902.16	33.25	1309.53	2	1
20221111_HCC_GP_20.20206.20206.3.0.dta	20221111_HCC_GP_20.20206.20206.3.0.dta	20221111_HCC_GP_20	20206	1918.96	2618.05	873.354	3	1	EEQFJSTYR		1173.52	3 4 0 1 0	H(3)N(4)F(1)	(N(F)(N(H(H(N))(H(N)))))	3180	0 1 0 0 0;0 1 0 1 0;0 2 0 0 0;0 2 0 1 0;1 2 0 0 0;1 2 0 1 0;2 2 0 0 0;2 2 0 1 0;2 3 0 0 0;2 3 0 1 0;3 2 0 0 0;3 2 0 1 0;3 3 0 0 0;3 3 0 1 0;3 4 0 0 0;	1444.53	5	57.6912	16.9001	133.446	9	-0.00452	-1.72721	0.94118	0.625	0	0	0	0	0	0	-1	0	0	sp|P01861|IGHG4_HUMAN	IGHG4	177	null		5.04513e+08	0.0147802	1901.75	37.67	873.355	3	1
20221111_HCC_GP_24.21167.21167.3.0.dta	20221111_HCC_GP_24.21167.21167.3.0.dta	20221111_HCC_GP_24	21167	1919.44	2618.05	873.354	3	1	EEQFJSTYR		1173.52	3 4 0 1 0	H(3)N(4)F(1)	(N(F)(N(H(H(N))(H(N)))))	3180	0 1 0 0 0;0 1 0 1 0;0 2 0 0 0;0 2 0 1 0;1 2 0 0 0;1 2 0 1 0;2 2 0 0 0;2 2 0 1 0;2 3 0 0 0;2 3 0 1 0;3 2 0 0 0;3 2 0 1 0;3 3 0 0 0;3 3 0 1 0;3 4 0 0 0;	1444.53	5	48.5391	8.85563	122.237	9	-0.00489	-1.8693	0.88235	0.4375	0	0	0	0	1.51939e-72	1.70755e-73	-1	0	1.70755e-73	sp|P01861|IGHG4_HUMAN	IGHG4	177	null		9.06641e+08	0.00592263	1903.17	32.91	873.355	3	1
20221111_HCC_GP_25.21211.21211.2.1.dta	20221111_HCC_GP_25.21211.21211.2.1.dta	20221111_HCC_GP_25	21211	1905.04	2618.05	1309.53	2	1	EEQFJSTYR		1173.52	3 4 0 1 0	H(3)N(4)F(1)	(N(F)(N(H(H(N))(H(N)))))	3180	0 1 0 0 0;0 1 0 1 0;0 2 0 0 0;0 2 0 1 0;1 2 0 0 0;1 2 0 1 0;2 2 0 0 0;2 2 0 1 0;2 3 0 0 0;2 3 0 1 0;3 2 0 0 0;3 2 0 1 0;3 3 0 0 0;3 3 0 1 0;3 4 0 0 0;	1444.53	5	34.5073	15.1213	70.5098	8	-0.00277	-1.05992	0.64706	0.5625	0	0	0	0	3.48698e-256	6.01407e-258	-1	0	6.01407e-258	sp|P01861|IGHG4_HUMAN	IGHG4	177	null		5.44277e+08	0.00485601	1887.9	34.54	1309.53	2	1
20221111_HCC_GP_26.21258.21258.2.0.dta	20221111_HCC_GP_26.21258.21258.2.0.dta	20221111_HCC_GP_26	21258	1928.43	2414.97	1207.99	2	1	EEQFJSTYR		1173.52	3 3 0 1 0	H(3)N(3)F(1)	(N(F)(N(H(H)(H(N)))))	3347	0 1 0 0 0;0 1 0 1 0;0 2 0 0 0;0 2 0 1 0;1 2 0 0 0;1 2 0 1 0;2 2 0 0 0;2 2 0 1 0;2 3 0 0 0;2 3 0 1 0;3 2 0 0 0;3 2 0 1 0;3 3 0 0 0;	1241.45	5	21.4833	5.53313	51.1049	8	-0.00277	-1.14883	0.6	0.375	0	0	0	0	2.28693e-33	4.44823e-35	-1	0.0078125	0.0078125	sp|P01861|IGHG4_HUMAN	IGHG4	177	null		3.96104e+08	0.00297409	1913.6	23.11	1207.99	2	1
20221111_HCC_GP_26.20954.20954.2.0.dta	20221111_HCC_GP_26.20954.20954.2.0.dta	20221111_HCC_GP_26	20954	1902.36	2577.02	1289.01	2	1	EEQFJSTYR		1173.52	4 3 0 1 0	H(4)N(3)F(1)	(N(F)(N(H(H)(H(N(H))))))	3324	0 1 0 0 0;0 1 0 1 0;0 2 0 0 0;0 2 0 1 0;1 2 0 0 0;1 2 0 1 0;2 2 0 0 0;2 2 0 1 0;2 3 0 0 0;2 3 0 1 0;3 2 0 0 0;3 2 0 1 0;3 3 0 0 0;3 3 0 1 0;4 3 0 0 0;	1403.51	5	30.7283	5.38667	77.7913	9	-0.00253	-0.98013	0.70588	0.375	0	0	0	0	1.42096e-51	2.66857e-53	-1	0.0078125	0.0078125	sp|P01861|IGHG4_HUMAN	IGHG4	177	null		3.20604e+08	0.00240721	1887.68	29.85	1289.02	2	1
20221111_HCC_GP_26.21080.21080.2.0.dta	20221111_HCC_GP_26.21080.21080.2.0.dta	20221111_HCC_GP_26	21080	1913.62	2618.05	1309.53	2	1	EEQFJSTYR		1173.52	3 4 0 1 0	H(3)N(4)F(1)	(N(F)(N(H(H(N))(H(N)))))	3180	0 1 0 0 0;0 1 0 1 0;0 2 0 0 0;0 2 0 1 0;1 2 0 0 0;1 2 0 1 0;2 2 0 0 0;2 2 0 1 0;2 3 0 0 0;2 3 0 1 0;3 2 0 0 0;3 2 0 1 0;3 3 0 0 0;3 3 0 1 0;3 4 0 0 0;	1444.53	5	40.2118	9.70707	96.8635	9	-0.00163	-0.62448	0.70588	0.5	0	0	0	0	2.2835e-64	8.87902e-66	-1	0	8.87902e-66	sp|P01861|IGHG4_HUMAN	IGHG4	177	null		6.72366e+08	0.00504837	1896.07	40.65	1309.53	2	1
20220927_HCC_GP_1.7808.7808.2.0.dta	20220927_HCC_GP_1.7808.7808.2.0.dta	20220927_HCC_GP_1	7808	840.719	2634.04	1317.52	2	1	EEQYJSTYR		1189.51	3 4 0 1 0	H(3)N(4)F(1)	(N(F)(N(H(H(N))(H(N)))))	3180	0 1 0 0 0;0 1 0 1 0;0 2 0 0 0;0 2 0 1 0;1 2 0 0 0;1 2 0 1 0;2 2 0 0 0;2 2 0 1 0;2 3 0 0 0;2 3 0 1 0;3 2 0 0 0;3 2 0 1 0;3 3 0 0 0;3 3 0 1 0;3 4 0 0 0;	1444.53	5	32.7861	10.0984	74.9205	9	-0.00842	-3.19545	0.58824	0.4375	0	0	0	0	2.24584e-75	1.13029e-76	-1	0	1.13029e-76	sp|P01857|IGHG1_HUMAN	IGHG1	180	null		3.67066e+09	0.0312305	825.19	35.54	1317.53	2	1
20220927_HCC_GP_2.7708.7708.2.0.dta	20220927_HCC_GP_2.7708.7708.2.0.dta	20220927_HCC_GP_2	7708	836.004	2634.04	1317.52	2	1	EEQYJSTYR		1189.51	3 4 0 1 0	H(3)N(4)F(1)	(N(F)(N(H(H(N))(H(N)))))	3180	0 1 0 0 0;0 1 0 1 0;0 2 0 0 0;0 2 0 1 0;1 2 0 0 0;1 2 0 1 0;2 2 0 0 0;2 2 0 1 0;2 3 0 0 0;2 3 0 1 0;3 2 0 0 0;3 2 0 1 0;3 3 0 0 0;3 3 0 1 0;3 4 0 0 0;	1444.53	5	49.9401	20.0903	105.375	9	-0.00702	-2.66622	0.70588	0.625	0	0	0	0	3.73158e-73	9.96581e-75	-1	0	9.96581e-75	sp|P01857|IGHG1_HUMAN	IGHG1	180	null		6.82822e+09	0.0268917	820.06	33.28	1317.53	2	1
20220927_HCC_GP_4.7574.7574.2.0.dta	20220927_HCC_GP_4.7574.7574.2.0.dta	20220927_HCC_GP_4	7574	827.019	2634.04	1317.52	2	1	EEQYJSTYR		1189.51	3 4 0 1 0	H(3)N(4)F(1)	(N(F)(N(H(H(N))(H(N)))))	3180	0 1 0 0 0;0 1 0 1 0;0 2 0 0 0;0 2 0 1 0;1 2 0 0 0;1 2 0 1 0;2 2 0 0 0;2 2 0 1 0;2 3 0 0 0;2 3 0 1 0;3 2 0 0 0;3 2 0 1 0;3 3 0 0 0;3 3 0 1 0;3 4 0 0 0;	1444.53	5	43.6409	20.6243	86.386	9	-0.00762	-2.89325	0.64706	0.625	0	0	0	0	4.56185e-63	1.43242e-64	-1	0	1.43242e-64	sp|P01857|IGHG1_HUMAN	IGHG1	180	null		2.10246e+09	0.0245739	814.05	32.05	1317.53	2	1
20221111_HCC_GP_05.15093.15093.2.0.dta	20221111_HCC_GP_05.15093.15093.2.0.dta	20221111_HCC_GP_05	15093	1437.28	2634.04	1317.53	2	1	EEQYJSTYR		1189.51	3 4 0 1 0	H(3)N(4)F(1)	(N(F)(N(H(H(N))(H(N)))))	3180	0 1 0 0 0;0 1 0 1 0;0 2 0 0 0;0 2 0 1 0;1 2 0 0 0;1 2 0 1 0;2 2 0 0 0;2 2 0 1 0;2 3 0 0 0;2 3 0 1 0;3 2 0 0 0;3 2 0 1 0;3 3 0 0 0;3 3 0 1 0;3 4 0 0 0;	1444.53	5	34.1603	15.6693	68.5006	9	-0.00076	-0.2904	0.58824	0.5625	0	0	0	0	1.94484e-136	1.95011e-138	-1	0	1.95011e-138	sp|P01857|IGHG1_HUMAN	IGHG1	180	null		1.0129e+09	0.00753001	1425.42	32.61	1317.53	2	1
20221111_HCC_GP_06.16152.16152.2.0.dta	20221111_HCC_GP_06.16152.16152.2.0.dta	20221111_HCC_GP_06	16152	1462.93	2634.04	1317.52	2	1	EEQYJSTYR		1189.51	3 4 0 1 0	H(3)N(4)F(1)	(N(F)(N(H(H(N))(H(N)))))	3180	0 1 0 0 0;0 1 0 1 0;0 2 0 0 0;0 2 0 1 0;1 2 0 0 0;1 2 0 1 0;2 2 0 0 0;2 2 0 1 0;2 3 0 0 0;2 3 0 1 0;3 2 0 0 0;3 2 0 1 0;3 3 0 0 0;3 3 0 1 0;3 4 0 0 0;	1444.53	5	71.7478	34.1538	141.565	9	-0.00338	-1.28355	0.88235	0.75	0	0	0	0	0	0	-1	0	0	sp|P01857|IGHG1_HUMAN	IGHG1	180	null		2.68313e+09	0.0363577	1446.61	42.65	1317.53	2	1
20221111_HCC_GP_06.16369.16369.2.0.dta	20221111_HCC_GP_06.16369.16369.2.0.dta	20221111_HCC_GP_06	16369	1481.22	2430.96	1215.99	2	1	EEQYJSTYR		1189.51	3 3 0 1 0	H(3)N(3)F(1)	(N(F)(N(H(H)(H(N)))))	3347	0 1 0 0 0;0 1 0 1 0;0 2 0 0 0;0 2 0 1 0;1 2 0 0 0;1 2 0 1 0;2 2 0 0 0;2 2 0 1 0;2 3 0 0 0;2 3 0 1 0;3 2 0 0 0;3 2 0 1 0;3 3 0 0 0;	1241.45	5	43.491	21.9704	83.4579	9	-0.00309	-1.27291	0.73333	0.625	0	0	0	0	0	0	-1	0	0	sp|P01857|IGHG1_HUMAN	IGHG1	180	null		6.84647e+08	0.00927728	1446.61	56.42	1215.99	2	1
20221111_HCC_GP_07.15340.15340.2.0.dta	20221111_HCC_GP_07.15340.15340.2.0.dta	20221111_HCC_GP_07	15340	1468.7	2634.04	1317.53	2	1	EEQYJSTYR		1189.51	3 4 0 1 0	H(3)N(4)F(1)	(N(F)(N(H(H(N))(H(N)))))	3180	0 1 0 0 0;0 1 0 1 0;0 2 0 0 0;0 2 0 1 0;1 2 0 0 0;1 2 0 1 0;2 2 0 0 0;2 2 0 1 0;2 3 0 0 0;2 3 0 1 0;3 2 0 0 0;3 2 0 1 0;3 3 0 0 0;3 3 0 1 0;3 4 0 0 0;	1444.53	5	43.5295	9.95628	105.88	9	-0.00079	-0.29875	0.76471	0.5	0	0	0	0	3.61443e-145	5.16495e-146	-1	0	5.16495e-146	sp|P01857|IGHG1_HUMAN	IGHG1	180	null		1.2909e+09	0.028167	1450.49	43.3	1317.53	2	1
20221111_HCC_GP_08.14828.14828.2.0.dta	20221111_HCC_GP_08.14828.14828.2.0.dta	20221111_HCC_GP_08	14828	1431.79	2634.04	1317.53	2	1	EEQYJSTYR		1189.51	3 4 0 1 0	H(3)N(4)F(1)	(N(F)(N(H(H(N))(H(N)))))	3180	0 1 0 0 0;0 1 0 1 0;0 2 0 0 0;0 2 0 1 0;1 2 0 0 0;1 2 0 1 0;2 2 0 0 0;2 2 0 1 0;2 3 0 0 0;2 3 0 1 0;3 2 0 0 0;3 2 0 1 0;3 3 0 0 0;3 3 0 1 0;3 4 0 0 0;	1444.53	5	38.5657	11.2042	89.38	9	-0.00302	-1.1484	0.70588	0.4375	0	0	0	0	1.50617e-91	1.15561e-92	-1	0	1.15561e-92	sp|P01857|IGHG1_HUMAN	IGHG1	180	null		8.90803e+08	0.0115361	1414.34	37.8	1317.53	2	1
20221111_HCC_GP_08.13966.13966.2.0.dta	20221111_HCC_GP_08.13966.13966.2.0.dta	20221111_HCC_GP_08	13966	1357.81	2892.09	1446.55	2	1	EEQYJSTYR		1189.51	8 2 0 0 0	H(8)N(2)	(N(N(H(H(H))(H(H)(H(H(H)))))))	11494	0 1 0 0 0;0 2 0 0 0;1 2 0 0 0;2 2 0 0 0;3 2 0 0 0;4 2 0 0 0;5 2 0 0 0;6 2 0 0 0;7 2 0 0 0;	1702.58	5	35.9001	18.132	68.8981	7	-0.00208	-0.72066	0.72727	0.625	0	0	0	0	2.46128e-70	9.66172e-72	-1	0	9.66172e-72	sp|P01857|IGHG1_HUMAN	IGHG1	180	null		4.44172e+08	0.00575213	1340.73	25.19	1446.55	2	1
20221111_HCC_GP_08.14709.14709.2.0.dta	20221111_HCC_GP_08.14709.14709.2.0.dta	20221111_HCC_GP_08	14709	1421.79	2796.09	1398.55	2	1	EEQYJSTYR		1189.51	4 4 0 1 0	H(4)N(4)F(1)	(N(F)(N(H(H(N))(H(N(H))))))	3155	0 1 0 0 0;0 1 0 1 0;0 2 0 0 0;0 2 0 1 0;1 2 0 0 0;1 2 0 1 0;2 2 0 0 0;2 2 0 1 0;2 3 0 0 0;2 3 0 1 0;3 2 0 0 0;3 2 0 1 0;3 3 0 0 0;3 3 0 1 0;3 4 0 0 0;3 4 0 1 0;4 3 0 0 0;4 3 0 1 0;4 4 0 0 0;	1606.59	5	26.3261	8.25397	59.8888	8	-0.00605	-2.16243	0.57143	0.4375	0	0	0	0	5.89732e-61	1.46798e-62	-1	0	1.46798e-62	sp|P01857|IGHG1_HUMAN	IGHG1	180	null		6.17801e+08	0.00800068	1402.83	39.44	1398.55	2	1
20221111_HCC_GP_09.16490.16490.2.0.dta	20221111_HCC_GP_09.16490.16490.2.0.dta	20221111_HCC_GP_09	16490	1487.99	2634.04	1317.53	2	1	EEQYJSTYR		1189.51	3 4 0 1 0	H(3)N(4)F(1)	(N(F)(N(H(H(N))(H(N)))))	3180	0 1 0 0 0;0 1 0 1 0;0 2 0 0 0;0 2 0 1 0;1 2 0 0 0;1 2 0 1 0;2 2 0 0 0;2 2 0 1 0;2 3 0 0 0;2 3 0 1 0;3 2 0 0 0;3 2 0 1 0;3 3 0 0 0;3 3 0 1 0;3 4 0 0 0;	1444.53	5	33.2648	12.3096	72.1816	9	-0.0031	-1.17877	0.58824	0.4375	0	0	0	0	3.42019e-24	5.26753e-25	-1	0	5.26753e-25	sp|P01857|IGHG1_HUMAN	IGHG1	180	null		5.4221e+08	0.00653617	1475.23	30.17	1317.53	2	1
20221111_HCC_GP_10.15570.15570.2.0.dta	20221111_HCC_GP_10.15570.15570.2.0.dta	20221111_HCC_GP_10	15570	1463.72	2634.04	1317.52	2	1	EEQYJSTYR		1189.51	3 4 0 1 0	H(3)N(4)F(1)	(N(F)(N(H(H(N))(H(N)))))	3180	0 1 0 0 0;0 1 0 1 0;0 2 0 0 0;0 2 0 1 0;1 2 0 0 0;1 2 0 1 0;2 2 0 0 0;2 2 0 1 0;2 3 0 0 0;2 3 0 1 0;3 2 0 0 0;3 2 0 1 0;3 3 0 0 0;3 3 0 1 0;3 4 0 0 0;	1444.53	5	35.5863	15.174	73.4948	9	-0.00508	-1.92895	0.64706	0.5625	0	0	0	0	4.78069e-50	1.22905e-51	-1	0	1.22905e-51	sp|P01857|IGHG1_HUMAN	IGHG1	180	null		4.57297e+08	0.0112131	1451.67	28.89	1317.53	2	1
20221111_HCC_GP_12.16991.16991.2.0.dta	20221111_HCC_GP_12.16991.16991.2.0.dta	20221111_HCC_GP_12	16991	1568.18	2634.04	1317.53	2	1	EEQYJSTYR		1189.51	3 4 0 1 0	H(3)N(4)F(1)	(N(F)(N(H(H(N))(H(N)))))	3180	0 1 0 0 0;0 1 0 1 0;0 2 0 0 0;0 2 0 1 0;1 2 0 0 0;1 2 0 1 0;2 2 0 0 0;2 2 0 1 0;2 3 0 0 0;2 3 0 1 0;3 2 0 0 0;3 2 0 1 0;3 3 0 0 0;3 3 0 1 0;3 4 0 0 0;	1444.53	5	64.2524	32.2022	123.774	9	-0.00272	-1.03298	0.82353	0.75	0	0	0	0	2.51275e-87	2.30288e-88	-1	0	2.30288e-88	sp|P01857|IGHG1_HUMAN	IGHG1	180	null		1.67499e+09	0.030001	1554.75	32.36	1317.53	2	1
20221111_HCC_GP_13.16360.16360.2.0.dta	20221111_HCC_GP_13.16360.16360.2.0.dta	20221111_HCC_GP_13	16360	1563.33	2837.12	1419.06	2	1	EEQYJSTYR		1189.51	3 5 0 1 0	H(3)N(5)F(1)	(N(F)(N(H(N)(H(N))(H(N)))))	6173	0 1 0 0 0;0 1 0 1 0;0 2 0 0 0;0 2 0 1 0;1 2 0 0 0;1 2 0 1 0;1 3 0 0 0;1 3 0 1 0;2 2 0 0 0;2 2 0 1 0;2 3 0 0 0;2 3 0 1 0;2 4 0 0 0;2 4 0 1 0;3 2 0 0 0;3 2 0 1 0;3 3 0 0 0;3 3 0 1 0;3 4 0 0 0;3 4 0 1 0;3 5 0 0 0;	1647.61	5	26.735	8.16616	61.2198	8	-0.0065	-2.29016	0.52174	0.4375	0	0	0	0	7.57925e-12	3.4393e-13	-1	0	3.4393e-13	sp|P01857|IGHG1_HUMAN	IGHG1	180	null		1.93199e+08	0.00256256	1545.52	35.35	1419.07	2	1
20221111_HCC_GP_13.15835.15835.2.0.dta	20221111_HCC_GP_13.15835.15835.2.0.dta	20221111_HCC_GP_13	15835	1517.62	2634.04	1317.52	2	1	EEQYJSTYR		1189.51	3 4 0 1 0	H(3)N(4)F(1)	(N(F)(N(H(H(N))(H(N)))))	3180	0 1 0 0 0;0 1 0 1 0;0 2 0 0 0;0 2 0 1 0;1 2 0 0 0;1 2 0 1 0;2 2 0 0 0;2 2 0 1 0;2 3 0 0 0;2 3 0 1 0;3 2 0 0 0;3 2 0 1 0;3 3 0 0 0;3 3 0 1 0;3 4 0 0 0;	1444.53	5	64.7371	37.3601	115.58	9	-0.00376	-1.42781	0.82353	0.8125	0	0	0	0	5.78007e-18	4.88407e-19	-1	0	4.88407e-19	sp|P01857|IGHG1_HUMAN	IGHG1	180	null		1.7954e+09	0.0238139	1506.6	34.77	1317.53	2	1
20221111_HCC_GP_14.15514.15514.2.0.dta	20221111_HCC_GP_14.15514.15514.2.0.dta	20221111_HCC_GP_14	15514	1504.75	2634.04	1317.52	2	1	EEQYJSTYR		1189.51	3 4 0 1 0	H(3)N(4)F(1)	(N(F)(N(H(H(N))(H(N)))))	3180	0 1 0 0 0;0 1 0 1 0;0 2 0 0 0;0 2 0 1 0;1 2 0 0 0;1 2 0 1 0;2 2 0 0 0;2 2 0 1 0;2 3 0 0 0;2 3 0 1 0;3 2 0 0 0;3 2 0 1 0;3 3 0 0 0;3 3 0 1 0;3 4 0 0 0;	1444.53	5	59.1303	24.8081	122.872	9	-0.004	-1.51817	0.88235	0.625	0	0	0	0	1.71414e-59	2.44581e-60	-1	0	2.44581e-60	sp|P01857|IGHG1_HUMAN	IGHG1	180	null		8.66501e+08	0.024383	1491.82	35.55	1317.53	2	1
20221111_HCC_GP_15.15433.15433.2.0.dta	20221111_HCC_GP_15.15433.15433.2.0.dta	20221111_HCC_GP_15	15433	1515.4	2634.04	1317.52	2	1	EEQYJSTYR		1189.51	3 4 0 1 0	H(3)N(4)F(1)	(N(F)(N(H(H(N))(H(N)))))	3180	0 1 0 0 0;0 1 0 1 0;0 2 0 0 0;0 2 0 1 0;1 2 0 0 0;1 2 0 1 0;2 2 0 0 0;2 2 0 1 0;2 3 0 0 0;2 3 0 1 0;3 2 0 0 0;3 2 0 1 0;3 3 0 0 0;3 3 0 1 0;3 4 0 0 0;	1444.53	5	50.7292	17.0764	113.227	9	-0.00426	-1.61916	0.82353	0.5625	0	0	0	0	2.57348e-15	3.85319e-16	-1	0	3.85319e-16	sp|P01857|IGHG1_HUMAN	IGHG1	180	null		1.87376e+09	0.0560632	1503.2	31.29	1317.53	2	1
20221111_HCC_GP_16.15258.15258.2.0.dta	20221111_HCC_GP_16.15258.15258.2.0.dta	20221111_HCC_GP_16	15258	1495.73	2634.04	1317.52	2	1	EEQYJSTYR		1189.51	3 4 0 1 0	H(3)N(4)F(1)	(N(F)(N(H(H(N))(H(N)))))	3180	0 1 0 0 0;0 1 0 1 0;0 2 0 0 0;0 2 0 1 0;1 2 0 0 0;1 2 0 1 0;2 2 0 0 0;2 2 0 1 0;2 3 0 0 0;2 3 0 1 0;3 2 0 0 0;3 2 0 1 0;3 3 0 0 0;3 3 0 1 0;3 4 0 0 0;	1444.53	5	24.4576	8.1274	54.7851	8	-0.00399	-1.51513	0.52941	0.375	0	0	0	0	3.34944e-208	3.571e-210	-1	0	3.571e-210	sp|P01857|IGHG1_HUMAN	IGHG1	180	null		8.43851e+08	0.0164963	1476.42	36.08	1317.53	2	1
20221111_HCC_GP_18.15079.15079.2.0.dta	20221111_HCC_GP_18.15079.15079.2.0.dta	20221111_HCC_GP_18	15079	1486.89	2634.04	1317.52	2	1	EEQYJSTYR		1189.51	3 4 0 1 0	H(3)N(4)F(1)	(N(F)(N(H(H(N))(H(N)))))	3180	0 1 0 0 0;0 1 0 1 0;0 2 0 0 0;0 2 0 1 0;1 2 0 0 0;1 2 0 1 0;2 2 0 0 0;2 2 0 1 0;2 3 0 0 0;2 3 0 1 0;3 2 0 0 0;3 2 0 1 0;3 3 0 0 0;3 3 0 1 0;3 4 0 0 0;	1444.53	5	24.259	10.6523	49.5285	8	-0.00376	-1.42705	0.52941	0.4375	0	0	0	0	9.75452e-134	6.50362e-136	-1	0	6.50362e-136	sp|P01857|IGHG1_HUMAN	IGHG1	180	null		5.07535e+08	0.0121763	1473.29	25.45	1317.53	2	1
20221111_HCC_GP_19.15001.15001.2.0.dta	20221111_HCC_GP_19.15001.15001.2.0.dta	20221111_HCC_GP_19	15001	1467.14	2730.04	1365.52	2	1	EEQYJSTYR		1189.51	7 2 0 0 0	H(7)N(2)	(N(N(H(H(H(H)))(H(H(H))))))	10306	0 1 0 0 0;0 2 0 0 0;1 2 0 0 0;2 2 0 0 0;3 2 0 0 0;4 2 0 0 0;5 2 0 0 0;6 2 0 0 0;	1540.53	5	36.3618	16.1924	73.8194	7	-0.00152	-0.55705	0.9	0.5625	0	0	0	0	3.40817e-77	7.15797e-79	-1	0	7.15797e-79	sp|P01857|IGHG1_HUMAN	IGHG1	180	null		1.31121e+08	0.00404645	1448.93	37.65	1365.52	2	1
20221111_HCC_GP_19.15665.15665.3.0.dta	20221111_HCC_GP_19.15665.15665.3.0.dta	20221111_HCC_GP_19	15665	1523.53	2634.04	878.685	3	1	EEQYJSTYR		1189.51	3 4 0 1 0	H(3)N(4)F(1)	(N(F)(N(H(H(N))(H(N)))))	3180	0 1 0 0 0;0 1 0 1 0;0 2 0 0 0;0 2 0 1 0;1 2 0 0 0;1 2 0 1 0;2 2 0 0 0;2 2 0 1 0;2 3 0 0 0;2 3 0 1 0;3 2 0 0 0;3 2 0 1 0;3 3 0 0 0;3 3 0 1 0;3 4 0 0 0;	1444.53	5	59.7683	17.0417	139.118	9	-0.00607	-2.3048	0.94118	0.625	0	0	0	0	4.43464e-147	9.2227e-148	-1	0	9.2227e-148	sp|P01857|IGHG1_HUMAN	IGHG1	180	null		1.22179e+09	0.037705	1509.16	38.14	878.687	3	1
20221111_HCC_GP_19.15374.15374.2.0.dta	20221111_HCC_GP_19.15374.15374.2.0.dta	20221111_HCC_GP_19	15374	1498.68	2405.93	1203.47	2	1	EEQYJSTYR		1189.51	5 2 0 0 0	H(5)N(2)	(N(N(H(H)(H(H)(H)))))	14695	0 1 0 0 0;0 2 0 0 0;1 2 0 0 0;2 2 0 0 0;3 2 0 0 0;4 2 0 0 0;	1216.42	5	49.1913	29.6909	85.4062	7	-0.00509	-2.11474	1	0.6875	0	0	0	0	9.76323e-90	2.89098e-91	-1	0	2.89098e-91	sp|P01857|IGHG1_HUMAN	IGHG1	180	null		3.52389e+08	0.0108749	1486.58	32.64	1203.47	2	1
20221111_HCC_GP_20.15650.15650.2.0.dta	20221111_HCC_GP_20.15650.15650.2.0.dta	20221111_HCC_GP_20	15650	1522.68	2227.88	1114.44	2	1	EEQYJSTYR		1189.51	3 2 0 1 0	H(3)N(2)F(1)	(N(F)(N(H(H)(H))))	3355	0 1 0 0 0;0 1 0 1 0;0 2 0 0 0;0 2 0 1 0;1 2 0 0 0;1 2 0 1 0;2 2 0 0 0;2 2 0 1 0;3 2 0 0 0;	1038.38	5	29.5438	15.3793	55.8492	8	-0.00471	-2.11585	0.72727	0.5625	0	0	0	0	0	0	-1	0	0	sp|P01857|IGHG1_HUMAN	IGHG1	180	null		2.30501e+08	0.00675272	1504.84	41.65	1114.45	2	1
20221111_HCC_GP_20.15558.15558.2.0.dta	20221111_HCC_GP_20.15558.15558.2.0.dta	20221111_HCC_GP_20	15558	1514.49	2634.04	1317.52	2	1	EEQYJSTYR		1189.51	3 4 0 1 0	H(3)N(4)F(1)	(N(F)(N(H(H(N))(H(N)))))	3180	0 1 0 0 0;0 1 0 1 0;0 2 0 0 0;0 2 0 1 0;1 2 0 0 0;1 2 0 1 0;2 2 0 0 0;2 2 0 1 0;2 3 0 0 0;2 3 0 1 0;3 2 0 0 0;3 2 0 1 0;3 3 0 0 0;3 3 0 1 0;3 4 0 0 0;	1444.53	5	53.4528	19.518	116.475	9	-0.00621	-2.35946	0.82353	0.625	0	0	0	0	0	0	-1	0	0	sp|P01857|IGHG1_HUMAN	IGHG1	180	null		7.76405e+08	0.0227454	1500.91	29.77	1317.53	2	1
20221111_HCC_GP_20.15694.15694.2.0.dta	20221111_HCC_GP_20.15694.15694.2.0.dta	20221111_HCC_GP_20	15694	1526.69	2430.96	1215.99	2	1	EEQYJSTYR		1189.51	3 3 0 1 0	H(3)N(3)F(1)	(N(F)(N(H(H)(H(N)))))	3347	0 1 0 0 0;0 1 0 1 0;0 2 0 0 0;0 2 0 1 0;1 2 0 0 0;1 2 0 1 0;2 2 0 0 0;2 2 0 1 0;2 3 0 0 0;2 3 0 1 0;3 2 0 0 0;3 2 0 1 0;3 3 0 0 0;	1241.45	5	28.6692	16.9634	50.4085	8	-0.00334	-1.37246	0.6	0.5625	0	0	0	0	0	0	-1	0	0	sp|P01857|IGHG1_HUMAN	IGHG1	180	null		2.56638e+08	0.00751844	1500.91	45.58	1215.99	2	1
20221111_HCC_GP_24.16464.16464.2.0.dta	20221111_HCC_GP_24.16464.16464.2.0.dta	20221111_HCC_GP_24	16464	1526.02	2430.96	1215.99	2	1	EEQYJSTYR		1189.51	3 3 0 1 0	H(3)N(3)F(1)	(N(F)(N(H(H)(H(N)))))	3347	0 1 0 0 0;0 1 0 1 0;0 2 0 0 0;0 2 0 1 0;1 2 0 0 0;1 2 0 1 0;2 2 0 0 0;2 2 0 1 0;2 3 0 0 0;2 3 0 1 0;3 2 0 0 0;3 2 0 1 0;3 3 0 0 0;	1241.45	5	41.0841	24.7036	71.505	9	-0.00337	-1.38726	0.6	0.6875	0	0	0	0	7.72706e-42	1.28995e-43	-1	0	1.28995e-43	sp|P01857|IGHG1_HUMAN	IGHG1	180	null		8.97208e+08	0.00586101	1508.96	42.37	1215.99	2	1
20221111_HCC_GP_24.16229.16229.2.0.dta	20221111_HCC_GP_24.16229.16229.2.0.dta	20221111_HCC_GP_24	16229	1505.15	2634.04	1317.52	2	1	EEQYJSTYR		1189.51	3 4 0 1 0	H(3)N(4)F(1)	(N(F)(N(H(H(N))(H(N)))))	3180	0 1 0 0 0;0 1 0 1 0;0 2 0 0 0;0 2 0 1 0;1 2 0 0 0;1 2 0 1 0;2 2 0 0 0;2 2 0 1 0;2 3 0 0 0;2 3 0 1 0;3 2 0 0 0;3 2 0 1 0;3 3 0 0 0;3 3 0 1 0;3 4 0 0 0;	1444.53	5	54.1039	23.8251	110.336	9	-0.00437	-1.65788	0.76471	0.625	0	0	0	0	1.98237e-65	1.3204e-66	-1	0	1.3204e-66	sp|P01857|IGHG1_HUMAN	IGHG1	180	null		1.81989e+09	0.0118885	1491.91	42.41	1317.53	2	1
20221111_HCC_GP_24.16330.16330.2.0.dta	20221111_HCC_GP_24.16330.16330.2.0.dta	20221111_HCC_GP_24	16330	1513.61	2227.88	1114.45	2	1	EEQYJSTYR		1189.51	3 2 0 1 0	H(3)N(2)F(1)	(N(F)(N(H(H)(H))))	3355	0 1 0 0 0;0 1 0 1 0;0 2 0 0 0;0 2 0 1 0;1 2 0 0 0;1 2 0 1 0;2 2 0 0 0;2 2 0 1 0;3 2 0 0 0;	1038.38	5	68.6362	45.6641	111.299	9	-0.00333	-1.49463	1	0.8125	0	0	0	0	5.24191e-66	2.04067e-67	-1	0	2.04067e-67	sp|P01857|IGHG1_HUMAN	IGHG1	180	null		8.90462e+08	0.00581694	1496.13	55.21	1114.45	2	1
20221111_HCC_GP_26.16523.16523.2.0.dta	20221111_HCC_GP_26.16523.16523.2.0.dta	20221111_HCC_GP_26	16523	1512.89	2430.96	1215.99	2	1	EEQYJSTYR		1189.51	3 3 0 1 0	H(3)N(3)F(1)	(N(F)(N(H(H)(H(N)))))	3347	0 1 0 0 0;0 1 0 1 0;0 2 0 0 0;0 2 0 1 0;1 2 0 0 0;1 2 0 1 0;2 2 0 0 0;2 2 0 1 0;2 3 0 0 0;2 3 0 1 0;3 2 0 0 0;3 2 0 1 0;3 3 0 0 0;	1241.45	5	19.5096	8.32855	40.2743	8	-0.00244	-1.0047	0.53333	0.375	0	0	0	0	4.10703e-26	7.15363e-28	-1	0	7.15363e-28	sp|P01857|IGHG1_HUMAN	IGHG1	180	null		1.4751e+09	0.0110756	1499.33	31.24	1215.99	2	1
20221111_HCC_GP_26.16301.16301.2.0.dta	20221111_HCC_GP_26.16301.16301.2.0.dta	20221111_HCC_GP_26	16301	1493.32	2593.02	1297.01	2	1	EEQYJSTYR		1189.51	4 3 0 1 0	H(4)N(3)F(1)	(N(F)(N(H(H)(H(N(H))))))	3324	0 1 0 0 0;0 1 0 1 0;0 2 0 0 0;0 2 0 1 0;1 2 0 0 0;1 2 0 1 0;2 2 0 0 0;2 2 0 1 0;2 3 0 0 0;2 3 0 1 0;3 2 0 0 0;3 2 0 1 0;3 3 0 0 0;3 3 0 1 0;4 3 0 0 0;	1403.51	5	17.8529	5.96021	39.9393	8	-0.0002	-0.07783	0.47059	0.375	0	0	0	0	6.88551e-26	1.30982e-27	-1	0	1.30982e-27	sp|P01857|IGHG1_HUMAN	IGHG1	180	null		9.99583e+08	0.00750523	1480.47	32.4	1297.01	2	1
20221111_HCC_GP_26.16416.16416.2.0.dta	20221111_HCC_GP_26.16416.16416.2.0.dta	20221111_HCC_GP_26	16416	1503.67	2227.88	1114.45	2	1	EEQYJSTYR		1189.51	3 2 0 1 0	H(3)N(2)F(1)	(N(F)(N(H(H)(H))))	3355	0 1 0 0 0;0 1 0 1 0;0 2 0 0 0;0 2 0 1 0;1 2 0 0 0;1 2 0 1 0;2 2 0 0 0;2 2 0 1 0;3 2 0 0 0;	1038.38	5	30.125	8.05562	71.111	9	-0.00256	-1.14811	0.81818	0.375	0	0	0	0	5.06532e-47	1.41232e-48	-1	0	1.41232e-48	sp|P01857|IGHG1_HUMAN	IGHG1	180	null		6.58721e+08	0.00494592	1485.27	45.3	1114.45	2	1
20221111_HCC_GP_27.17715.17715.2.0.dta	20221111_HCC_GP_27.17715.17715.2.0.dta	20221111_HCC_GP_27	17715	1565.7	2837.12	1419.06	2	1	EEQYJSTYR		1189.51	3 5 0 1 0	H(3)N(5)F(1)	(N(F)(N(H(N)(H(N))(H(N)))))	6173	0 1 0 0 0;0 1 0 1 0;0 2 0 0 0;0 2 0 1 0;1 2 0 0 0;1 2 0 1 0;1 3 0 0 0;1 3 0 1 0;2 2 0 0 0;2 2 0 1 0;2 3 0 0 0;2 3 0 1 0;2 4 0 0 0;2 4 0 1 0;3 2 0 0 0;3 2 0 1 0;3 3 0 0 0;3 3 0 1 0;3 4 0 0 0;3 4 0 1 0;3 5 0 0 0;	1647.61	5	26.3934	11.5928	53.8802	8	-0.00306	-1.07837	0.47826	0.5625	0	0	0	0	2.08317e-107	6.96278e-109	-1	0	6.96278e-109	sp|P01857|IGHG1_HUMAN	IGHG1	180	null		1.54161e+08	0.00349291	1550.12	33.29	1419.07	2	1
20221111_HCC_GP_27.17155.17155.2.0.dta	20221111_HCC_GP_27.17155.17155.2.0.dta	20221111_HCC_GP_27	17155	1519.13	2634.04	1317.53	2	1	EEQYJSTYR		1189.51	3 4 0 1 0	H(3)N(4)F(1)	(N(F)(N(H(H(N))(H(N)))))	3180	0 1 0 0 0;0 1 0 1 0;0 2 0 0 0;0 2 0 1 0;1 2 0 0 0;1 2 0 1 0;2 2 0 0 0;2 2 0 1 0;2 3 0 0 0;2 3 0 1 0;3 2 0 0 0;3 2 0 1 0;3 3 0 0 0;3 3 0 1 0;3 4 0 0 0;	1444.53	5	45.9136	19.5685	94.8403	9	-0.00208	-0.79001	0.70588	0.5625	0	0	0	0	1.43363e-194	2.04805e-195	-1	0	2.04805e-195	sp|P01857|IGHG1_HUMAN	IGHG1	180	null		2.09863e+09	0.0475496	1498.62	46.11	1317.53	2	1
20221111_HCC_GP_28.16688.16688.2.0.dta	20221111_HCC_GP_28.16688.16688.2.0.dta	20221111_HCC_GP_28	16688	1526.92	2634.04	1317.52	2	1	EEQYJSTYR		1189.51	3 4 0 1 0	H(3)N(4)F(1)	(N(F)(N(H(H(N))(H(N)))))	3180	0 1 0 0 0;0 1 0 1 0;0 2 0 0 0;0 2 0 1 0;1 2 0 0 0;1 2 0 1 0;2 2 0 0 0;2 2 0 1 0;2 3 0 0 0;2 3 0 1 0;3 2 0 0 0;3 2 0 1 0;3 3 0 0 0;3 3 0 1 0;3 4 0 0 0;	1444.53	5	41.0583	18.6691	82.6381	9	-0.00402	-1.52576	0.64706	0.5625	0	0	0	0	0	0	-1	0	0	sp|P01857|IGHG1_HUMAN	IGHG1	180	null		1.11706e+09	0.0166119	1510.2	36.9	1317.53	2	1
20221111_HCC_GP_28.15802.15802.2.0.dta	20221111_HCC_GP_28.15802.15802.2.0.dta	20221111_HCC_GP_28	15802	1449.7	3054.14	1527.58	2	1	EEQYJSTYR		1189.51	9 2 0 0 0	H(9)N(2)	(N(N(H(H(H)(H(H)))(H(H(H(H)))))))	10773	0 1 0 0 0;0 2 0 0 0;1 2 0 0 0;2 2 0 0 0;3 2 0 0 0;4 2 0 0 0;5 2 0 0 0;6 2 0 0 0;7 2 0 0 0;8 2 0 0 0;	1864.63	5	40.2482	21.6012	74.8782	7	-0.00114	-0.37445	0.83333	0.6875	0	0	0	0	0	0	-1	0	0	sp|P01857|IGHG1_HUMAN	IGHG1	180	null		1.0445e+08	0.00155328	1436.95	20.72	1527.58	2	1
20221111_HCC_GP_29.17339.17339.2.0.dta	20221111_HCC_GP_29.17339.17339.2.0.dta	20221111_HCC_GP_29	17339	1572.27	2634.04	1317.52	2	1	EEQYJSTYR		1189.51	3 4 0 1 0	H(3)N(4)F(1)	(N(F)(N(H(H(N))(H(N)))))	3180	0 1 0 0 0;0 1 0 1 0;0 2 0 0 0;0 2 0 1 0;1 2 0 0 0;1 2 0 1 0;2 2 0 0 0;2 2 0 1 0;2 3 0 0 0;2 3 0 1 0;3 2 0 0 0;3 2 0 1 0;3 3 0 0 0;3 3 0 1 0;3 4 0 0 0;	1444.53	5	46.2726	20.7481	93.6752	9	-0.00408	-1.54854	0.76471	0.625	0	0	0	0	0	0	-1	0	0	sp|P01857|IGHG1_HUMAN	IGHG1	180	null		3.22333e+08	0.0110691	1556.01	32.77	1317.53	2	1
20221111_HCC_GP_05.31727.31727.3.0.dta	20221111_HCC_GP_05.31727.31727.3.0.dta	20221111_HCC_GP_05	31727	2825.26	4243.67	1415.23	3	1	EHEGAIYPDJTTDFQR		1892.84	5 4 2 1 0	H(5)N(4)A(2)F(1)	(N(N(H(H(N(H(A))))(H(N(F)(H(A)))))))	12517	0 1 0 0 0;0 2 0 0 0;1 2 0 0 0;2 2 0 0 0;2 3 0 0 0;2 3 0 1 0;3 2 0 0 0;3 3 0 0 0;3 3 0 1 0;3 3 1 0 0;3 3 1 1 0;3 4 0 0 0;3 4 0 1 0;4 3 0 0 0;4 3 0 1 0;4 3 1 0 0;4 3 1 1 0;4 4 0 0 0;4 4 0 1 0;4 4 1 0 0;4 4 1 1 0;5 4 0 0 0;5 4 0 1 0;5 4 1 0 0;5 4 1 1 0;5 4 2 0 0;	2350.83	10	18.8539	6.2615	42.2398	5	0.00116	0.27409	0.57143	0.2	0	0	0	0	4.41159e-83	3.77494e-85	-1	0	3.77494e-85	sp|P00450|CERU_HUMAN	CP	138	null		1.82265e+08	0.00135498	2796.99	67.34	1415.23	3	1
20221111_HCC_GP_05.31727.31727.3.0.dta	20221111_HCC_GP_05.31727.31727.3.0.dta	20221111_HCC_GP_05	31727	2825.26	4243.67	1415.23	3	1	EHEGAIYPDJTTDFQR		1892.84	5 4 2 1 0	H(5)N(4)A(2)F(1)	(N(N(H(H(N(H(A))))(H(N(F)(H(A)))))))	12517	0 1 0 0 0;0 2 0 0 0;1 2 0 0 0;2 2 0 0 0;2 3 0 0 0;2 3 0 1 0;3 2 0 0 0;3 3 0 0 0;3 3 0 1 0;3 3 1 0 0;3 3 1 1 0;3 4 0 0 0;3 4 0 1 0;4 3 0 0 0;4 3 0 1 0;4 3 1 0 0;4 3 1 1 0;4 4 0 0 0;4 4 0 1 0;4 4 1 0 0;4 4 1 1 0;5 4 0 0 0;5 4 0 1 0;5 4 1 0 0;5 4 1 1 0;5 4 2 0 0;	2350.83	10	18.8539	6.2615	42.2398	5	0.00116	0.27409	0.57143	0.2	0	0	0	0	4.41159e-83	3.77494e-85	-1	0	3.77494e-85	sp|P00450|CERU_HUMAN	CP	138	H(5)N(4)F(1)_(N(N(H(H(N(H)))(H(N(F)(H))))))		0	0	1919.12	0	1221.16	3	0.8939
20221111_HCC_GP_05.31727.31727.3.0.dta	20221111_HCC_GP_05.31727.31727.3.0.dta	20221111_HCC_GP_05	31727	2825.26	4243.67	1415.23	3	1	EHEGAIYPDJTTDFQR		1892.84	5 4 2 1 0	H(5)N(4)A(2)F(1)	(N(N(H(H(N(H(A))))(H(N(F)(H(A)))))))	12517	0 1 0 0 0;0 2 0 0 0;1 2 0 0 0;2 2 0 0 0;2 3 0 0 0;2 3 0 1 0;3 2 0 0 0;3 3 0 0 0;3 3 0 1 0;3 3 1 0 0;3 3 1 1 0;3 4 0 0 0;3 4 0 1 0;4 3 0 0 0;4 3 0 1 0;4 3 1 0 0;4 3 1 1 0;4 4 0 0 0;4 4 0 1 0;4 4 1 0 0;4 4 1 1 0;5 4 0 0 0;5 4 0 1 0;5 4 1 0 0;5 4 1 1 0;5 4 2 0 0;	2350.83	10	18.8539	6.2615	42.2398	5	0.00116	0.27409	0.57143	0.2	0	0	0	0	4.41159e-83	3.77494e-85	-1	0	3.77494e-85	sp|P00450|CERU_HUMAN	CP	138	H(5)N(4)F(1)A(1)_(N(N(H(H(N(H)))(H(N(F)(H(A)))))))		9.38277e+06	6.97527e-05	2219.02	0	1318.2	3	0.8085
20221111_HCC_GP_05.31727.31727.3.0.dta	20221111_HCC_GP_05.31727.31727.3.0.dta	20221111_HCC_GP_05	31727	2825.26	4243.67	1415.23	3	1	EHEGAIYPDJTTDFQR		1892.84	5 4 2 1 0	H(5)N(4)A(2)F(1)	(N(N(H(H(N(H(A))))(H(N(F)(H(A)))))))	12517	0 1 0 0 0;0 2 0 0 0;1 2 0 0 0;2 2 0 0 0;2 3 0 0 0;2 3 0 1 0;3 2 0 0 0;3 3 0 0 0;3 3 0 1 0;3 3 1 0 0;3 3 1 1 0;3 4 0 0 0;3 4 0 1 0;4 3 0 0 0;4 3 0 1 0;4 3 1 0 0;4 3 1 1 0;4 4 0 0 0;4 4 0 1 0;4 4 1 0 0;4 4 1 1 0;5 4 0 0 0;5 4 0 1 0;5 4 1 0 0;5 4 1 1 0;5 4 2 0 0;	2350.83	10	18.8539	6.2615	42.2398	5	0.00116	0.27409	0.57143	0.2	0	0	0	0	4.41159e-83	3.77494e-85	-1	0	3.77494e-85	sp|P00450|CERU_HUMAN	CP	138	H(5)N(4)F(1)A(2)_(N(N(H(H(N(H(A))))(H(N(F)(H(A)))))))		1.43346e+08	0.00106565	2815.78	15.42	1415.23	3	3.9718
20221111_HCC_GP_10.28556.28556.3.0.dta	20221111_HCC_GP_10.28556.28556.3.0.dta	20221111_HCC_GP_10	28556	2540.37	3595.42	1199.14	3	1	EHEGAIYPDJTTDFQR		1892.84	8 2 0 0 0	H(8)N(2)	(N(N(H(H(H(H)))(H(H)(H)(H)))))	10352	0 1 0 0 0;0 2 0 0 0;1 2 0 0 0;2 2 0 0 0;3 2 0 0 0;4 2 0 0 0;5 2 0 0 0;6 2 0 0 0;7 2 0 0 0;	1702.58	10	32.2613	14.5695	65.1175	7	-0.00643	-1.78705	0.90909	0.26667	0	0	0	0	4.17286e-44	1.1135e-45	-1	0	1.1135e-45	sp|P00450|CERU_HUMAN	CP	138	null		1.06744e+08	0.00261741	2514.03	44.84	1199.15	3	1
20221111_HCC_GP_12.34214.34214.3.0.dta	20221111_HCC_GP_12.34214.34214.3.0.dta	20221111_HCC_GP_12	34214	2946.75	4097.61	1366.54	3	1	EHEGAIYPDJTTDFQR		1892.84	5 4 2 0 0	H(5)N(4)A(2)	(N(N(H(H(N(H(A))))(H(N(H(A)))))))	12548	0 1 0 0 0;0 2 0 0 0;1 2 0 0 0;2 2 0 0 0;2 3 0 0 0;3 2 0 0 0;3 3 0 0 0;3 3 1 0 0;3 4 0 0 0;4 3 0 0 0;4 3 1 0 0;4 4 0 0 0;4 4 1 0 0;5 4 0 0 0;5 4 1 0 0;	2204.77	10	47.5247	22.4336	94.1225	7	-0.00454	-1.10895	0.82353	0.33333	0	0	0	0	1.83293e-66	7.05396e-68	-1	0	7.05396e-68	sp|P00450|CERU_HUMAN	CP	138	null		1.17722e+09	0.0210855	2923.84	37.54	1366.54	3	1
20221111_HCC_GP_12.34214.34214.3.0.dta	20221111_HCC_GP_12.34214.34214.3.0.dta	20221111_HCC_GP_12	34214	2946.75	4097.61	1366.54	3	1	EHEGAIYPDJTTDFQR		1892.84	5 4 2 0 0	H(5)N(4)A(2)	(N(N(H(H(N(H(A))))(H(N(H(A)))))))	12548	0 1 0 0 0;0 2 0 0 0;1 2 0 0 0;2 2 0 0 0;2 3 0 0 0;3 2 0 0 0;3 3 0 0 0;3 3 1 0 0;3 4 0 0 0;4 3 0 0 0;4 3 1 0 0;4 4 0 0 0;4 4 1 0 0;5 4 0 0 0;5 4 1 0 0;	2204.77	10	47.5247	22.4336	94.1225	7	-0.00454	-1.10895	0.82353	0.33333	0	0	0	0	1.83293e-66	7.05396e-68	-1	0	7.05396e-68	sp|P00450|CERU_HUMAN	CP	138	H(5)N(4)_(N(N(H(H(N(H)))(H(N(H))))))		3.00608e+07	0.000538424	1967.18	0	1172.48	3	0.751
20221111_HCC_GP_12.34214.34214.3.0.dta	20221111_HCC_GP_12.34214.34214.3.0.dta	20221111_HCC_GP_12	34214	2946.75	4097.61	1366.54	3	1	EHEGAIYPDJTTDFQR		1892.84	5 4 2 0 0	H(5)N(4)A(2)	(N(N(H(H(N(H(A))))(H(N(H(A)))))))	12548	0 1 0 0 0;0 2 0 0 0;1 2 0 0 0;2 2 0 0 0;2 3 0 0 0;3 2 0 0 0;3 3 0 0 0;3 3 1 0 0;3 4 0 0 0;4 3 0 0 0;4 3 1 0 0;4 4 0 0 0;4 4 1 0 0;5 4 0 0 0;5 4 1 0 0;	2204.77	10	47.5247	22.4336	94.1225	7	-0.00454	-1.10895	0.82353	0.33333	0	0	0	0	1.83293e-66	7.05396e-68	-1	0	7.05396e-68	sp|P00450|CERU_HUMAN	CP	138	H(5)N(4)A(1)_(N(N(H(H(N(H)))(H(N(H(A)))))))		0	0	2490.08	6.6	1269.51	3	1.8902
20221111_HCC_GP_12.34214.34214.3.0.dta	20221111_HCC_GP_12.34214.34214.3.0.dta	20221111_HCC_GP_12	34214	2946.75	4097.61	1366.54	3	1	EHEGAIYPDJTTDFQR		1892.84	5 4 2 0 0	H(5)N(4)A(2)	(N(N(H(H(N(H(A))))(H(N(H(A)))))))	12548	0 1 0 0 0;0 2 0 0 0;1 2 0 0 0;2 2 0 0 0;2 3 0 0 0;3 2 0 0 0;3 3 0 0 0;3 3 1 0 0;3 4 0 0 0;4 3 0 0 0;4 3 1 0 0;4 4 0 0 0;4 4 1 0 0;5 4 0 0 0;5 4 1 0 0;	2204.77	10	47.5247	22.4336	94.1225	7	-0.00454	-1.10895	0.82353	0.33333	0	0	0	0	1.83293e-66	7.05396e-68	-1	0	7.05396e-68	sp|P00450|CERU_HUMAN	CP	138	H(5)N(4)A(2)_(N(N(H(H(N(H(A))))(H(N(H(A)))))))		1.21037e+09	0.0216791	2935.7	37.79	1366.54	3	7.9729
20221111_HCC_GP_14.32481.32481.3.0.dta	20221111_HCC_GP_14.32481.32481.3.0.dta	20221111_HCC_GP_14	32481	2890.78	4097.61	1366.54	3	1	EHEGAIYPDJTTDFQR		1892.84	5 4 2 0 0	H(5)N(4)A(2)	(N(N(H(H(N(H(A))))(H(N(H(A)))))))	12548	0 1 0 0 0;0 2 0 0 0;1 2 0 0 0;2 2 0 0 0;2 3 0 0 0;3 2 0 0 0;3 3 0 0 0;3 3 1 0 0;3 4 0 0 0;4 3 0 0 0;4 3 1 0 0;4 4 0 0 0;4 4 1 0 0;5 4 0 0 0;5 4 1 0 0;	2204.77	10	43.9983	17.3829	93.4269	7	-0.0051	-1.24439	0.88235	0.3	0	0	0	0	6.28242e-46	6.24989e-47	-1	0	6.24989e-47	sp|P00450|CERU_HUMAN	CP	138	null		4.44215e+08	0.0125001	2876.87	47.48	1366.54	3	1
20221111_HCC_GP_14.32481.32481.3.0.dta	20221111_HCC_GP_14.32481.32481.3.0.dta	20221111_HCC_GP_14	32481	2890.78	4097.61	1366.54	3	1	EHEGAIYPDJTTDFQR		1892.84	5 4 2 0 0	H(5)N(4)A(2)	(N(N(H(H(N(H(A))))(H(N(H(A)))))))	12548	0 1 0 0 0;0 2 0 0 0;1 2 0 0 0;2 2 0 0 0;2 3 0 0 0;3 2 0 0 0;3 3 0 0 0;3 3 1 0 0;3 4 0 0 0;4 3 0 0 0;4 3 1 0 0;4 4 0 0 0;4 4 1 0 0;5 4 0 0 0;5 4 1 0 0;	2204.77	10	43.9983	17.3829	93.4269	7	-0.0051	-1.24439	0.88235	0.3	0	0	0	0	6.28242e-46	6.24989e-47	-1	0	6.24989e-47	sp|P00450|CERU_HUMAN	CP	138	H(5)N(4)_(N(N(H(H(N(H)))(H(N(H))))))		8.4006e+06	0.00023639	1871.9	0	1172.48	3	0.8081
20221111_HCC_GP_14.32481.32481.3.0.dta	20221111_HCC_GP_14.32481.32481.3.0.dta	20221111_HCC_GP_14	32481	2890.78	4097.61	1366.54	3	1	EHEGAIYPDJTTDFQR		1892.84	5 4 2 0 0	H(5)N(4)A(2)	(N(N(H(H(N(H(A))))(H(N(H(A)))))))	12548	0 1 0 0 0;0 2 0 0 0;1 2 0 0 0;2 2 0 0 0;2 3 0 0 0;3 2 0 0 0;3 3 0 0 0;3 3 1 0 0;3 4 0 0 0;4 3 0 0 0;4 3 1 0 0;4 4 0 0 0;4 4 1 0 0;5 4 0 0 0;5 4 1 0 0;	2204.77	10	43.9983	17.3829	93.4269	7	-0.0051	-1.24439	0.88235	0.3	0	0	0	0	6.28242e-46	6.24989e-47	-1	0	6.24989e-47	sp|P00450|CERU_HUMAN	CP	138	H(5)N(4)A(1)_(N(N(H(H(N(H)))(H(N(H(A)))))))		0	0	2439.65	0	1269.51	3	0.9574
20221111_HCC_GP_14.32481.32481.3.0.dta	20221111_HCC_GP_14.32481.32481.3.0.dta	20221111_HCC_GP_14	32481	2890.78	4097.61	1366.54	3	1	EHEGAIYPDJTTDFQR		1892.84	5 4 2 0 0	H(5)N(4)A(2)	(N(N(H(H(N(H(A))))(H(N(H(A)))))))	12548	0 1 0 0 0;0 2 0 0 0;1 2 0 0 0;2 2 0 0 0;2 3 0 0 0;3 2 0 0 0;3 3 0 0 0;3 3 1 0 0;3 4 0 0 0;4 3 0 0 0;4 3 1 0 0;4 4 0 0 0;4 4 1 0 0;5 4 0 0 0;5 4 1 0 0;	2204.77	10	43.9983	17.3829	93.4269	7	-0.0051	-1.24439	0.88235	0.3	0	0	0	0	6.28242e-46	6.24989e-47	-1	0	6.24989e-47	sp|P00450|CERU_HUMAN	CP	138	H(5)N(4)A(2)_(N(N(H(H(N(H(A))))(H(N(H(A)))))))		4.44215e+08	0.0125001	2880.26	36.83	1366.54	3	7.8926
20221111_HCC_GP_15.31667.31667.3.0.dta	20221111_HCC_GP_15.31667.31667.3.0.dta	20221111_HCC_GP_15	31667	2894.38	4097.61	1366.54	3	1	EHEGAIYPDJTTDFQR		1892.84	5 4 2 0 0	H(5)N(4)A(2)	(N(N(H(H(N(H(A))))(H(N(H(A)))))))	12548	0 1 0 0 0;0 2 0 0 0;1 2 0 0 0;2 2 0 0 0;2 3 0 0 0;3 2 0 0 0;3 3 0 0 0;3 3 1 0 0;3 4 0 0 0;4 3 0 0 0;4 3 1 0 0;4 4 0 0 0;4 4 1 0 0;5 4 0 0 0;5 4 1 0 0;	2204.77	10	52.7225	28.3694	97.9496	7	-0.00923	-2.25254	0.88235	0.43333	0	0	0	0	3.39513e-14	6.24325e-15	-1	0	6.24325e-15	sp|P00450|CERU_HUMAN	CP	138	null		4.33998e+08	0.0129853	2872.56	55.01	1366.54	3	1
20221111_HCC_GP_15.31667.31667.3.0.dta	20221111_HCC_GP_15.31667.31667.3.0.dta	20221111_HCC_GP_15	31667	2894.38	4097.61	1366.54	3	1	EHEGAIYPDJTTDFQR		1892.84	5 4 2 0 0	H(5)N(4)A(2)	(N(N(H(H(N(H(A))))(H(N(H(A)))))))	12548	0 1 0 0 0;0 2 0 0 0;1 2 0 0 0;2 2 0 0 0;2 3 0 0 0;3 2 0 0 0;3 3 0 0 0;3 3 1 0 0;3 4 0 0 0;4 3 0 0 0;4 3 1 0 0;4 4 0 0 0;4 4 1 0 0;5 4 0 0 0;5 4 1 0 0;	2204.77	10	52.7225	28.3694	97.9496	7	-0.00923	-2.25254	0.88235	0.43333	0	0	0	0	3.39513e-14	6.24325e-15	-1	0	6.24325e-15	sp|P00450|CERU_HUMAN	CP	138	H(5)N(4)_(N(N(H(H(N(H)))(H(N(H))))))		7.66506e+06	0.00022934	1965.75	0	1172.48	3	0.8723
20221111_HCC_GP_15.31667.31667.3.0.dta	20221111_HCC_GP_15.31667.31667.3.0.dta	20221111_HCC_GP_15	31667	2894.38	4097.61	1366.54	3	1	EHEGAIYPDJTTDFQR		1892.84	5 4 2 0 0	H(5)N(4)A(2)	(N(N(H(H(N(H(A))))(H(N(H(A)))))))	12548	0 1 0 0 0;0 2 0 0 0;1 2 0 0 0;2 2 0 0 0;2 3 0 0 0;3 2 0 0 0;3 3 0 0 0;3 3 1 0 0;3 4 0 0 0;4 3 0 0 0;4 3 1 0 0;4 4 0 0 0;4 4 1 0 0;5 4 0 0 0;5 4 1 0 0;	2204.77	10	52.7225	28.3694	97.9496	7	-0.00923	-2.25254	0.88235	0.43333	0	0	0	0	3.39513e-14	6.24325e-15	-1	0	6.24325e-15	sp|P00450|CERU_HUMAN	CP	138	H(5)N(4)A(1)_(N(N(H(H(N(H)))(H(N(H(A)))))))		1.66771e+07	0.000498982	2325.5	5.9	1269.51	3	1.8848
20221111_HCC_GP_15.31667.31667.3.0.dta	20221111_HCC_GP_15.31667.31667.3.0.dta	20221111_HCC_GP_15	31667	2894.38	4097.61	1366.54	3	1	EHEGAIYPDJTTDFQR		1892.84	5 4 2 0 0	H(5)N(4)A(2)	(N(N(H(H(N(H(A))))(H(N(H(A)))))))	12548	0 1 0 0 0;0 2 0 0 0;1 2 0 0 0;2 2 0 0 0;2 3 0 0 0;3 2 0 0 0;3 3 0 0 0;3 3 1 0 0;3 4 0 0 0;4 3 0 0 0;4 3 1 0 0;4 4 0 0 0;4 4 1 0 0;5 4 0 0 0;5 4 1 0 0;	2204.77	10	52.7225	28.3694	97.9496	7	-0.00923	-2.25254	0.88235	0.43333	0	0	0	0	3.39513e-14	6.24325e-15	-1	0	6.24325e-15	sp|P00450|CERU_HUMAN	CP	138	H(5)N(4)A(2)_(N(N(H(H(N(H(A))))(H(N(H(A)))))))		4.27841e+08	0.0128011	2888.98	33.89	1366.54	3	7.9376
20221111_HCC_GP_17.31712.31712.3.0.dta	20221111_HCC_GP_17.31712.31712.3.0.dta	20221111_HCC_GP_17	31712	2869.89	4243.67	1415.23	3	1	EHEGAIYPDJTTDFQR		1892.84	5 4 2 1 0	H(5)N(4)A(2)F(1)	(N(N(H(H(N(H(A))))(H(N(F)(H(A)))))))	12517	0 1 0 0 0;0 2 0 0 0;1 2 0 0 0;2 2 0 0 0;2 3 0 0 0;2 3 0 1 0;3 2 0 0 0;3 3 0 0 0;3 3 0 1 0;3 3 1 0 0;3 3 1 1 0;3 4 0 0 0;3 4 0 1 0;4 3 0 0 0;4 3 0 1 0;4 3 1 0 0;4 3 1 1 0;4 4 0 0 0;4 4 0 1 0;4 4 1 0 0;4 4 1 1 0;5 4 0 0 0;5 4 0 1 0;5 4 1 0 0;5 4 1 1 0;5 4 2 0 0;	2350.83	10	25.8882	11.5727	52.4742	6	-0.00554	-1.3052	0.53571	0.3	0	0	0	0	1.81378e-153	1.47465e-155	-1	0	1.47465e-155	sp|P00450|CERU_HUMAN	CP	138	null		2.71283e+08	0.00629109	2847	54.5	1415.23	3	1
20221111_HCC_GP_17.31712.31712.3.0.dta	20221111_HCC_GP_17.31712.31712.3.0.dta	20221111_HCC_GP_17	31712	2869.89	4243.67	1415.23	3	1	EHEGAIYPDJTTDFQR		1892.84	5 4 2 1 0	H(5)N(4)A(2)F(1)	(N(N(H(H(N(H(A))))(H(N(F)(H(A)))))))	12517	0 1 0 0 0;0 2 0 0 0;1 2 0 0 0;2 2 0 0 0;2 3 0 0 0;2 3 0 1 0;3 2 0 0 0;3 3 0 0 0;3 3 0 1 0;3 3 1 0 0;3 3 1 1 0;3 4 0 0 0;3 4 0 1 0;4 3 0 0 0;4 3 0 1 0;4 3 1 0 0;4 3 1 1 0;4 4 0 0 0;4 4 0 1 0;4 4 1 0 0;4 4 1 1 0;5 4 0 0 0;5 4 0 1 0;5 4 1 0 0;5 4 1 1 0;5 4 2 0 0;	2350.83	10	25.8882	11.5727	52.4742	6	-0.00554	-1.3052	0.53571	0.3	0	0	0	0	1.81378e-153	1.47465e-155	-1	0	1.47465e-155	sp|P00450|CERU_HUMAN	CP	138	H(5)N(4)F(1)_(N(N(H(H(N(H)))(H(N(F)(H))))))		0	0	1835.24	0	1221.16	3	0.7886
20221111_HCC_GP_17.31712.31712.3.0.dta	20221111_HCC_GP_17.31712.31712.3.0.dta	20221111_HCC_GP_17	31712	2869.89	4243.67	1415.23	3	1	EHEGAIYPDJTTDFQR		1892.84	5 4 2 1 0	H(5)N(4)A(2)F(1)	(N(N(H(H(N(H(A))))(H(N(F)(H(A)))))))	12517	0 1 0 0 0;0 2 0 0 0;1 2 0 0 0;2 2 0 0 0;2 3 0 0 0;2 3 0 1 0;3 2 0 0 0;3 3 0 0 0;3 3 0 1 0;3 3 1 0 0;3 3 1 1 0;3 4 0 0 0;3 4 0 1 0;4 3 0 0 0;4 3 0 1 0;4 3 1 0 0;4 3 1 1 0;4 4 0 0 0;4 4 0 1 0;4 4 1 0 0;4 4 1 1 0;5 4 0 0 0;5 4 0 1 0;5 4 1 0 0;5 4 1 1 0;5 4 2 0 0;	2350.83	10	25.8882	11.5727	52.4742	6	-0.00554	-1.3052	0.53571	0.3	0	0	0	0	1.81378e-153	1.47465e-155	-1	0	1.47465e-155	sp|P00450|CERU_HUMAN	CP	138	H(5)N(4)F(1)A(1)_(N(N(H(H(N(H)))(H(N(F)(H(A)))))))		1.25519e+07	0.000291081	2291.12	0	1318.2	3	0.8956
20221111_HCC_GP_17.31712.31712.3.0.dta	20221111_HCC_GP_17.31712.31712.3.0.dta	20221111_HCC_GP_17	31712	2869.89	4243.67	1415.23	3	1	EHEGAIYPDJTTDFQR		1892.84	5 4 2 1 0	H(5)N(4)A(2)F(1)	(N(N(H(H(N(H(A))))(H(N(F)(H(A)))))))	12517	0 1 0 0 0;0 2 0 0 0;1 2 0 0 0;2 2 0 0 0;2 3 0 0 0;2 3 0 1 0;3 2 0 0 0;3 3 0 0 0;3 3 0 1 0;3 3 1 0 0;3 3 1 1 0;3 4 0 0 0;3 4 0 1 0;4 3 0 0 0;4 3 0 1 0;4 3 1 0 0;4 3 1 1 0;4 4 0 0 0;4 4 0 1 0;4 4 1 0 0;4 4 1 1 0;5 4 0 0 0;5 4 0 1 0;5 4 1 0 0;5 4 1 1 0;5 4 2 0 0;	2350.83	10	25.8882	11.5727	52.4742	6	-0.00554	-1.3052	0.53571	0.3	0	0	0	0	1.81378e-153	1.47465e-155	-1	0	1.47465e-155	sp|P00450|CERU_HUMAN	CP	138	H(5)N(4)F(1)A(2)_(N(N(H(H(N(H(A))))(H(N(F)(H(A)))))))		2.71283e+08	0.00629109	2863.09	42.07	1415.23	3	7.9069
20221111_HCC_GP_18.31700.31700.3.0.dta	20221111_HCC_GP_18.31700.31700.3.0.dta	20221111_HCC_GP_18	31700	2896.95	4097.61	1366.54	3	1	EHEGAIYPDJTTDFQR		1892.84	5 4 2 0 0	H(5)N(4)A(2)	(N(N(H(H(N(H(A))))(H(N(H(A)))))))	12548	0 1 0 0 0;0 2 0 0 0;1 2 0 0 0;2 2 0 0 0;2 3 0 0 0;3 2 0 0 0;3 3 0 0 0;3 3 1 0 0;3 4 0 0 0;4 3 0 0 0;4 3 1 0 0;4 4 0 0 0;4 4 1 0 0;5 4 0 0 0;5 4 1 0 0;	2204.77	10	43.0618	15.851	93.5962	7	-0.00377	-0.92079	0.88235	0.26667	0	0	0	0	9.96929e-257	1.66232e-258	-1	0	1.66232e-258	sp|P00450|CERU_HUMAN	CP	138	null		4.7019e+08	0.0112803	2881.91	44.51	1366.54	3	1
20221111_HCC_GP_18.31700.31700.3.0.dta	20221111_HCC_GP_18.31700.31700.3.0.dta	20221111_HCC_GP_18	31700	2896.95	4097.61	1366.54	3	1	EHEGAIYPDJTTDFQR		1892.84	5 4 2 0 0	H(5)N(4)A(2)	(N(N(H(H(N(H(A))))(H(N(H(A)))))))	12548	0 1 0 0 0;0 2 0 0 0;1 2 0 0 0;2 2 0 0 0;2 3 0 0 0;3 2 0 0 0;3 3 0 0 0;3 3 1 0 0;3 4 0 0 0;4 3 0 0 0;4 3 1 0 0;4 4 0 0 0;4 4 1 0 0;5 4 0 0 0;5 4 1 0 0;	2204.77	10	43.0618	15.851	93.5962	7	-0.00377	-0.92079	0.88235	0.26667	0	0	0	0	9.96929e-257	1.66232e-258	-1	0	1.66232e-258	sp|P00450|CERU_HUMAN	CP	138	H(5)N(4)_(N(N(H(H(N(H)))(H(N(H))))))		0	0	1947.23	0	1172.48	3	0.8322
20221111_HCC_GP_18.31700.31700.3.0.dta	20221111_HCC_GP_18.31700.31700.3.0.dta	20221111_HCC_GP_18	31700	2896.95	4097.61	1366.54	3	1	EHEGAIYPDJTTDFQR		1892.84	5 4 2 0 0	H(5)N(4)A(2)	(N(N(H(H(N(H(A))))(H(N(H(A)))))))	12548	0 1 0 0 0;0 2 0 0 0;1 2 0 0 0;2 2 0 0 0;2 3 0 0 0;3 2 0 0 0;3 3 0 0 0;3 3 1 0 0;3 4 0 0 0;4 3 0 0 0;4 3 1 0 0;4 4 0 0 0;4 4 1 0 0;5 4 0 0 0;5 4 1 0 0;	2204.77	10	43.0618	15.851	93.5962	7	-0.00377	-0.92079	0.88235	0.26667	0	0	0	0	9.96929e-257	1.66232e-258	-1	0	1.66232e-258	sp|P00450|CERU_HUMAN	CP	138	H(5)N(4)A(1)_(N(N(H(H(N(H)))(H(N(H(A)))))))		0	0	2435.99	5.2	1269.51	3	1.8387
20221111_HCC_GP_18.31700.31700.3.0.dta	20221111_HCC_GP_18.31700.31700.3.0.dta	20221111_HCC_GP_18	31700	2896.95	4097.61	1366.54	3	1	EHEGAIYPDJTTDFQR		1892.84	5 4 2 0 0	H(5)N(4)A(2)	(N(N(H(H(N(H(A))))(H(N(H(A)))))))	12548	0 1 0 0 0;0 2 0 0 0;1 2 0 0 0;2 2 0 0 0;2 3 0 0 0;3 2 0 0 0;3 3 0 0 0;3 3 1 0 0;3 4 0 0 0;4 3 0 0 0;4 3 1 0 0;4 4 0 0 0;4 4 1 0 0;5 4 0 0 0;5 4 1 0 0;	2204.77	10	43.0618	15.851	93.5962	7	-0.00377	-0.92079	0.88235	0.26667	0	0	0	0	9.96929e-257	1.66232e-258	-1	0	1.66232e-258	sp|P00450|CERU_HUMAN	CP	138	H(5)N(4)A(2)_(N(N(H(H(N(H(A))))(H(N(H(A)))))))		4.7019e+08	0.0112803	2892.3	34.12	1366.54	3	6.8694
20221111_HCC_GP_19.32235.32235.3.0.dta	20221111_HCC_GP_19.32235.32235.3.0.dta	20221111_HCC_GP_19	32235	2897.46	4097.61	1366.54	3	1	EHEGAIYPDJTTDFQR		1892.84	5 4 2 0 0	H(5)N(4)A(2)	(N(N(H(H(N(H(A))))(H(N(H(A)))))))	12548	0 1 0 0 0;0 2 0 0 0;1 2 0 0 0;2 2 0 0 0;2 3 0 0 0;3 2 0 0 0;3 3 0 0 0;3 3 1 0 0;3 4 0 0 0;4 3 0 0 0;4 3 1 0 0;4 4 0 0 0;4 4 1 0 0;5 4 0 0 0;5 4 1 0 0;	2204.77	10	43.1953	19.7813	86.6784	7	-0.00759	-1.85133	0.82353	0.33333	0	0	0	0	4.1108e-91	1.087e-92	-1	0	1.087e-92	sp|P00450|CERU_HUMAN	CP	138	null		2.63185e+08	0.00812197	2869.54	50.74	1366.54	3	1
20221111_HCC_GP_19.32235.32235.3.0.dta	20221111_HCC_GP_19.32235.32235.3.0.dta	20221111_HCC_GP_19	32235	2897.46	4097.61	1366.54	3	1	EHEGAIYPDJTTDFQR		1892.84	5 4 2 0 0	H(5)N(4)A(2)	(N(N(H(H(N(H(A))))(H(N(H(A)))))))	12548	0 1 0 0 0;0 2 0 0 0;1 2 0 0 0;2 2 0 0 0;2 3 0 0 0;3 2 0 0 0;3 3 0 0 0;3 3 1 0 0;3 4 0 0 0;4 3 0 0 0;4 3 1 0 0;4 4 0 0 0;4 4 1 0 0;5 4 0 0 0;5 4 1 0 0;	2204.77	10	43.1953	19.7813	86.6784	7	-0.00759	-1.85133	0.82353	0.33333	0	0	0	0	4.1108e-91	1.087e-92	-1	0	1.087e-92	sp|P00450|CERU_HUMAN	CP	138	H(5)N(4)_(N(N(H(H(N(H)))(H(N(H))))))		4.41399e+07	0.00136217	1907.02	0	1172.48	3	0.7915
20221111_HCC_GP_19.32235.32235.3.0.dta	20221111_HCC_GP_19.32235.32235.3.0.dta	20221111_HCC_GP_19	32235	2897.46	4097.61	1366.54	3	1	EHEGAIYPDJTTDFQR		1892.84	5 4 2 0 0	H(5)N(4)A(2)	(N(N(H(H(N(H(A))))(H(N(H(A)))))))	12548	0 1 0 0 0;0 2 0 0 0;1 2 0 0 0;2 2 0 0 0;2 3 0 0 0;3 2 0 0 0;3 3 0 0 0;3 3 1 0 0;3 4 0 0 0;4 3 0 0 0;4 3 1 0 0;4 4 0 0 0;4 4 1 0 0;5 4 0 0 0;5 4 1 0 0;	2204.77	10	43.1953	19.7813	86.6784	7	-0.00759	-1.85133	0.82353	0.33333	0	0	0	0	4.1108e-91	1.087e-92	-1	0	1.087e-92	sp|P00450|CERU_HUMAN	CP	138	H(5)N(4)A(1)_(N(N(H(H(N(H)))(H(N(H(A)))))))		5.39038e+06	0.000166349	2502.65	0	1269.51	3	0.8795
20221111_HCC_GP_19.32235.32235.3.0.dta	20221111_HCC_GP_19.32235.32235.3.0.dta	20221111_HCC_GP_19	32235	2897.46	4097.61	1366.54	3	1	EHEGAIYPDJTTDFQR		1892.84	5 4 2 0 0	H(5)N(4)A(2)	(N(N(H(H(N(H(A))))(H(N(H(A)))))))	12548	0 1 0 0 0;0 2 0 0 0;1 2 0 0 0;2 2 0 0 0;2 3 0 0 0;3 2 0 0 0;3 3 0 0 0;3 3 1 0 0;3 4 0 0 0;4 3 0 0 0;4 3 1 0 0;4 4 0 0 0;4 4 1 0 0;5 4 0 0 0;5 4 1 0 0;	2204.77	10	43.1953	19.7813	86.6784	7	-0.00759	-1.85133	0.82353	0.33333	0	0	0	0	4.1108e-91	1.087e-92	-1	0	1.087e-92	sp|P00450|CERU_HUMAN	CP	138	H(5)N(4)A(2)_(N(N(H(H(N(H(A))))(H(N(H(A)))))))		273429713	0.00843813	2886.4	37.5	1366.54	3	7.8998
20221111_HCC_GP_20.31619.31619.3.0.dta	20221111_HCC_GP_20.31619.31619.3.0.dta	20221111_HCC_GP_20	31619	2901.74	4097.61	1366.54	3	1	EHEGAIYPDJTTDFQR		1892.84	5 4 2 0 0	H(5)N(4)A(2)	(N(N(H(H(N(H(A))))(H(N(H(A)))))))	12548	0 1 0 0 0;0 2 0 0 0;1 2 0 0 0;2 2 0 0 0;2 3 0 0 0;3 2 0 0 0;3 3 0 0 0;3 3 1 0 0;3 4 0 0 0;4 3 0 0 0;4 3 1 0 0;4 4 0 0 0;4 4 1 0 0;5 4 0 0 0;5 4 1 0 0;	2204.77	10	34.8747	8.96102	83.0002	7	-0.00483	-1.1785	0.82353	0.2	0	0	0	0	0	0	-1	0	0	sp|P00450|CERU_HUMAN	CP	138	null		2.37295e+08	0.00695177	2886.01	28.25	1366.54	3	1
20221111_HCC_GP_20.31619.31619.3.0.dta	20221111_HCC_GP_20.31619.31619.3.0.dta	20221111_HCC_GP_20	31619	2901.74	4097.61	1366.54	3	1	EHEGAIYPDJTTDFQR		1892.84	5 4 2 0 0	H(5)N(4)A(2)	(N(N(H(H(N(H(A))))(H(N(H(A)))))))	12548	0 1 0 0 0;0 2 0 0 0;1 2 0 0 0;2 2 0 0 0;2 3 0 0 0;3 2 0 0 0;3 3 0 0 0;3 3 1 0 0;3 4 0 0 0;4 3 0 0 0;4 3 1 0 0;4 4 0 0 0;4 4 1 0 0;5 4 0 0 0;5 4 1 0 0;	2204.77	10	34.8747	8.96102	83.0002	7	-0.00483	-1.1785	0.82353	0.2	0	0	0	0	0	0	-1	0	0	sp|P00450|CERU_HUMAN	CP	138	H(5)N(4)_(N(N(H(H(N(H)))(H(N(H))))))		1.27833e+07	0.000374498	1971.68	0	1172.48	3	0.9075
20221111_HCC_GP_20.31619.31619.3.0.dta	20221111_HCC_GP_20.31619.31619.3.0.dta	20221111_HCC_GP_20	31619	2901.74	4097.61	1366.54	3	1	EHEGAIYPDJTTDFQR		1892.84	5 4 2 0 0	H(5)N(4)A(2)	(N(N(H(H(N(H(A))))(H(N(H(A)))))))	12548	0 1 0 0 0;0 2 0 0 0;1 2 0 0 0;2 2 0 0 0;2 3 0 0 0;3 2 0 0 0;3 3 0 0 0;3 3 1 0 0;3 4 0 0 0;4 3 0 0 0;4 3 1 0 0;4 4 0 0 0;4 4 1 0 0;5 4 0 0 0;5 4 1 0 0;	2204.77	10	34.8747	8.96102	83.0002	7	-0.00483	-1.1785	0.82353	0.2	0	0	0	0	0	0	-1	0	0	sp|P00450|CERU_HUMAN	CP	138	H(5)N(4)A(1)_(N(N(H(H(N(H)))(H(N(H(A)))))))		0	0	2436.74	0	1269.51	3	0.9512
20221111_HCC_GP_20.31619.31619.3.0.dta	20221111_HCC_GP_20.31619.31619.3.0.dta	20221111_HCC_GP_20	31619	2901.74	4097.61	1366.54	3	1	EHEGAIYPDJTTDFQR		1892.84	5 4 2 0 0	H(5)N(4)A(2)	(N(N(H(H(N(H(A))))(H(N(H(A)))))))	12548	0 1 0 0 0;0 2 0 0 0;1 2 0 0 0;2 2 0 0 0;2 3 0 0 0;3 2 0 0 0;3 3 0 0 0;3 3 1 0 0;3 4 0 0 0;4 3 0 0 0;4 3 1 0 0;4 4 0 0 0;4 4 1 0 0;5 4 0 0 0;5 4 1 0 0;	2204.77	10	34.8747	8.96102	83.0002	7	-0.00483	-1.1785	0.82353	0.2	0	0	0	0	0	0	-1	0	0	sp|P00450|CERU_HUMAN	CP	138	H(5)N(4)A(2)_(N(N(H(H(N(H(A))))(H(N(H(A)))))))		2.66636e+08	0.00781134	2889.07	38.79	1366.54	3	8.9138
20221111_HCC_GP_24.33100.33100.3.0.dta	20221111_HCC_GP_24.33100.33100.3.0.dta	20221111_HCC_GP_24	33100	2888.6	4097.61	1366.54	3	1	EHEGAIYPDJTTDFQR		1892.84	5 4 2 0 0	H(5)N(4)A(2)	(N(N(H(H(N(H(A))))(H(N(H(A)))))))	12548	0 1 0 0 0;0 2 0 0 0;1 2 0 0 0;2 2 0 0 0;2 3 0 0 0;3 2 0 0 0;3 3 0 0 0;3 3 1 0 0;3 4 0 0 0;4 3 0 0 0;4 3 1 0 0;4 4 0 0 0;4 4 1 0 0;5 4 0 0 0;5 4 1 0 0;	2204.77	10	29.1453	10.9475	62.9413	7	-0.0042	-1.02548	0.70588	0.23333	0	0	0	0	1.43085e-36	2.8847e-38	-1	0	2.8847e-38	sp|P00450|CERU_HUMAN	CP	138	null		5.40842e+08	0.00353305	2865.6	36.87	1366.54	3	1
20221111_HCC_GP_24.33100.33100.3.0.dta	20221111_HCC_GP_24.33100.33100.3.0.dta	20221111_HCC_GP_24	33100	2888.6	4097.61	1366.54	3	1	EHEGAIYPDJTTDFQR		1892.84	5 4 2 0 0	H(5)N(4)A(2)	(N(N(H(H(N(H(A))))(H(N(H(A)))))))	12548	0 1 0 0 0;0 2 0 0 0;1 2 0 0 0;2 2 0 0 0;2 3 0 0 0;3 2 0 0 0;3 3 0 0 0;3 3 1 0 0;3 4 0 0 0;4 3 0 0 0;4 3 1 0 0;4 4 0 0 0;4 4 1 0 0;5 4 0 0 0;5 4 1 0 0;	2204.77	10	29.1453	10.9475	62.9413	7	-0.0042	-1.02548	0.70588	0.23333	0	0	0	0	1.43085e-36	2.8847e-38	-1	0	2.8847e-38	sp|P00450|CERU_HUMAN	CP	138	H(5)N(4)_(N(N(H(H(N(H)))(H(N(H))))))		1.17871e+08	0.000769994	1836.76	8.23	1172.48	3	2.8002
20221111_HCC_GP_24.33100.33100.3.0.dta	20221111_HCC_GP_24.33100.33100.3.0.dta	20221111_HCC_GP_24	33100	2888.6	4097.61	1366.54	3	1	EHEGAIYPDJTTDFQR		1892.84	5 4 2 0 0	H(5)N(4)A(2)	(N(N(H(H(N(H(A))))(H(N(H(A)))))))	12548	0 1 0 0 0;0 2 0 0 0;1 2 0 0 0;2 2 0 0 0;2 3 0 0 0;3 2 0 0 0;3 3 0 0 0;3 3 1 0 0;3 4 0 0 0;4 3 0 0 0;4 3 1 0 0;4 4 0 0 0;4 4 1 0 0;5 4 0 0 0;5 4 1 0 0;	2204.77	10	29.1453	10.9475	62.9413	7	-0.0042	-1.02548	0.70588	0.23333	0	0	0	0	1.43085e-36	2.8847e-38	-1	0	2.8847e-38	sp|P00450|CERU_HUMAN	CP	138	H(5)N(4)A(1)_(N(N(H(H(N(H)))(H(N(H(A)))))))		1.48605e+07	9.70764e-05	2439.14	4.21	1269.51	3	1.9169
20221111_HCC_GP_24.33100.33100.3.0.dta	20221111_HCC_GP_24.33100.33100.3.0.dta	20221111_HCC_GP_24	33100	2888.6	4097.61	1366.54	3	1	EHEGAIYPDJTTDFQR		1892.84	5 4 2 0 0	H(5)N(4)A(2)	(N(N(H(H(N(H(A))))(H(N(H(A)))))))	12548	0 1 0 0 0;0 2 0 0 0;1 2 0 0 0;2 2 0 0 0;2 3 0 0 0;3 2 0 0 0;3 3 0 0 0;3 3 1 0 0;3 4 0 0 0;4 3 0 0 0;4 3 1 0 0;4 4 0 0 0;4 4 1 0 0;5 4 0 0 0;5 4 1 0 0;	2204.77	10	29.1453	10.9475	62.9413	7	-0.0042	-1.02548	0.70588	0.23333	0	0	0	0	1.43085e-36	2.8847e-38	-1	0	2.8847e-38	sp|P00450|CERU_HUMAN	CP	138	H(5)N(4)A(2)_(N(N(H(H(N(H(A))))(H(N(H(A)))))))		5.72103e+08	0.00373726	2875.95	35.31	1366.54	3	7.9261
20221111_HCC_GP_26.32977.32977.3.0.dta	20221111_HCC_GP_26.32977.32977.3.0.dta	20221111_HCC_GP_26	32977	2916.31	4097.61	1366.54	3	1	EHEGAIYPDJTTDFQR		1892.84	5 4 2 0 0	H(5)N(4)A(2)	(N(N(H(H(N(H(A))))(H(N(H(A)))))))	12548	0 1 0 0 0;0 2 0 0 0;1 2 0 0 0;2 2 0 0 0;2 3 0 0 0;3 2 0 0 0;3 3 0 0 0;3 3 1 0 0;3 4 0 0 0;4 3 0 0 0;4 3 1 0 0;4 4 0 0 0;4 4 1 0 0;5 4 0 0 0;5 4 1 0 0;	2204.77	10	35.0686	10.7505	80.2307	7	-0.00265	-0.6477	0.82353	0.23333	0	0	0	0	3.15593e-53	6.45353e-55	-1	0	6.45353e-55	sp|P00450|CERU_HUMAN	CP	138	null		5.73742e+08	0.00430786	2892.57	48.95	1366.54	3	1
20221111_HCC_GP_26.32624.32624.3.2.dta	20221111_HCC_GP_26.32624.32624.3.2.dta	20221111_HCC_GP_26	32624	2885.87	4243.67	1415.23	3	1	EHEGAIYPDJTTDFQR		1892.84	5 4 2 1 0	H(5)N(4)A(2)F(1)	(N(F)(N(H(H(N(H(A))))(H(N(H(A)))))))	1330	0 1 0 0 0;0 1 0 1 0;0 2 0 0 0;0 2 0 1 0;1 2 0 0 0;1 2 0 1 0;2 2 0 0 0;2 2 0 1 0;2 3 0 0 0;2 3 0 1 0;3 2 0 0 0;3 2 0 1 0;3 3 0 0 0;3 3 0 1 0;3 3 1 0 0;3 3 1 1 0;3 4 0 0 0;3 4 0 1 0;4 3 0 0 0;4 3 0 1 0;4 3 1 0 0;4 3 1 1 0;4 4 0 0 0;4 4 0 1 0;4 4 1 0 0;4 4 1 1 0;5 4 0 0 0;5 4 0 1 0;5 4 1 0 0;5 4 1 1 0;5 4 2 0 0;	2350.83	10	51.3564	15.2387	118.432	9	-0.00085	-0.20097	0.69697	0.3	0	0	0	0	1.38027e-78	1.07132e-79	-1	0	1.07132e-79	sp|P00450|CERU_HUMAN	CP	138	null		3.96565e+08	0.00297755	2867.83	53.17	1415.23	3	1
20221111_HCC_GP_26.32977.32977.3.0.dta	20221111_HCC_GP_26.32977.32977.3.0.dta	20221111_HCC_GP_26	32977	2916.31	4097.61	1366.54	3	1	EHEGAIYPDJTTDFQR		1892.84	5 4 2 0 0	H(5)N(4)A(2)	(N(N(H(H(N(H(A))))(H(N(H(A)))))))	12548	0 1 0 0 0;0 2 0 0 0;1 2 0 0 0;2 2 0 0 0;2 3 0 0 0;3 2 0 0 0;3 3 0 0 0;3 3 1 0 0;3 4 0 0 0;4 3 0 0 0;4 3 1 0 0;4 4 0 0 0;4 4 1 0 0;5 4 0 0 0;5 4 1 0 0;	2204.77	10	35.0686	10.7505	80.2307	7	-0.00265	-0.6477	0.82353	0.23333	0	0	0	0	3.15593e-53	6.45353e-55	-1	0	6.45353e-55	sp|P00450|CERU_HUMAN	CP	138	H(5)N(4)_(N(N(H(H(N(H)))(H(N(H))))))		2.19988e+07	0.000165175	1845.67	0	1172.48	3	0.8302
20221111_HCC_GP_26.32977.32977.3.0.dta	20221111_HCC_GP_26.32977.32977.3.0.dta	20221111_HCC_GP_26	32977	2916.31	4097.61	1366.54	3	1	EHEGAIYPDJTTDFQR		1892.84	5 4 2 0 0	H(5)N(4)A(2)	(N(N(H(H(N(H(A))))(H(N(H(A)))))))	12548	0 1 0 0 0;0 2 0 0 0;1 2 0 0 0;2 2 0 0 0;2 3 0 0 0;3 2 0 0 0;3 3 0 0 0;3 3 1 0 0;3 4 0 0 0;4 3 0 0 0;4 3 1 0 0;4 4 0 0 0;4 4 1 0 0;5 4 0 0 0;5 4 1 0 0;	2204.77	10	35.0686	10.7505	80.2307	7	-0.00265	-0.6477	0.82353	0.23333	0	0	0	0	3.15593e-53	6.45353e-55	-1	0	6.45353e-55	sp|P00450|CERU_HUMAN	CP	138	H(5)N(4)A(1)_(N(N(H(H(N(H)))(H(N(H(A)))))))		1.64954e+07	0.000123854	2511.03	0	1269.51	3	0.7493
20221111_HCC_GP_26.32977.32977.3.0.dta	20221111_HCC_GP_26.32977.32977.3.0.dta	20221111_HCC_GP_26	32977	2916.31	4097.61	1366.54	3	1	EHEGAIYPDJTTDFQR		1892.84	5 4 2 0 0	H(5)N(4)A(2)	(N(N(H(H(N(H(A))))(H(N(H(A)))))))	12548	0 1 0 0 0;0 2 0 0 0;1 2 0 0 0;2 2 0 0 0;2 3 0 0 0;3 2 0 0 0;3 3 0 0 0;3 3 1 0 0;3 4 0 0 0;4 3 0 0 0;4 3 1 0 0;4 4 0 0 0;4 4 1 0 0;5 4 0 0 0;5 4 1 0 0;	2204.77	10	35.0686	10.7505	80.2307	7	-0.00265	-0.6477	0.82353	0.23333	0	0	0	0	3.15593e-53	6.45353e-55	-1	0	6.45353e-55	sp|P00450|CERU_HUMAN	CP	138	H(5)N(4)A(2)_(N(N(H(H(N(H(A))))(H(N(H(A)))))))		5.73742e+08	0.00430786	2906.22	29.97	1366.54	3	5.9601
20220927_HCC_GP_2.10359.10359.3.0.dta	20220927_HCC_GP_2.10359.10359.3.0.dta	20220927_HCC_GP_2	10359	1049.79	3252.28	1084.76	3	1	EJGTDTVQEEEESPAEGSK		2035.86	5 2 0 0 0	H(5)N(2)	(N(N(H(H(H))(H(H)))))	11518	0 1 0 0 0;0 2 0 0 0;1 2 0 0 0;2 2 0 0 0;3 2 0 0 0;4 2 0 0 0;	1216.42	2	34.6659	44.0699	17.2015	5	-0.00693	-2.13233	0.625	0.61111	0	0	0	0	8.65034e-11	1.51666e-12	-1	0	1.51666e-12	sp|Q9Y4L1|HYOU1_HUMAN	HYOU1	596	null		3.25575e+08	0.00128222	1030.72	33.21	1084.76	3	1
20221111_HCC_GP_14.19244.19244.3.2.dta	20221111_HCC_GP_14.19244.19244.3.2.dta	20221111_HCC_GP_14	19244	1817.42	3252.28	1084.76	3	1	EJGTDTVQEEEESPAEGSK		2035.86	5 2 0 0 0	H(5)N(2)	(N(N(H(H(H))(H(H)))))	11518	0 1 0 0 0;0 2 0 0 0;1 2 0 0 0;2 2 0 0 0;3 2 0 0 0;4 2 0 0 0;	1216.42	2	26.9253	33.5557	14.6116	5	-0.00518	-1.59363	0.625	0.55556	0	0	0	0	1.01139e-08	1.19907e-10	-1	0	1.19907e-10	sp|Q9Y4L1|HYOU1_HUMAN	HYOU1	596	null		8.39437e+07	0.00236215	1799.18	31.94	1084.76	3	1
20221111_HCC_GP_15.18934.18934.3.0.dta	20221111_HCC_GP_15.18934.18934.3.0.dta	20221111_HCC_GP_15	18934	1820.67	3252.28	1084.76	3	1	EJGTDTVQEEEESPAEGSK		2035.86	5 2 0 0 0	H(5)N(2)	(N(N(H(H)(H(H)(H)))))	14695	0 1 0 0 0;0 2 0 0 0;1 2 0 0 0;2 2 0 0 0;3 2 0 0 0;4 2 0 0 0;	1216.42	2	53.9783	69.5113	25.1313	6	-0.00903	-2.77619	0.75	0.72222	0	0	0	0	4.871e-08	3.14954e-09	-1	0	3.14954e-09	sp|Q9Y4L1|HYOU1_HUMAN	HYOU1	596	null		1.19108e+08	0.00356374	1800.41	39.92	1084.76	3	1
20221111_HCC_GP_17.19006.19006.3.0.dta	20221111_HCC_GP_17.19006.19006.3.0.dta	20221111_HCC_GP_17	19006	1799.83	3414.32	1138.78	3	1	EJGTDTVQEEEESPAEGSK		2035.86	6 2 0 0 0	H(6)N(2)	(N(N(H(H(H))(H(H(H))))))	11463	0 1 0 0 0;0 2 0 0 0;1 2 0 0 0;2 2 0 0 0;3 2 0 0 0;4 2 0 0 0;5 2 0 0 0;	1378.48	2	13.3846	15.8306	8.84196	4	-0.00946	-2.7699	0.55556	0.38889	0	0	0	0	1.34577e-21	1.48967e-23	-1	0	1.48967e-23	sp|Q9Y4L1|HYOU1_HUMAN	HYOU1	596	null		1.12128e+08	0.00260027	1767.95	49.89	1138.78	3	1
20221111_HCC_GP_19.19602.19602.3.0.dta	20221111_HCC_GP_19.19602.19602.3.0.dta	20221111_HCC_GP_19	19602	1855.36	3277.3	1093.11	3	1	EJGTDTVQEEEESPAEGSK		2035.86	3 3 0 1 0	H(3)N(3)F(1)	(N(F)(N(H(H)(H(N)))))	3347	0 1 0 0 0;0 1 0 1 0;0 2 0 0 0;0 2 0 1 0;1 2 0 0 0;1 2 0 1 0;2 2 0 0 0;2 2 0 1 0;2 3 0 0 0;2 3 0 1 0;3 2 0 0 0;3 2 0 1 0;3 3 0 0 0;	1241.45	2	36.1936	22.4369	61.7418	9	-0.00745	-2.27272	0.8	0.5	0	0	0	0	3.49394e-64	9.29047e-66	-1	0	9.29047e-66	sp|Q9Y4L1|HYOU1_HUMAN	HYOU1	596	null		1.3599e+08	0.00419669	1829.48	49.93	1093.11	3	1
20221111_HCC_GP_19.19737.19737.3.1.dta	20221111_HCC_GP_19.19737.19737.3.1.dta	20221111_HCC_GP_19	19737	1866.23	3074.23	1025.41	3	1	EJGTDTVQEEEESPAEGSK		2035.86	3 2 0 1 0	H(3)N(2)F(1)	(N(F)(N(H(H)(H))))	3355	0 1 0 0 0;0 1 0 1 0;0 2 0 0 0;0 2 0 1 0;1 2 0 0 0;1 2 0 1 0;2 2 0 0 0;2 2 0 1 0;3 2 0 0 0;	1038.38	2	87.6516	106.868	51.9637	9	-0.00725	-2.35925	0.81818	0.88889	0	0	0	0	1.04078e-53	2.60752e-55	-1	0	2.60752e-55	sp|Q9Y4L1|HYOU1_HUMAN	HYOU1	596	null		9.70097e+07	0.00299375	1839.39	40.03	1025.42	3	1
20221111_HCC_GP_19.19301.19301.3.2.dta	20221111_HCC_GP_19.19301.19301.3.2.dta	20221111_HCC_GP_19	19301	1829.63	3252.28	1084.76	3	1	EJGTDTVQEEEESPAEGSK		2035.86	5 2 0 0 0	H(5)N(2)	(N(N(H(H(H))(H(H)))))	11518	0 1 0 0 0;0 2 0 0 0;1 2 0 0 0;2 2 0 0 0;3 2 0 0 0;4 2 0 0 0;	1216.42	2	37.7825	45.2962	23.8284	6	-0.00686	-2.10927	0.75	0.58333	0	0	0	0	2.59102e-23	1.94135e-25	-1	0	1.94135e-25	sp|Q9Y4L1|HYOU1_HUMAN	HYOU1	596	null		8.7561e+07	0.00270216	1805.91	46.11	1084.76	3	1
20221111_HCC_GP_20.19122.19122.3.1.dta	20221111_HCC_GP_20.19122.19122.3.1.dta	20221111_HCC_GP_20	19122	1822.17	3252.28	1084.76	3	1	EJGTDTVQEEEESPAEGSK		2035.86	5 2 0 0 0	H(5)N(2)	(N(N(H(H)(H(H)(H)))))	14695	0 1 0 0 0;0 2 0 0 0;1 2 0 0 0;2 2 0 0 0;3 2 0 0 0;4 2 0 0 0;	1216.42	2	53.6879	74.7024	14.661	5	-0.00522	-1.60562	0.625	0.77778	0	0	0	0	1.82719e-94	1.06042e-96	-1	0	1.06042e-96	sp|Q9Y4L1|HYOU1_HUMAN	HYOU1	596	null		1.08949e+08	0.00319175	1799.57	37.89	1084.76	3	1
20221111_HCC_GP_22.18654.18654.3.2.dta	20221111_HCC_GP_22.18654.18654.3.2.dta	20221111_HCC_GP_22	18654	1807.61	3252.28	1084.77	3	1	EJGTDTVQEEEESPAEGSK		2035.86	5 2 0 0 0	H(5)N(2)	(N(N(H(H)(H(H(H))))))	14652	0 1 0 0 0;0 2 0 0 0;1 2 0 0 0;2 2 0 0 0;3 2 0 0 0;4 2 0 0 0;	1216.42	2	17.2355	21.7082	8.92907	4	0.00184	0.56486	0.625	0.5	0	0	0	0	8.15994e-13	5.04628e-15	-1	0	5.04628e-15	sp|Q9Y4L1|HYOU1_HUMAN	HYOU1	596	null		1.50619e+08	0.00317756	1778.95	45.46	1084.76	3	1
20221111_HCC_GP_24.20056.20056.3.0.dta	20221111_HCC_GP_24.20056.20056.3.0.dta	20221111_HCC_GP_24	20056	1825.64	3252.28	1084.76	3	1	EJGTDTVQEEEESPAEGSK		2035.86	5 2 0 0 0	H(5)N(2)	(N(N(H(H(H))(H(H)))))	11518	0 1 0 0 0;0 2 0 0 0;1 2 0 0 0;2 2 0 0 0;3 2 0 0 0;4 2 0 0 0;	1216.42	2	72.6805	90.2693	40.0157	7	-0.00453	-1.39346	0.875	0.80556	0	0	0	0	2.06277e-22	1.39992e-24	-1	0	1.39992e-24	sp|Q9Y4L1|HYOU1_HUMAN	HYOU1	596	null		2.50992e+08	0.0016396	1804.47	36.95	1084.76	3	1
20220927_HCC_GP_2.19656.19656.2.0.dta	20220927_HCC_GP_2.19656.19656.2.0.dta	20220927_HCC_GP_2	19656	1785.12	2607.09	1304.05	2	1	EJISDPTSPLR		1228.62	6 2 0 0 0	H(6)N(2)	(N(N(H(H(H))(H(H(H))))))	11463	0 1 0 0 0;0 2 0 0 0;1 2 0 0 0;2 2 0 0 0;3 2 0 0 0;4 2 0 0 0;5 2 0 0 0;	1378.48	2	66.7685	46.2279	104.915	7	-0.00716	-2.74764	1	0.75	0	0	0	0	7.86093e-73	3.87971e-74	-1	0	3.87971e-74	sp|P01591|IGJ_HUMAN	JCHAIN	71	null		1.88132e+09	0.00740923	1766	36.48	1304.05	2	1
20220927_HCC_GP_2.20269.20269.2.0.dta	20220927_HCC_GP_2.20269.20269.2.0.dta	20220927_HCC_GP_2	20269	1835.53	2632.11	1316.56	2	1	EJISDPTSPLR		1228.62	4 3 0 1 0	H(4)N(3)F(1)	(N(F)(N(H(H(H))(H(N)))))	345	0 1 0 0 0;0 1 0 1 0;0 2 0 0 0;0 2 0 1 0;1 2 0 0 0;1 2 0 1 0;2 2 0 0 0;2 2 0 1 0;2 3 0 0 0;2 3 0 1 0;3 2 0 0 0;3 2 0 1 0;3 3 0 0 0;3 3 0 1 0;4 2 0 0 0;4 2 0 1 0;4 3 0 0 0;	1403.51	2	70.9849	30.6871	145.824	9	-0.00988	-3.75509	0.94737	0.7	0	0	0	0	2.46318e-101	2.32559e-102	-1	0	2.32559e-102	sp|P01591|IGJ_HUMAN	JCHAIN	71	null		8.28631e+08	0.00326342	1813.69	42.85	1316.57	2	1
20220927_HCC_GP_2.20209.20209.2.0.dta	20220927_HCC_GP_2.20209.20209.2.0.dta	20220927_HCC_GP_2	20209	1830.66	2527.09	1264.05	2	1	EJISDPTSPLR		1228.62	3 4 0 0 0	H(3)N(4)	(N(N(H(H(N))(H(N)))))	14262	0 1 0 0 0;0 2 0 0 0;1 2 0 0 0;2 2 0 0 0;2 3 0 0 0;3 2 0 0 0;3 3 0 0 0;	1298.48	2	49.5166	27.4262	90.5418	7	-0.00714	-2.82702	1	0.7	0	0	0	0	1.10136e-62	3.08484e-64	-1	0	3.08484e-64	sp|P01591|IGJ_HUMAN	JCHAIN	71	null		6.50605e+08	0.00256229	1809.58	46.96	1264.05	2	1
20220927_HCC_GP_2.19866.19866.2.0.dta	20220927_HCC_GP_2.19866.19866.2.0.dta	20220927_HCC_GP_2	19866	1802.63	2445.04	1223.02	2	1	EJISDPTSPLR		1228.62	5 2 0 0 0	H(5)N(2)	(N(N(H(H)(H(H)(H)))))	14695	0 1 0 0 0;0 2 0 0 0;1 2 0 0 0;2 2 0 0 0;3 2 0 0 0;4 2 0 0 0;	1216.42	2	68.5205	56.1451	91.5035	7	-0.00825	-3.37333	1	0.9	0	0	0	0	2.29585e-63	8.31941e-65	-1	0	8.31941e-65	sp|P01591|IGJ_HUMAN	JCHAIN	71	null		7.78024e+08	0.00306411	1781.07	42.61	1223.02	2	1
20220927_HCC_GP_2.20069.20069.3.0.dta	20220927_HCC_GP_2.20069.20069.3.0.dta	20220927_HCC_GP_2	20069	1819.22	2794.17	932.061	3	1	EJISDPTSPLR		1228.62	5 3 0 1 0	H(5)N(3)F(1)	(N(F(H))(N(H(H)(H(N(H))))))	0	0 1 0 0 0;0 1 0 1 0;0 2 0 0 0;0 2 0 1 0;1 1 0 1 0;1 2 0 0 0;1 2 0 1 0;2 2 0 0 0;2 2 0 1 0;2 3 0 0 0;2 3 0 1 0;3 2 0 0 0;3 2 0 1 0;3 3 0 0 0;3 3 0 1 0;4 2 0 1 0;4 3 0 0 0;4 3 0 1 0;	1565.56	2	62.912	40.109	105.261	9	-0.00892	-3.19066	0.7	0.75	0	0	0	0	4.49377e-73	1.76748e-74	-1	0	1.76748e-74	sp|P01591|IGJ_HUMAN	JCHAIN	71	null		6.13534e+08	0.00241629	1797.84	53.44	932.064	3	1
20220927_HCC_GP_2.21538.21538.3.0.dta	20220927_HCC_GP_2.21538.21538.3.0.dta	20220927_HCC_GP_2	21538	1937.12	3142.29	1048.1	3	1	EJISDPTSPLR		1228.62	5 4 1 0 0	H(5)N(4)A(1)	(N(N(H(H(N(H)))(H(N(H(A)))))))	13467	0 1 0 0 0;0 2 0 0 0;1 2 0 0 0;2 2 0 0 0;2 3 0 0 0;3 2 0 0 0;3 3 0 0 0;3 3 1 0 0;3 4 0 0 0;4 3 0 0 0;4 3 1 0 0;4 4 0 0 0;4 4 1 0 0;5 4 0 0 0;	1913.68	2	46.2701	30.3555	75.8259	7	-0.00872	-2.77426	0.625	0.7	0	0	0	0	3.1582e-52	6.49381e-54	-1	0	6.49381e-54	sp|P01591|IGJ_HUMAN	JCHAIN	71	null		4.47292e+09	0.0176158	1921.42	48.57	1048.1	3	1
20220927_HCC_GP_2.19260.19260.2.0.dta	20220927_HCC_GP_2.19260.19260.2.0.dta	20220927_HCC_GP_2	19260	1753.73	2931.19	1466.1	2	1	EJISDPTSPLR		1228.62	8 2 0 0 0	H(8)N(2)	(N(N(H(H(H))(H(H(H))(H(H))))))	11452	0 1 0 0 0;0 2 0 0 0;1 2 0 0 0;2 2 0 0 0;3 2 0 0 0;4 2 0 0 0;5 2 0 0 0;6 2 0 0 0;7 2 0 0 0;	1702.58	2	84.7641	69.6445	112.843	7	-0.0077	-2.62767	1	0.95	0	0	0	0	2.12785e-78	1.03455e-79	-1	0	1.03455e-79	sp|P01591|IGJ_HUMAN	JCHAIN	71	null		8.17784e+08	0.0032207	1728.13	52.94	1466.1	2	1
20220927_HCC_GP_2.21538.21538.3.0.dta	20220927_HCC_GP_2.21538.21538.3.0.dta	20220927_HCC_GP_2	21538	1937.12	3142.29	1048.1	3	1	EJISDPTSPLR		1228.62	5 4 1 0 0	H(5)N(4)A(1)	(N(N(H(H(N(H)))(H(N(H(A)))))))	13467	0 1 0 0 0;0 2 0 0 0;1 2 0 0 0;2 2 0 0 0;2 3 0 0 0;3 2 0 0 0;3 3 0 0 0;3 3 1 0 0;3 4 0 0 0;4 3 0 0 0;4 3 1 0 0;4 4 0 0 0;4 4 1 0 0;5 4 0 0 0;	1913.68	2	46.2701	30.3555	75.8259	7	-0.00872	-2.77426	0.625	0.7	0	0	0	0	3.1582e-52	6.49381e-54	-1	0	6.49381e-54	sp|P01591|IGJ_HUMAN	JCHAIN	71	H(5)N(4)_(N(N(H(H(N(H)))(H(N(H))))))		4.82588e+08	0.00190059	1348.2	3.95	951.071	3	1.8234
20220927_HCC_GP_2.21538.21538.3.0.dta	20220927_HCC_GP_2.21538.21538.3.0.dta	20220927_HCC_GP_2	21538	1937.12	3142.29	1048.1	3	1	EJISDPTSPLR		1228.62	5 4 1 0 0	H(5)N(4)A(1)	(N(N(H(H(N(H)))(H(N(H(A)))))))	13467	0 1 0 0 0;0 2 0 0 0;1 2 0 0 0;2 2 0 0 0;2 3 0 0 0;3 2 0 0 0;3 3 0 0 0;3 3 1 0 0;3 4 0 0 0;4 3 0 0 0;4 3 1 0 0;4 4 0 0 0;4 4 1 0 0;5 4 0 0 0;	1913.68	2	46.2701	30.3555	75.8259	7	-0.00872	-2.77426	0.625	0.7	0	0	0	0	3.1582e-52	6.49381e-54	-1	0	6.49381e-54	sp|P01591|IGJ_HUMAN	JCHAIN	71	H(5)N(4)A(1)_(N(N(H(H(N(H)))(H(N(H(A)))))))		4.46737e+09	0.0175939	1928.34	30.17	1048.1	3	6.9762
20220927_HCC_GP_2.21538.21538.3.0.dta	20220927_HCC_GP_2.21538.21538.3.0.dta	20220927_HCC_GP_2	21538	1937.12	3142.29	1048.1	3	1	EJISDPTSPLR		1228.62	5 4 1 0 0	H(5)N(4)A(1)	(N(N(H(H(N(H)))(H(N(H(A)))))))	13467	0 1 0 0 0;0 2 0 0 0;1 2 0 0 0;2 2 0 0 0;2 3 0 0 0;3 2 0 0 0;3 3 0 0 0;3 3 1 0 0;3 4 0 0 0;4 3 0 0 0;4 3 1 0 0;4 4 0 0 0;4 4 1 0 0;5 4 0 0 0;	1913.68	2	46.2701	30.3555	75.8259	7	-0.00872	-2.77426	0.625	0.7	0	0	0	0	3.1582e-52	6.49381e-54	-1	0	6.49381e-54	sp|P01591|IGJ_HUMAN	JCHAIN	71	H(5)N(4)A(2)_(N(N(H(H(N(H(A))))(H(N(H(A)))))))		4.61008e+06	1.8156e-05	2500.26	0	1145.13	3	0.8429
20220927_HCC_GP_4.19887.19887.3.0.dta	20220927_HCC_GP_4.19887.19887.3.0.dta	20220927_HCC_GP_4	19887	1818.56	2892.22	964.743	3	1	EJISDPTSPLR		1228.62	4 5 0 0 0	H(4)N(5)	(N(N(H(N)(H(N))(H(N(H))))))	17652	0 1 0 0 0;0 2 0 0 0;1 2 0 0 0;1 3 0 0 0;2 2 0 0 0;2 3 0 0 0;2 4 0 0 0;3 2 0 0 0;3 3 0 0 0;3 4 0 0 0;3 5 0 0 0;4 3 0 0 0;4 4 0 0 0;	1663.61	2	28.7242	11.4299	60.8422	6	-0.0109	-3.76704	0.73333	0.5	0	0	0	0	3.57926e-44	8.31731e-46	-1	0	8.31731e-46	sp|P01591|IGJ_HUMAN	JCHAIN	71	null		2.59631e+08	0.00303462	1796.25	46.93	964.746	3	1
20221111_HCC_GP_05.30393.30393.3.0.dta	20221111_HCC_GP_05.30393.30393.3.0.dta	20221111_HCC_GP_05	30393	2715.95	3142.29	1048.1	3	1	EJISDPTSPLR		1228.62	5 4 1 0 0	H(5)N(4)A(1)	(N(N(H(N)(H(H))(H(N(H(A)))))))	15260	0 1 0 0 0;0 2 0 0 0;1 2 0 0 0;1 3 0 0 0;2 2 0 0 0;2 3 0 0 0;2 4 0 0 0;3 2 0 0 0;3 3 0 0 0;3 3 1 0 0;3 4 0 0 0;3 4 1 0 0;4 2 0 0 0;4 3 0 0 0;4 3 1 0 0;4 4 0 0 0;4 4 1 0 0;5 3 0 0 0;5 3 1 0 0;5 4 0 0 0;	1913.68	2	49.8888	27.8736	90.774	7	-0.00722	-2.2969	0.59091	0.7	0	0	0	0	9.88916e-182	2.0789e-183	-1	0	2.0789e-183	sp|P01591|IGJ_HUMAN	JCHAIN	71	null		3.08631e+09	0.022944	2696.54	45.69	1048.1	3	1
20221111_HCC_GP_05.28689.28689.3.0.dta	20221111_HCC_GP_05.28689.28689.3.0.dta	20221111_HCC_GP_05	28689	2575.79	2835.2	945.737	3	1	EJISDPTSPLR		1228.62	4 4 0 1 0	H(4)N(4)F(1)	(N(F)(N(H(H(N))(H(N(H))))))	3155	0 1 0 0 0;0 1 0 1 0;0 2 0 0 0;0 2 0 1 0;1 2 0 0 0;1 2 0 1 0;2 2 0 0 0;2 2 0 1 0;2 3 0 0 0;2 3 0 1 0;3 2 0 0 0;3 2 0 1 0;3 3 0 0 0;3 3 0 1 0;3 4 0 0 0;3 4 0 1 0;4 3 0 0 0;4 3 0 1 0;4 4 0 0 0;	1606.59	2	44.5809	6.66704	114.992	9	-0.00802	-2.82956	0.80952	0.3	0	0	0	0	9.19069e-231	2.47917e-232	-1	0	2.47917e-232	sp|P01591|IGJ_HUMAN	JCHAIN	71	null		4.42131e+08	0.00328685	2556.47	45.91	945.739	3	1
20221111_HCC_GP_05.30845.30845.3.0.dta	20221111_HCC_GP_05.30845.30845.3.0.dta	20221111_HCC_GP_05	30845	2752.43	3085.27	1029.09	3	1	EJISDPTSPLR		1228.62	5 3 1 1 0	H(5)N(3)A(1)F(1)	(N(F)(N(H(H(H))(H(N(H(A)))))))	301	0 1 0 0 0;0 1 0 1 0;0 2 0 0 0;0 2 0 1 0;1 2 0 0 0;1 2 0 1 0;2 2 0 0 0;2 2 0 1 0;2 3 0 0 0;2 3 0 1 0;3 2 0 0 0;3 2 0 1 0;3 3 0 0 0;3 3 0 1 0;3 3 1 0 0;3 3 1 1 0;4 2 0 0 0;4 2 0 1 0;4 3 0 0 0;4 3 0 1 0;4 3 1 0 0;4 3 1 1 0;5 3 0 0 0;5 3 0 1 0;5 3 1 0 0;	1856.66	2	56.8471	24.7604	116.437	9	-0.00635	-2.05777	0.66667	0.7	0	0	0	0	1.10594e-233	2.99294e-235	-1	0	2.99294e-235	sp|P01591|IGJ_HUMAN	JCHAIN	71	null		1.89064e+09	0.0140553	2729.7	41.56	1029.1	3	1
20221111_HCC_GP_05.29390.29390.3.3.dta	20221111_HCC_GP_05.29390.29390.3.3.dta	20221111_HCC_GP_05	29390	2633.59	2470.07	824.027	3	1	EJISDPTSPLR		1228.62	3 3 0 1 0	H(3)N(3)F(1)	(N(N(H(H)(H(N(F))))))	14723	0 1 0 0 0;0 2 0 0 0;1 2 0 0 0;2 2 0 0 0;2 3 0 0 0;2 3 0 1 0;3 2 0 0 0;3 3 0 0 0;	1241.45	2	10.8505	8.27984	15.6247	5	-0.00546	-2.21062	0.5	0.4	0	0	0	0	2.90693e-29	1.69611e-31	-1	0	1.69611e-31	sp|P01591|IGJ_HUMAN	JCHAIN	71	null		4.85788e+07	0.000361141	2606.6	44.23	824.029	3	1
20221111_HCC_GP_05.28301.28301.2.0.dta	20221111_HCC_GP_05.28301.28301.2.0.dta	20221111_HCC_GP_05	28301	2542.81	2769.14	1385.08	2	1	EJISDPTSPLR		1228.62	7 2 0 0 0	H(7)N(2)	(N(N(H(H(H))(H(H(H(H)))))))	11421	0 1 0 0 0;0 2 0 0 0;1 2 0 0 0;2 2 0 0 0;3 2 0 0 0;4 2 0 0 0;5 2 0 0 0;6 2 0 0 0;	1540.53	2	46.3099	24.6664	86.5049	7	-0.002	-0.72252	1	0.7	0	0	0	0	4.57641e-173	5.92343e-175	-1	0	5.92343e-175	sp|P01591|IGJ_HUMAN	JCHAIN	71	null		2.40869e+08	0.00179065	2519.45	40.87	1385.08	2	1
20221111_HCC_GP_05.30392.30392.3.0.dta	20221111_HCC_GP_05.30392.30392.3.0.dta	20221111_HCC_GP_05	30392	2715.81	3288.34	1096.79	3	1	EJISDPTSPLR		1228.62	5 4 1 1 0	H(5)N(4)A(1)F(1)	(N(F)(N(H(H(N(H)))(H(N(H(A)))))))	2373	0 1 0 0 0;0 1 0 1 0;0 2 0 0 0;0 2 0 1 0;1 2 0 0 0;1 2 0 1 0;2 2 0 0 0;2 2 0 1 0;2 3 0 0 0;2 3 0 1 0;3 2 0 0 0;3 2 0 1 0;3 3 0 0 0;3 3 0 1 0;3 3 1 0 0;3 3 1 1 0;3 4 0 0 0;3 4 0 1 0;4 3 0 0 0;4 3 0 1 0;4 3 1 0 0;4 3 1 1 0;4 4 0 0 0;4 4 0 1 0;4 4 1 0 0;4 4 1 1 0;5 4 0 0 0;5 4 0 1 0;5 4 1 0 0;	2059.73	2	51.4435	24.0106	102.39	9	-0.00775	-2.35599	0.54839	0.7	0	0	0	0	2.84078e-205	5.537e-207	-1	0	5.537e-207	sp|P01591|IGJ_HUMAN	JCHAIN	71	null		2.48697e+09	0.0184885	2696.54	45.69	1096.79	3	1
20221111_HCC_GP_05.29112.29112.3.2.dta	20221111_HCC_GP_05.29112.29112.3.2.dta	20221111_HCC_GP_05	29112	2611.32	2730.17	910.728	3	1	EJISDPTSPLR		1228.62	3 5 0 0 0	H(3)N(5)	(N(N(H(N)(H(N))(H(N)))))	17671	0 1 0 0 0;0 2 0 0 0;1 2 0 0 0;1 3 0 0 0;2 2 0 0 0;2 3 0 0 0;2 4 0 0 0;3 2 0 0 0;3 3 0 0 0;3 4 0 0 0;	1501.56	2	57.8111	30.0678	109.334	7	-0.00331	-1.21408	1	0.7	0	0	0	0	2.52628e-219	8.5276e-221	-1	0	8.5276e-221	sp|P01591|IGJ_HUMAN	JCHAIN	71	null		6.09381e+08	0.00453021	2579.97	53.6	910.729	3	1
20221111_HCC_GP_05.28890.28890.3.0.dta	20221111_HCC_GP_05.28890.28890.3.0.dta	20221111_HCC_GP_05	28890	2592.99	3038.28	1013.43	3	1	EJISDPTSPLR		1228.62	4 5 0 1 0	H(4)N(5)F(1)	(N(F)(N(H(N)(H(N))(H(N(H))))))	6153	0 1 0 0 0;0 1 0 1 0;0 2 0 0 0;0 2 0 1 0;1 2 0 0 0;1 2 0 1 0;1 3 0 0 0;1 3 0 1 0;2 2 0 0 0;2 2 0 1 0;2 3 0 0 0;2 3 0 1 0;2 4 0 0 0;2 4 0 1 0;3 2 0 0 0;3 2 0 1 0;3 3 0 0 0;3 3 0 1 0;3 4 0 0 0;3 4 0 1 0;3 5 0 0 0;3 5 0 1 0;4 3 0 0 0;4 3 0 1 0;4 4 0 0 0;4 4 0 1 0;4 5 0 0 0;	1809.67	2	51.3945	8.65331	130.771	9	-0.00623	-2.05014	0.72414	0.4	0	0	0	0	1.1971e-262	4.60853e-264	-1	0	4.60853e-264	sp|P01591|IGJ_HUMAN	JCHAIN	71	null		6.91575e+08	0.00514125	2575.64	30.96	1013.43	3	1
20221111_HCC_GP_05.32074.32074.3.0.dta	20221111_HCC_GP_05.32074.32074.3.0.dta	20221111_HCC_GP_05	32074	2855.25	3433.39	1145.13	3	1	EJISDPTSPLR		1228.62	5 4 2 0 0	H(5)N(4)A(2)	(N(N(H(H(N(H(A))))(H(N(H(A)))))))	12548	0 1 0 0 0;0 2 0 0 0;1 2 0 0 0;2 2 0 0 0;2 3 0 0 0;3 2 0 0 0;3 3 0 0 0;3 3 1 0 0;3 4 0 0 0;4 3 0 0 0;4 3 1 0 0;4 4 0 0 0;4 4 1 0 0;5 4 0 0 0;5 4 1 0 0;	2204.77	2	52.8971	28.1184	98.9148	7	-0.00161	-0.46864	0.82353	0.7	0	0	0	0	3.1022e-198	6.73738e-200	-1	0	6.73738e-200	sp|P01591|IGJ_HUMAN	JCHAIN	71	null		1.78405e+09	0.0132629	2831.2	49.03	1145.13	3	1
20221111_HCC_GP_05.29004.29004.2.2.dta	20221111_HCC_GP_05.29004.29004.2.2.dta	20221111_HCC_GP_05	29004	2602.53	2527.09	1264.05	2	1	EJISDPTSPLR		1228.62	3 4 0 0 0	H(3)N(4)	(N(N(H(H(N))(H(N)))))	14262	0 1 0 0 0;0 2 0 0 0;1 2 0 0 0;2 2 0 0 0;2 3 0 0 0;3 2 0 0 0;3 3 0 0 0;	1298.48	2	44.1694	24.0547	81.5251	7	-0.00401	-1.58606	1	0.7	0	0	0	0	5.99912e-163	1.08917e-164	-1	0	1.08917e-164	sp|P01591|IGJ_HUMAN	JCHAIN	71	null		1.99929e+08	0.0014863	2584.37	42.41	1264.05	2	1
20221111_HCC_GP_05.28842.28842.3.0.dta	20221111_HCC_GP_05.28842.28842.3.0.dta	20221111_HCC_GP_05	28842	2588.81	2892.22	964.744	3	1	EJISDPTSPLR		1228.62	4 5 0 0 0	H(4)N(5)	(N(N(H(N)(H(N))(H(N(H))))))	17652	0 1 0 0 0;0 2 0 0 0;1 2 0 0 0;1 3 0 0 0;2 2 0 0 0;2 3 0 0 0;2 4 0 0 0;3 2 0 0 0;3 3 0 0 0;3 4 0 0 0;3 5 0 0 0;4 3 0 0 0;4 4 0 0 0;	1663.61	2	47.4545	16.8759	104.243	7	-0.00656	-2.26818	0.86667	0.6	0	0	0	0	5.04278e-209	9.60234e-211	-1	0	9.60234e-211	sp|P01591|IGJ_HUMAN	JCHAIN	71	null		1.02403e+09	0.00761278	2571.16	35.44	964.746	3	1
20221111_HCC_GP_05.32074.32074.3.0.dta	20221111_HCC_GP_05.32074.32074.3.0.dta	20221111_HCC_GP_05	32074	2855.25	3433.39	1145.13	3	1	EJISDPTSPLR		1228.62	5 4 2 0 0	H(5)N(4)A(2)	(N(N(H(H(N(H(A))))(H(N(H(A)))))))	12548	0 1 0 0 0;0 2 0 0 0;1 2 0 0 0;2 2 0 0 0;2 3 0 0 0;3 2 0 0 0;3 3 0 0 0;3 3 1 0 0;3 4 0 0 0;4 3 0 0 0;4 3 1 0 0;4 4 0 0 0;4 4 1 0 0;5 4 0 0 0;5 4 1 0 0;	2204.77	2	52.8971	28.1184	98.9148	7	-0.00161	-0.46864	0.82353	0.7	0	0	0	0	3.1022e-198	6.73738e-200	-1	0	6.73738e-200	sp|P01591|IGJ_HUMAN	JCHAIN	71	H(5)N(4)_(N(N(H(H(N(H)))(H(N(H))))))		9.26223e+06	6.88566e-05	1954	0	951.071	3	0.871
20221111_HCC_GP_05.32074.32074.3.0.dta	20221111_HCC_GP_05.32074.32074.3.0.dta	20221111_HCC_GP_05	32074	2855.25	3433.39	1145.13	3	1	EJISDPTSPLR		1228.62	5 4 2 0 0	H(5)N(4)A(2)	(N(N(H(H(N(H(A))))(H(N(H(A)))))))	12548	0 1 0 0 0;0 2 0 0 0;1 2 0 0 0;2 2 0 0 0;2 3 0 0 0;3 2 0 0 0;3 3 0 0 0;3 3 1 0 0;3 4 0 0 0;4 3 0 0 0;4 3 1 0 0;4 4 0 0 0;4 4 1 0 0;5 4 0 0 0;5 4 1 0 0;	2204.77	2	52.8971	28.1184	98.9148	7	-0.00161	-0.46864	0.82353	0.7	0	0	0	0	3.1022e-198	6.73738e-200	-1	0	6.73738e-200	sp|P01591|IGJ_HUMAN	JCHAIN	71	H(5)N(4)A(1)_(N(N(H(H(N(H)))(H(N(H(A)))))))		7.41493e+06	5.51235e-05	2359.44	0	1048.1	3	0.8758
20221111_HCC_GP_05.32074.32074.3.0.dta	20221111_HCC_GP_05.32074.32074.3.0.dta	20221111_HCC_GP_05	32074	2855.25	3433.39	1145.13	3	1	EJISDPTSPLR		1228.62	5 4 2 0 0	H(5)N(4)A(2)	(N(N(H(H(N(H(A))))(H(N(H(A)))))))	12548	0 1 0 0 0;0 2 0 0 0;1 2 0 0 0;2 2 0 0 0;2 3 0 0 0;3 2 0 0 0;3 3 0 0 0;3 3 1 0 0;3 4 0 0 0;4 3 0 0 0;4 3 1 0 0;4 4 0 0 0;4 4 1 0 0;5 4 0 0 0;5 4 1 0 0;	2204.77	2	52.8971	28.1184	98.9148	7	-0.00161	-0.46864	0.82353	0.7	0	0	0	0	3.1022e-198	6.73738e-200	-1	0	6.73738e-200	sp|P01591|IGJ_HUMAN	JCHAIN	71	H(5)N(4)A(2)_(N(N(H(H(N(H(A))))(H(N(H(A)))))))		1.8832e+09	0.0139999	2850.3	40.31	1145.13	3	8.7352
20221111_HCC_GP_06.31948.31948.3.0.dta	20221111_HCC_GP_06.31948.31948.3.0.dta	20221111_HCC_GP_06	31948	2720.06	3288.34	1096.79	3	1	EJISDPTSPLR		1228.62	5 4 1 1 0	H(5)N(4)A(1)F(1)	(N(F)(N(H(H(N(H)))(H(N(H(A)))))))	2373	0 1 0 0 0;0 1 0 1 0;0 2 0 0 0;0 2 0 1 0;1 2 0 0 0;1 2 0 1 0;2 2 0 0 0;2 2 0 1 0;2 3 0 0 0;2 3 0 1 0;3 2 0 0 0;3 2 0 1 0;3 3 0 0 0;3 3 0 1 0;3 3 1 0 0;3 3 1 1 0;3 4 0 0 0;3 4 0 1 0;4 3 0 0 0;4 3 0 1 0;4 3 1 0 0;4 3 1 1 0;4 4 0 0 0;4 4 0 1 0;4 4 1 0 0;4 4 1 1 0;5 4 0 0 0;5 4 0 1 0;5 4 1 0 0;	2059.73	2	46.8725	21.7944	93.4462	9	-0.00644	-1.95731	0.51613	0.7	0	0	0	0	0	0	-1	0	0	sp|P01591|IGJ_HUMAN	JCHAIN	71	null		8.79237e+08	0.011914	2699.19	44.17	1096.79	3	1
20221111_HCC_GP_06.31947.31947.3.0.dta	20221111_HCC_GP_06.31947.31947.3.0.dta	20221111_HCC_GP_06	31947	2719.92	3142.29	1048.1	3	1	EJISDPTSPLR		1228.62	5 4 1 0 0	H(5)N(4)A(1)	(N(N(H(H(N(H)))(H(N(H(A)))))))	13467	0 1 0 0 0;0 2 0 0 0;1 2 0 0 0;2 2 0 0 0;2 3 0 0 0;3 2 0 0 0;3 3 0 0 0;3 3 1 0 0;3 4 0 0 0;4 3 0 0 0;4 3 1 0 0;4 4 0 0 0;4 4 1 0 0;5 4 0 0 0;	1913.68	2	35.648	17.6937	68.9918	7	-0.00584	-1.85868	0.625	0.6	0	0	0	0	6.62846e-308	7.5498927021512e-310	-1	0	7.5498927021512e-310	sp|P01591|IGJ_HUMAN	JCHAIN	71	null		1.32872e+09	0.0180048	2699.19	44.17	1048.1	3	1
20221111_HCC_GP_06.32368.32368.3.0.dta	20221111_HCC_GP_06.32368.32368.3.0.dta	20221111_HCC_GP_06	32368	2752.53	3085.27	1029.09	3	1	EJISDPTSPLR		1228.62	5 3 1 1 0	H(5)N(3)A(1)F(1)	(N(F)(N(H(H(H))(H(N(H(A)))))))	301	0 1 0 0 0;0 1 0 1 0;0 2 0 0 0;0 2 0 1 0;1 2 0 0 0;1 2 0 1 0;2 2 0 0 0;2 2 0 1 0;2 3 0 0 0;2 3 0 1 0;3 2 0 0 0;3 2 0 1 0;3 3 0 0 0;3 3 0 1 0;3 3 1 0 0;3 3 1 1 0;4 2 0 0 0;4 2 0 1 0;4 3 0 0 0;4 3 0 1 0;4 3 1 0 0;4 3 1 1 0;5 3 0 0 0;5 3 0 1 0;5 3 1 0 0;	1856.66	2	64.8108	26.4997	135.96	9	-0.00693	-2.24739	0.74074	0.7	0	0	0	0	0	0	-1	0	0	sp|P01591|IGJ_HUMAN	JCHAIN	71	null		6.12995e+08	0.00830635	2729.82	54.22	1029.1	3	1
20221111_HCC_GP_06.33715.33715.3.0.dta	20221111_HCC_GP_06.33715.33715.3.0.dta	20221111_HCC_GP_06	33715	2861.85	3433.39	1145.13	3	1	EJISDPTSPLR		1228.62	5 4 2 0 0	H(5)N(4)A(2)	(N(N(H(H(N(H(A))))(H(N(H(A)))))))	12548	0 1 0 0 0;0 2 0 0 0;1 2 0 0 0;2 2 0 0 0;2 3 0 0 0;3 2 0 0 0;3 3 0 0 0;3 3 1 0 0;3 4 0 0 0;4 3 0 0 0;4 3 1 0 0;4 4 0 0 0;4 4 1 0 0;5 4 0 0 0;5 4 1 0 0;	2204.77	2	37.2366	12.921	82.3942	7	-0.00708	-2.06153	0.70588	0.5	0	0	0	0	0	0	-1	0	0	sp|P01591|IGJ_HUMAN	JCHAIN	71	null		9.80215e+08	0.0132823	2844.22	41.02	1145.13	3	1
20221111_HCC_GP_06.31947.31947.3.0.dta	20221111_HCC_GP_06.31947.31947.3.0.dta	20221111_HCC_GP_06	31947	2719.92	3142.29	1048.1	3	1	EJISDPTSPLR		1228.62	5 4 1 0 0	H(5)N(4)A(1)	(N(N(H(H(N(H)))(H(N(H(A)))))))	13467	0 1 0 0 0;0 2 0 0 0;1 2 0 0 0;2 2 0 0 0;2 3 0 0 0;3 2 0 0 0;3 3 0 0 0;3 3 1 0 0;3 4 0 0 0;4 3 0 0 0;4 3 1 0 0;4 4 0 0 0;4 4 1 0 0;5 4 0 0 0;	1913.68	2	35.648	17.6937	68.9918	7	-0.00584	-1.85868	0.625	0.6	0	0	0	0	6.62846e-308	7.5498927021512e-310	-1	0	7.5498927021512e-310	sp|P01591|IGJ_HUMAN	JCHAIN	71	H(5)N(4)_(N(N(H(H(N(H)))(H(N(H))))))		2.30398e+06	3.12199e-05	2230.92	0	951.071	3	0.9697
20221111_HCC_GP_06.31947.31947.3.0.dta	20221111_HCC_GP_06.31947.31947.3.0.dta	20221111_HCC_GP_06	31947	2719.92	3142.29	1048.1	3	1	EJISDPTSPLR		1228.62	5 4 1 0 0	H(5)N(4)A(1)	(N(N(H(H(N(H)))(H(N(H(A)))))))	13467	0 1 0 0 0;0 2 0 0 0;1 2 0 0 0;2 2 0 0 0;2 3 0 0 0;3 2 0 0 0;3 3 0 0 0;3 3 1 0 0;3 4 0 0 0;4 3 0 0 0;4 3 1 0 0;4 4 0 0 0;4 4 1 0 0;5 4 0 0 0;	1913.68	2	35.648	17.6937	68.9918	7	-0.00584	-1.85868	0.625	0.6	0	0	0	0	6.62846e-308	7.5498927021512e-310	-1	0	7.5498927021512e-310	sp|P01591|IGJ_HUMAN	JCHAIN	71	H(5)N(4)A(1)_(N(N(H(H(N(H)))(H(N(H(A)))))))		1.34025e+09	0.018161	2707.14	50.78	1048.1	3	9.8806
20221111_HCC_GP_06.31947.31947.3.0.dta	20221111_HCC_GP_06.31947.31947.3.0.dta	20221111_HCC_GP_06	31947	2719.92	3142.29	1048.1	3	1	EJISDPTSPLR		1228.62	5 4 1 0 0	H(5)N(4)A(1)	(N(N(H(H(N(H)))(H(N(H(A)))))))	13467	0 1 0 0 0;0 2 0 0 0;1 2 0 0 0;2 2 0 0 0;2 3 0 0 0;3 2 0 0 0;3 3 0 0 0;3 3 1 0 0;3 4 0 0 0;4 3 0 0 0;4 3 1 0 0;4 4 0 0 0;4 4 1 0 0;5 4 0 0 0;	1913.68	2	35.648	17.6937	68.9918	7	-0.00584	-1.85868	0.625	0.6	0	0	0	0	6.62846e-308	7.5498927021512e-310	-1	0	7.5498927021512e-310	sp|P01591|IGJ_HUMAN	JCHAIN	71	H(5)N(4)A(2)_(N(N(H(H(N(H(A))))(H(N(H(A)))))))		1.92774e+06	2.61217e-05	3277.18	0	1145.13	3	0.9792
20221111_HCC_GP_06.33715.33715.3.0.dta	20221111_HCC_GP_06.33715.33715.3.0.dta	20221111_HCC_GP_06	33715	2861.85	3433.39	1145.13	3	1	EJISDPTSPLR		1228.62	5 4 2 0 0	H(5)N(4)A(2)	(N(N(H(H(N(H(A))))(H(N(H(A)))))))	12548	0 1 0 0 0;0 2 0 0 0;1 2 0 0 0;2 2 0 0 0;2 3 0 0 0;3 2 0 0 0;3 3 0 0 0;3 3 1 0 0;3 4 0 0 0;4 3 0 0 0;4 3 1 0 0;4 4 0 0 0;4 4 1 0 0;5 4 0 0 0;5 4 1 0 0;	2204.77	2	37.2366	12.921	82.3942	7	-0.00708	-2.06153	0.70588	0.5	0	0	0	0	0	0	-1	0	0	sp|P01591|IGJ_HUMAN	JCHAIN	71	H(5)N(4)_(N(N(H(H(N(H)))(H(N(H))))))		4.3385e+06	5.87886e-05	1810.94	0	951.071	3	0.8366
20221111_HCC_GP_06.33715.33715.3.0.dta	20221111_HCC_GP_06.33715.33715.3.0.dta	20221111_HCC_GP_06	33715	2861.85	3433.39	1145.13	3	1	EJISDPTSPLR		1228.62	5 4 2 0 0	H(5)N(4)A(2)	(N(N(H(H(N(H(A))))(H(N(H(A)))))))	12548	0 1 0 0 0;0 2 0 0 0;1 2 0 0 0;2 2 0 0 0;2 3 0 0 0;3 2 0 0 0;3 3 0 0 0;3 3 1 0 0;3 4 0 0 0;4 3 0 0 0;4 3 1 0 0;4 4 0 0 0;4 4 1 0 0;5 4 0 0 0;5 4 1 0 0;	2204.77	2	37.2366	12.921	82.3942	7	-0.00708	-2.06153	0.70588	0.5	0	0	0	0	0	0	-1	0	0	sp|P01591|IGJ_HUMAN	JCHAIN	71	H(5)N(4)A(1)_(N(N(H(H(N(H)))(H(N(H(A)))))))		3.4722e+06	4.70499e-05	2353.07	0	1048.1	3	0.8383
20221111_HCC_GP_06.33715.33715.3.0.dta	20221111_HCC_GP_06.33715.33715.3.0.dta	20221111_HCC_GP_06	33715	2861.85	3433.39	1145.13	3	1	EJISDPTSPLR		1228.62	5 4 2 0 0	H(5)N(4)A(2)	(N(N(H(H(N(H(A))))(H(N(H(A)))))))	12548	0 1 0 0 0;0 2 0 0 0;1 2 0 0 0;2 2 0 0 0;2 3 0 0 0;3 2 0 0 0;3 3 0 0 0;3 3 1 0 0;3 4 0 0 0;4 3 0 0 0;4 3 1 0 0;4 4 0 0 0;4 4 1 0 0;5 4 0 0 0;5 4 1 0 0;	2204.77	2	37.2366	12.921	82.3942	7	-0.00708	-2.06153	0.70588	0.5	0	0	0	0	0	0	-1	0	0	sp|P01591|IGJ_HUMAN	JCHAIN	71	H(5)N(4)A(2)_(N(N(H(H(N(H(A))))(H(N(H(A)))))))		9.90173e+08	0.0134173	2849.55	47.23	1145.13	3	8.8699
20221111_HCC_GP_07.31022.31022.3.0.dta	20221111_HCC_GP_07.31022.31022.3.0.dta	20221111_HCC_GP_07	31022	2719.69	3142.29	1048.1	3	1	EJISDPTSPLR		1228.62	5 4 1 0 0	H(5)N(4)A(1)	(N(N(H(H(N(H)))(H(N(H(A)))))))	13467	0 1 0 0 0;0 2 0 0 0;1 2 0 0 0;2 2 0 0 0;2 3 0 0 0;3 2 0 0 0;3 3 0 0 0;3 3 1 0 0;3 4 0 0 0;4 3 0 0 0;4 3 1 0 0;4 4 0 0 0;4 4 1 0 0;5 4 0 0 0;	1913.68	2	33.1842	15.6146	65.8133	7	-0.00666	-2.11932	0.625	0.6	0	0	0	0	5.46615e-89	2.10236e-90	-1	0	2.10236e-90	sp|P01591|IGJ_HUMAN	JCHAIN	71	null		3.34818e+08	0.00730562	2700.24	36.86	1048.1	3	1
20221111_HCC_GP_07.31022.31022.3.0.dta	20221111_HCC_GP_07.31022.31022.3.0.dta	20221111_HCC_GP_07	31022	2719.69	3142.29	1048.1	3	1	EJISDPTSPLR		1228.62	5 4 1 0 0	H(5)N(4)A(1)	(N(N(H(H(N(H)))(H(N(H(A)))))))	13467	0 1 0 0 0;0 2 0 0 0;1 2 0 0 0;2 2 0 0 0;2 3 0 0 0;3 2 0 0 0;3 3 0 0 0;3 3 1 0 0;3 4 0 0 0;4 3 0 0 0;4 3 1 0 0;4 4 0 0 0;4 4 1 0 0;5 4 0 0 0;	1913.68	2	33.1842	15.6146	65.8133	7	-0.00666	-2.11932	0.625	0.6	0	0	0	0	5.46615e-89	2.10236e-90	-1	0	2.10236e-90	sp|P01591|IGJ_HUMAN	JCHAIN	71	H(5)N(4)_(N(N(H(H(N(H)))(H(N(H))))))		1.66095e+07	0.000362414	2296.91	5.64	951.071	3	1.9081
20221111_HCC_GP_07.31022.31022.3.0.dta	20221111_HCC_GP_07.31022.31022.3.0.dta	20221111_HCC_GP_07	31022	2719.69	3142.29	1048.1	3	1	EJISDPTSPLR		1228.62	5 4 1 0 0	H(5)N(4)A(1)	(N(N(H(H(N(H)))(H(N(H(A)))))))	13467	0 1 0 0 0;0 2 0 0 0;1 2 0 0 0;2 2 0 0 0;2 3 0 0 0;3 2 0 0 0;3 3 0 0 0;3 3 1 0 0;3 4 0 0 0;4 3 0 0 0;4 3 1 0 0;4 4 0 0 0;4 4 1 0 0;5 4 0 0 0;	1913.68	2	33.1842	15.6146	65.8133	7	-0.00666	-2.11932	0.625	0.6	0	0	0	0	5.46615e-89	2.10236e-90	-1	0	2.10236e-90	sp|P01591|IGJ_HUMAN	JCHAIN	71	H(5)N(4)A(1)_(N(N(H(H(N(H)))(H(N(H(A)))))))		3.38492e+08	0.00738578	2706.34	44.37	1048.1	3	7.7953
20221111_HCC_GP_07.31022.31022.3.0.dta	20221111_HCC_GP_07.31022.31022.3.0.dta	20221111_HCC_GP_07	31022	2719.69	3142.29	1048.1	3	1	EJISDPTSPLR		1228.62	5 4 1 0 0	H(5)N(4)A(1)	(N(N(H(H(N(H)))(H(N(H(A)))))))	13467	0 1 0 0 0;0 2 0 0 0;1 2 0 0 0;2 2 0 0 0;2 3 0 0 0;3 2 0 0 0;3 3 0 0 0;3 3 1 0 0;3 4 0 0 0;4 3 0 0 0;4 3 1 0 0;4 4 0 0 0;4 4 1 0 0;5 4 0 0 0;	1913.68	2	33.1842	15.6146	65.8133	7	-0.00666	-2.11932	0.625	0.6	0	0	0	0	5.46615e-89	2.10236e-90	-1	0	2.10236e-90	sp|P01591|IGJ_HUMAN	JCHAIN	71	H(5)N(4)A(2)_(N(N(H(H(N(H(A))))(H(N(H(A)))))))		0	0	3248.37	0	1145.13	3	0.8555
20221111_HCC_GP_11.29233.29233.2.0.dta	20221111_HCC_GP_11.29233.29233.2.0.dta	20221111_HCC_GP_11	29233	2598.78	2607.09	1304.05	2	1	EJISDPTSPLR		1228.62	6 2 0 0 0	H(6)N(2)	(N(N(H(H(H))(H(H(H))))))	11463	0 1 0 0 0;0 2 0 0 0;1 2 0 0 0;2 2 0 0 0;3 2 0 0 0;4 2 0 0 0;5 2 0 0 0;	1378.48	2	46.3273	26.7454	82.6937	7	-0.00372	-1.42739	1	0.7	0	0	0	0	6.67563e-86	2.42359e-87	-1	0	2.42359e-87	sp|P01591|IGJ_HUMAN	JCHAIN	71	null		1.34868e+08	0.0021826	2574.12	40.98	1304.05	2	1
20221111_HCC_GP_11.29482.29482.2.0.dta	20221111_HCC_GP_11.29482.29482.2.0.dta	20221111_HCC_GP_11	29482	2619.8	2445.04	1223.02	2	1	EJISDPTSPLR		1228.62	5 2 0 0 0	H(5)N(2)	(N(N(H(H)(H(H(H))))))	14652	0 1 0 0 0;0 2 0 0 0;1 2 0 0 0;2 2 0 0 0;3 2 0 0 0;4 2 0 0 0;	1216.42	2	33.9801	13.8559	71.3536	7	-0.00331	-1.35454	1	0.5	0	0	0	0	7.89378e-74	1.17909e-75	-1	0	1.17909e-75	sp|P01591|IGJ_HUMAN	JCHAIN	71	null		1.49573e+08	0.00242057	2598.63	33.59	1223.02	2	1
20221111_HCC_GP_13.31253.31253.3.0.dta	20221111_HCC_GP_13.31253.31253.3.0.dta	20221111_HCC_GP_13	31253	2774.3	3142.29	1048.1	3	1	EJISDPTSPLR		1228.62	5 4 1 0 0	H(5)N(4)A(1)	(N(N(H(H(N(H)))(H(N(H(A)))))))	13467	0 1 0 0 0;0 2 0 0 0;1 2 0 0 0;2 2 0 0 0;2 3 0 0 0;3 2 0 0 0;3 3 0 0 0;3 3 1 0 0;3 4 0 0 0;4 3 0 0 0;4 3 1 0 0;4 4 0 0 0;4 4 1 0 0;5 4 0 0 0;	1913.68	2	43.5998	24.7044	78.6912	7	-0.00669	-2.12886	0.6875	0.7	0	0	0	0	6.64461e-14	7.92111e-15	-1	0	7.92111e-15	sp|P01591|IGJ_HUMAN	JCHAIN	71	null		6.56792e+08	0.00871156	2758.66	40.29	1048.1	3	1
20221111_HCC_GP_13.31253.31253.3.0.dta	20221111_HCC_GP_13.31253.31253.3.0.dta	20221111_HCC_GP_13	31253	2774.3	3142.29	1048.1	3	1	EJISDPTSPLR		1228.62	5 4 1 0 0	H(5)N(4)A(1)	(N(N(H(H(N(H)))(H(N(H(A)))))))	13467	0 1 0 0 0;0 2 0 0 0;1 2 0 0 0;2 2 0 0 0;2 3 0 0 0;3 2 0 0 0;3 3 0 0 0;3 3 1 0 0;3 4 0 0 0;4 3 0 0 0;4 3 1 0 0;4 4 0 0 0;4 4 1 0 0;5 4 0 0 0;	1913.68	2	43.5998	24.7044	78.6912	7	-0.00669	-2.12886	0.6875	0.7	0	0	0	0	6.64461e-14	7.92111e-15	-1	0	7.92111e-15	sp|P01591|IGJ_HUMAN	JCHAIN	71	H(5)N(4)_(N(N(H(H(N(H)))(H(N(H))))))		1.61936e+08	0.00214789	2168.5	7.82	951.071	3	2.7644
20221111_HCC_GP_13.31253.31253.3.0.dta	20221111_HCC_GP_13.31253.31253.3.0.dta	20221111_HCC_GP_13	31253	2774.3	3142.29	1048.1	3	1	EJISDPTSPLR		1228.62	5 4 1 0 0	H(5)N(4)A(1)	(N(N(H(H(N(H)))(H(N(H(A)))))))	13467	0 1 0 0 0;0 2 0 0 0;1 2 0 0 0;2 2 0 0 0;2 3 0 0 0;3 2 0 0 0;3 3 0 0 0;3 3 1 0 0;3 4 0 0 0;4 3 0 0 0;4 3 1 0 0;4 4 0 0 0;4 4 1 0 0;5 4 0 0 0;	1913.68	2	43.5998	24.7044	78.6912	7	-0.00669	-2.12886	0.6875	0.7	0	0	0	0	6.64461e-14	7.92111e-15	-1	0	7.92111e-15	sp|P01591|IGJ_HUMAN	JCHAIN	71	H(5)N(4)A(1)_(N(N(H(H(N(H)))(H(N(H(A)))))))		6.42586e+08	0.00852313	2763.28	18.85	1048.1	3	4.9672
20221111_HCC_GP_13.31253.31253.3.0.dta	20221111_HCC_GP_13.31253.31253.3.0.dta	20221111_HCC_GP_13	31253	2774.3	3142.29	1048.1	3	1	EJISDPTSPLR		1228.62	5 4 1 0 0	H(5)N(4)A(1)	(N(N(H(H(N(H)))(H(N(H(A)))))))	13467	0 1 0 0 0;0 2 0 0 0;1 2 0 0 0;2 2 0 0 0;2 3 0 0 0;3 2 0 0 0;3 3 0 0 0;3 3 1 0 0;3 4 0 0 0;4 3 0 0 0;4 3 1 0 0;4 4 0 0 0;4 4 1 0 0;5 4 0 0 0;	1913.68	2	43.5998	24.7044	78.6912	7	-0.00669	-2.12886	0.6875	0.7	0	0	0	0	6.64461e-14	7.92111e-15	-1	0	7.92111e-15	sp|P01591|IGJ_HUMAN	JCHAIN	71	H(5)N(4)A(2)_(N(N(H(H(N(H(A))))(H(N(H(A)))))))		5.45485e+06	7.23521e-05	3277.14	0	1145.13	3	0.9806
20221111_HCC_GP_15.31906.31906.3.0.dta	20221111_HCC_GP_15.31906.31906.3.0.dta	20221111_HCC_GP_15	31906	2913.96	3433.39	1145.13	3	1	EJISDPTSPLR		1228.62	5 4 2 0 0	H(5)N(4)A(2)	(N(N(H(H(N(H(A))))(H(N(H(A)))))))	12548	0 1 0 0 0;0 2 0 0 0;1 2 0 0 0;2 2 0 0 0;2 3 0 0 0;3 2 0 0 0;3 3 0 0 0;3 3 1 0 0;3 4 0 0 0;4 3 0 0 0;4 3 1 0 0;4 4 0 0 0;4 4 1 0 0;5 4 0 0 0;5 4 1 0 0;	2204.77	2	36.5704	11.6389	82.8719	7	-0.00393	-1.14494	0.76471	0.5	0	0	0	0	4.95829e-13	7.35036e-14	-1	0	7.35036e-14	sp|P01591|IGJ_HUMAN	JCHAIN	71	null		2.83733e+08	0.00848932	2894.23	36.85	1145.13	3	1
20221111_HCC_GP_15.31906.31906.3.0.dta	20221111_HCC_GP_15.31906.31906.3.0.dta	20221111_HCC_GP_15	31906	2913.96	3433.39	1145.13	3	1	EJISDPTSPLR		1228.62	5 4 2 0 0	H(5)N(4)A(2)	(N(N(H(H(N(H(A))))(H(N(H(A)))))))	12548	0 1 0 0 0;0 2 0 0 0;1 2 0 0 0;2 2 0 0 0;2 3 0 0 0;3 2 0 0 0;3 3 0 0 0;3 3 1 0 0;3 4 0 0 0;4 3 0 0 0;4 3 1 0 0;4 4 0 0 0;4 4 1 0 0;5 4 0 0 0;5 4 1 0 0;	2204.77	2	36.5704	11.6389	82.8719	7	-0.00393	-1.14494	0.76471	0.5	0	0	0	0	4.95829e-13	7.35036e-14	-1	0	7.35036e-14	sp|P01591|IGJ_HUMAN	JCHAIN	71	H(5)N(4)_(N(N(H(H(N(H)))(H(N(H))))))		0	0	1820.66	0	951.071	3	0.824
20221111_HCC_GP_15.31906.31906.3.0.dta	20221111_HCC_GP_15.31906.31906.3.0.dta	20221111_HCC_GP_15	31906	2913.96	3433.39	1145.13	3	1	EJISDPTSPLR		1228.62	5 4 2 0 0	H(5)N(4)A(2)	(N(N(H(H(N(H(A))))(H(N(H(A)))))))	12548	0 1 0 0 0;0 2 0 0 0;1 2 0 0 0;2 2 0 0 0;2 3 0 0 0;3 2 0 0 0;3 3 0 0 0;3 3 1 0 0;3 4 0 0 0;4 3 0 0 0;4 3 1 0 0;4 4 0 0 0;4 4 1 0 0;5 4 0 0 0;5 4 1 0 0;	2204.77	2	36.5704	11.6389	82.8719	7	-0.00393	-1.14494	0.76471	0.5	0	0	0	0	4.95829e-13	7.35036e-14	-1	0	7.35036e-14	sp|P01591|IGJ_HUMAN	JCHAIN	71	H(5)N(4)A(1)_(N(N(H(H(N(H)))(H(N(H(A)))))))		6.87036e+06	0.000205562	2462.97	0	1048.1	3	0.9436
20221111_HCC_GP_15.31906.31906.3.0.dta	20221111_HCC_GP_15.31906.31906.3.0.dta	20221111_HCC_GP_15	31906	2913.96	3433.39	1145.13	3	1	EJISDPTSPLR		1228.62	5 4 2 0 0	H(5)N(4)A(2)	(N(N(H(H(N(H(A))))(H(N(H(A)))))))	12548	0 1 0 0 0;0 2 0 0 0;1 2 0 0 0;2 2 0 0 0;2 3 0 0 0;3 2 0 0 0;3 3 0 0 0;3 3 1 0 0;3 4 0 0 0;4 3 0 0 0;4 3 1 0 0;4 4 0 0 0;4 4 1 0 0;5 4 0 0 0;5 4 1 0 0;	2204.77	2	36.5704	11.6389	82.8719	7	-0.00393	-1.14494	0.76471	0.5	0	0	0	0	4.95829e-13	7.35036e-14	-1	0	7.35036e-14	sp|P01591|IGJ_HUMAN	JCHAIN	71	H(5)N(4)A(2)_(N(N(H(H(N(H(A))))(H(N(H(A)))))))		2.79791e+08	0.00837138	2898.77	28.81	1145.13	3	6.8681
20221111_HCC_GP_17.28478.28478.2.0.dta	20221111_HCC_GP_17.28478.28478.2.0.dta	20221111_HCC_GP_17	28478	2598.08	2769.14	1385.07	2	1	EJISDPTSPLR		1228.62	7 2 0 0 0	H(7)N(2)	(N(N(H(H(H))(H(H(H(H)))))))	11421	0 1 0 0 0;0 2 0 0 0;1 2 0 0 0;2 2 0 0 0;3 2 0 0 0;4 2 0 0 0;5 2 0 0 0;6 2 0 0 0;	1540.53	2	31.724	7.9567	75.8632	7	-0.00262	-0.94498	1	0.4	0	0	0	0	1.85699e-225	4.36936e-227	-1	0	4.36936e-227	sp|P01591|IGJ_HUMAN	JCHAIN	71	null		8.26698e+07	0.00191712	2572.15	36.8	1385.08	2	1
20221111_HCC_GP_17.28696.28696.2.0.dta	20221111_HCC_GP_17.28696.28696.2.0.dta	20221111_HCC_GP_17	28696	2615.88	2607.09	1304.05	2	1	EJISDPTSPLR		1228.62	6 2 0 0 0	H(6)N(2)	(N(N(H(H(H))(H(H(H))))))	11463	0 1 0 0 0;0 2 0 0 0;1 2 0 0 0;2 2 0 0 0;3 2 0 0 0;4 2 0 0 0;5 2 0 0 0;	1378.48	2	46.3626	26.8324	82.6329	7	-0.0024	-0.91878	1	0.7	0	0	0	0	2.83312e-246	5.15113e-248	-1	0	5.15113e-248	sp|P01591|IGJ_HUMAN	JCHAIN	71	null		1.15154e+08	0.00267045	2589.32	42.24	1304.05	2	1
20221111_HCC_GP_17.28966.28966.2.0.dta	20221111_HCC_GP_17.28966.28966.2.0.dta	20221111_HCC_GP_17	28966	2638.19	2445.04	1223.02	2	1	EJISDPTSPLR		1228.62	5 2 0 0 0	H(5)N(2)	(N(N(H(H(H))(H(H)))))	11518	0 1 0 0 0;0 2 0 0 0;1 2 0 0 0;2 2 0 0 0;3 2 0 0 0;4 2 0 0 0;	1216.42	2	34.1675	17.7482	64.6605	7	-0.00368	-1.50587	1	0.6	0	0	0	0	5.47289e-191	7.7047e-193	-1	0	7.7047e-193	sp|P01591|IGJ_HUMAN	JCHAIN	71	null		7.47925e+07	0.00173445	2615.86	35.28	1223.02	2	1
20221111_HCC_GP_17.32161.32161.3.0.dta	20221111_HCC_GP_17.32161.32161.3.0.dta	20221111_HCC_GP_17	32161	2909.88	3433.39	1145.13	3	1	EJISDPTSPLR		1228.62	5 4 2 0 0	H(5)N(4)A(2)	(N(N(H(H(N(H(A))))(H(N(H(A)))))))	12548	0 1 0 0 0;0 2 0 0 0;1 2 0 0 0;2 2 0 0 0;2 3 0 0 0;3 2 0 0 0;3 3 0 0 0;3 3 1 0 0;3 4 0 0 0;4 3 0 0 0;4 3 1 0 0;4 4 0 0 0;4 4 1 0 0;5 4 0 0 0;5 4 1 0 0;	2204.77	2	41.0852	11.7064	95.6459	7	-0.00327	-0.95097	0.82353	0.5	0	0	0	0	2.80566e-286	8.01696e-288	-1	0	8.01696e-288	sp|P01591|IGJ_HUMAN	JCHAIN	71	null		2.81752e+08	0.00653386	2887.87	46.98	1145.13	3	1
20221111_HCC_GP_17.32161.32161.3.0.dta	20221111_HCC_GP_17.32161.32161.3.0.dta	20221111_HCC_GP_17	32161	2909.88	3433.39	1145.13	3	1	EJISDPTSPLR		1228.62	5 4 2 0 0	H(5)N(4)A(2)	(N(N(H(H(N(H(A))))(H(N(H(A)))))))	12548	0 1 0 0 0;0 2 0 0 0;1 2 0 0 0;2 2 0 0 0;2 3 0 0 0;3 2 0 0 0;3 3 0 0 0;3 3 1 0 0;3 4 0 0 0;4 3 0 0 0;4 3 1 0 0;4 4 0 0 0;4 4 1 0 0;5 4 0 0 0;5 4 1 0 0;	2204.77	2	41.0852	11.7064	95.6459	7	-0.00327	-0.95097	0.82353	0.5	0	0	0	0	2.80566e-286	8.01696e-288	-1	0	8.01696e-288	sp|P01591|IGJ_HUMAN	JCHAIN	71	H(5)N(4)_(N(N(H(H(N(H)))(H(N(H))))))		0	0	1831.81	0	951.071	3	0.824
20221111_HCC_GP_17.32161.32161.3.0.dta	20221111_HCC_GP_17.32161.32161.3.0.dta	20221111_HCC_GP_17	32161	2909.88	3433.39	1145.13	3	1	EJISDPTSPLR		1228.62	5 4 2 0 0	H(5)N(4)A(2)	(N(N(H(H(N(H(A))))(H(N(H(A)))))))	12548	0 1 0 0 0;0 2 0 0 0;1 2 0 0 0;2 2 0 0 0;2 3 0 0 0;3 2 0 0 0;3 3 0 0 0;3 3 1 0 0;3 4 0 0 0;4 3 0 0 0;4 3 1 0 0;4 4 0 0 0;4 4 1 0 0;5 4 0 0 0;5 4 1 0 0;	2204.77	2	41.0852	11.7064	95.6459	7	-0.00327	-0.95097	0.82353	0.5	0	0	0	0	2.80566e-286	8.01696e-288	-1	0	8.01696e-288	sp|P01591|IGJ_HUMAN	JCHAIN	71	H(5)N(4)A(1)_(N(N(H(H(N(H)))(H(N(H(A)))))))		3.9187e+06	9.08753e-05	2517.33	0	1048.1	3	0.8613
20221111_HCC_GP_17.32161.32161.3.0.dta	20221111_HCC_GP_17.32161.32161.3.0.dta	20221111_HCC_GP_17	32161	2909.88	3433.39	1145.13	3	1	EJISDPTSPLR		1228.62	5 4 2 0 0	H(5)N(4)A(2)	(N(N(H(H(N(H(A))))(H(N(H(A)))))))	12548	0 1 0 0 0;0 2 0 0 0;1 2 0 0 0;2 2 0 0 0;2 3 0 0 0;3 2 0 0 0;3 3 0 0 0;3 3 1 0 0;3 4 0 0 0;4 3 0 0 0;4 3 1 0 0;4 4 0 0 0;4 4 1 0 0;5 4 0 0 0;5 4 1 0 0;	2204.77	2	41.0852	11.7064	95.6459	7	-0.00327	-0.95097	0.82353	0.5	0	0	0	0	2.80566e-286	8.01696e-288	-1	0	8.01696e-288	sp|P01591|IGJ_HUMAN	JCHAIN	71	H(5)N(4)A(2)_(N(N(H(H(N(H(A))))(H(N(H(A)))))))		2.75691e+08	0.00639332	2896.43	21.8	1145.13	3	5.8988
20221111_HCC_GP_19.29076.29076.2.0.dta	20221111_HCC_GP_19.29076.29076.2.0.dta	20221111_HCC_GP_19	29076	2637.7	2445.04	1223.02	2	1	EJISDPTSPLR		1228.62	5 2 0 0 0	H(5)N(2)	(N(N(H(H(H))(H(H)))))	11518	0 1 0 0 0;0 2 0 0 0;1 2 0 0 0;2 2 0 0 0;3 2 0 0 0;4 2 0 0 0;	1216.42	2	50.9001	33.3217	83.5458	7	-0.00372	-1.52223	1	0.75	0	0	0	0	1.0059e-87	2.89793e-89	-1	0	2.89793e-89	sp|P01591|IGJ_HUMAN	JCHAIN	71	null		2.0563e+08	0.00634583	2615.75	38.85	1223.02	2	1
20221111_HCC_GP_19.30663.30663.3.0.dta	20221111_HCC_GP_19.30663.30663.3.0.dta	20221111_HCC_GP_19	30663	2769.55	3142.29	1048.1	3	1	EJISDPTSPLR		1228.62	5 4 1 0 0	H(5)N(4)A(1)	(N(N(H(H(N(H)))(H(N(H(A)))))))	13467	0 1 0 0 0;0 2 0 0 0;1 2 0 0 0;2 2 0 0 0;2 3 0 0 0;3 2 0 0 0;3 3 0 0 0;3 3 1 0 0;3 4 0 0 0;4 3 0 0 0;4 3 1 0 0;4 4 0 0 0;4 4 1 0 0;5 4 0 0 0;	1913.68	2	38.4852	20.4024	72.0675	7	-0.00573	-1.82335	0.6875	0.7	0	0	0	0	2.67164e-75	1.12286e-76	-1	0	1.12286e-76	sp|P01591|IGJ_HUMAN	JCHAIN	71	null		3.46749e+08	0.0107008	2745.29	46.29	1048.1	3	1
20221111_HCC_GP_19.30663.30663.3.0.dta	20221111_HCC_GP_19.30663.30663.3.0.dta	20221111_HCC_GP_19	30663	2769.55	3142.29	1048.1	3	1	EJISDPTSPLR		1228.62	5 4 1 0 0	H(5)N(4)A(1)	(N(N(H(H(N(H)))(H(N(H(A)))))))	13467	0 1 0 0 0;0 2 0 0 0;1 2 0 0 0;2 2 0 0 0;2 3 0 0 0;3 2 0 0 0;3 3 0 0 0;3 3 1 0 0;3 4 0 0 0;4 3 0 0 0;4 3 1 0 0;4 4 0 0 0;4 4 1 0 0;5 4 0 0 0;	1913.68	2	38.4852	20.4024	72.0675	7	-0.00573	-1.82335	0.6875	0.7	0	0	0	0	2.67164e-75	1.12286e-76	-1	0	1.12286e-76	sp|P01591|IGJ_HUMAN	JCHAIN	71	H(5)N(4)_(N(N(H(H(N(H)))(H(N(H))))))		5.00577e+06	0.00015448	2362.41	0	951.071	3	0.9953
20221111_HCC_GP_19.30663.30663.3.0.dta	20221111_HCC_GP_19.30663.30663.3.0.dta	20221111_HCC_GP_19	30663	2769.55	3142.29	1048.1	3	1	EJISDPTSPLR		1228.62	5 4 1 0 0	H(5)N(4)A(1)	(N(N(H(H(N(H)))(H(N(H(A)))))))	13467	0 1 0 0 0;0 2 0 0 0;1 2 0 0 0;2 2 0 0 0;2 3 0 0 0;3 2 0 0 0;3 3 0 0 0;3 3 1 0 0;3 4 0 0 0;4 3 0 0 0;4 3 1 0 0;4 4 0 0 0;4 4 1 0 0;5 4 0 0 0;	1913.68	2	38.4852	20.4024	72.0675	7	-0.00573	-1.82335	0.6875	0.7	0	0	0	0	2.67164e-75	1.12286e-76	-1	0	1.12286e-76	sp|P01591|IGJ_HUMAN	JCHAIN	71	H(5)N(4)A(1)_(N(N(H(H(N(H)))(H(N(H(A)))))))		3.46749e+08	0.0107008	2760.64	30.94	1048.1	3	6.8859
20221111_HCC_GP_19.30663.30663.3.0.dta	20221111_HCC_GP_19.30663.30663.3.0.dta	20221111_HCC_GP_19	30663	2769.55	3142.29	1048.1	3	1	EJISDPTSPLR		1228.62	5 4 1 0 0	H(5)N(4)A(1)	(N(N(H(H(N(H)))(H(N(H(A)))))))	13467	0 1 0 0 0;0 2 0 0 0;1 2 0 0 0;2 2 0 0 0;2 3 0 0 0;3 2 0 0 0;3 3 0 0 0;3 3 1 0 0;3 4 0 0 0;4 3 0 0 0;4 3 1 0 0;4 4 0 0 0;4 4 1 0 0;5 4 0 0 0;	1913.68	2	38.4852	20.4024	72.0675	7	-0.00573	-1.82335	0.6875	0.7	0	0	0	0	2.67164e-75	1.12286e-76	-1	0	1.12286e-76	sp|P01591|IGJ_HUMAN	JCHAIN	71	H(5)N(4)A(2)_(N(N(H(H(N(H(A))))(H(N(H(A)))))))		6.87089e+06	0.000212038	3272.26	18.59	1145.13	3	4.7502
20221111_HCC_GP_21.30770.30770.3.0.dta	20221111_HCC_GP_21.30770.30770.3.0.dta	20221111_HCC_GP_21	30770	2786.14	3142.29	1048.1	3	1	EJISDPTSPLR		1228.62	5 4 1 0 0	H(5)N(4)A(1)	(N(N(H(H(N(H)))(H(N(H(A)))))))	13467	0 1 0 0 0;0 2 0 0 0;1 2 0 0 0;2 2 0 0 0;2 3 0 0 0;3 2 0 0 0;3 3 0 0 0;3 3 1 0 0;3 4 0 0 0;4 3 0 0 0;4 3 1 0 0;4 4 0 0 0;4 4 1 0 0;5 4 0 0 0;	1913.68	2	40.5038	23.2004	72.6388	7	-0.00635	-2.02098	0.6875	0.7	0	0	0	0	1.16543e-40	2.99601e-42	-1	0	2.99601e-42	sp|P01591|IGJ_HUMAN	JCHAIN	71	null		3.8041e+08	0.0148318	2767.86	44.34	1048.1	3	1
20221111_HCC_GP_21.30770.30770.3.0.dta	20221111_HCC_GP_21.30770.30770.3.0.dta	20221111_HCC_GP_21	30770	2786.14	3142.29	1048.1	3	1	EJISDPTSPLR		1228.62	5 4 1 0 0	H(5)N(4)A(1)	(N(N(H(H(N(H)))(H(N(H(A)))))))	13467	0 1 0 0 0;0 2 0 0 0;1 2 0 0 0;2 2 0 0 0;2 3 0 0 0;3 2 0 0 0;3 3 0 0 0;3 3 1 0 0;3 4 0 0 0;4 3 0 0 0;4 3 1 0 0;4 4 0 0 0;4 4 1 0 0;5 4 0 0 0;	1913.68	2	40.5038	23.2004	72.6388	7	-0.00635	-2.02098	0.6875	0.7	0	0	0	0	1.16543e-40	2.99601e-42	-1	0	2.99601e-42	sp|P01591|IGJ_HUMAN	JCHAIN	71	H(5)N(4)_(N(N(H(H(N(H)))(H(N(H))))))		1.61419e+08	0.00629358	2171.66	15.86	951.071	3	3.7427
20221111_HCC_GP_21.30770.30770.3.0.dta	20221111_HCC_GP_21.30770.30770.3.0.dta	20221111_HCC_GP_21	30770	2786.14	3142.29	1048.1	3	1	EJISDPTSPLR		1228.62	5 4 1 0 0	H(5)N(4)A(1)	(N(N(H(H(N(H)))(H(N(H(A)))))))	13467	0 1 0 0 0;0 2 0 0 0;1 2 0 0 0;2 2 0 0 0;2 3 0 0 0;3 2 0 0 0;3 3 0 0 0;3 3 1 0 0;3 4 0 0 0;4 3 0 0 0;4 3 1 0 0;4 4 0 0 0;4 4 1 0 0;5 4 0 0 0;	1913.68	2	40.5038	23.2004	72.6388	7	-0.00635	-2.02098	0.6875	0.7	0	0	0	0	1.16543e-40	2.99601e-42	-1	0	2.99601e-42	sp|P01591|IGJ_HUMAN	JCHAIN	71	H(5)N(4)A(1)_(N(N(H(H(N(H)))(H(N(H(A)))))))		3.78521e+08	0.0147582	2772.93	39.27	1048.1	3	7.8151
20221111_HCC_GP_21.30770.30770.3.0.dta	20221111_HCC_GP_21.30770.30770.3.0.dta	20221111_HCC_GP_21	30770	2786.14	3142.29	1048.1	3	1	EJISDPTSPLR		1228.62	5 4 1 0 0	H(5)N(4)A(1)	(N(N(H(H(N(H)))(H(N(H(A)))))))	13467	0 1 0 0 0;0 2 0 0 0;1 2 0 0 0;2 2 0 0 0;2 3 0 0 0;3 2 0 0 0;3 3 0 0 0;3 3 1 0 0;3 4 0 0 0;4 3 0 0 0;4 3 1 0 0;4 4 0 0 0;4 4 1 0 0;5 4 0 0 0;	1913.68	2	40.5038	23.2004	72.6388	7	-0.00635	-2.02098	0.6875	0.7	0	0	0	0	1.16543e-40	2.99601e-42	-1	0	2.99601e-42	sp|P01591|IGJ_HUMAN	JCHAIN	71	H(5)N(4)A(2)_(N(N(H(H(N(H(A))))(H(N(H(A)))))))		7.07534e+06	0.000275861	3293.1	5.97	1145.13	3	1.9394
20221111_HCC_GP_26.32928.32928.3.0.dta	20221111_HCC_GP_26.32928.32928.3.0.dta	20221111_HCC_GP_26	32928	2911.83	3579.44	1193.82	3	1	EJISDPTSPLR		1228.62	5 4 2 1 0	H(5)N(4)A(2)F(1)	(N(F)(N(H(H(N(H(A))))(H(N(H(A)))))))	1330	0 1 0 0 0;0 1 0 1 0;0 2 0 0 0;0 2 0 1 0;1 2 0 0 0;1 2 0 1 0;2 2 0 0 0;2 2 0 1 0;2 3 0 0 0;2 3 0 1 0;3 2 0 0 0;3 2 0 1 0;3 3 0 0 0;3 3 0 1 0;3 3 1 0 0;3 3 1 1 0;3 4 0 0 0;3 4 0 1 0;4 3 0 0 0;4 3 0 1 0;4 3 1 0 0;4 3 1 1 0;4 4 0 0 0;4 4 0 1 0;4 4 1 0 0;4 4 1 1 0;5 4 0 0 0;5 4 0 1 0;5 4 1 0 0;5 4 1 1 0;5 4 2 0 0;	2350.83	2	49.2938	20.0412	103.62	9	-0.00345	-0.96295	0.54545	0.6	0	0	0	0	7.78364e-69	4.2499e-70	-1	0	4.2499e-70	sp|P01591|IGJ_HUMAN	JCHAIN	71	null		7.61909e+08	0.00572069	2892.57	43.62	1193.82	3	1
20221111_HCC_GP_26.31500.31500.3.2.dta	20221111_HCC_GP_26.31500.31500.3.2.dta	20221111_HCC_GP_26	31500	2792.46	3345.37	1115.79	3	1	EJISDPTSPLR		1228.62	5 5 1 0 0	H(5)N(5)A(1)	(N(N(H(N)(H(N(H)))(H(N(H(A)))))))	16929	0 1 0 0 0;0 2 0 0 0;1 2 0 0 0;1 3 0 0 0;2 2 0 0 0;2 3 0 0 0;2 4 0 0 0;3 2 0 0 0;3 3 0 0 0;3 3 1 0 0;3 4 0 0 0;3 4 1 0 0;3 5 0 0 0;4 3 0 0 0;4 3 1 0 0;4 4 0 0 0;4 4 1 0 0;4 5 0 0 0;4 5 1 0 0;5 4 0 0 0;5 4 1 0 0;5 5 0 0 0;	2116.76	2	27.8337	12.7595	55.8286	6	-0.00491	-1.46801	0.5	0.5	0	0	0	0	1.4549e-36	2.30642e-38	-1	0	2.30642e-38	sp|P01591|IGJ_HUMAN	JCHAIN	71	null		6.17971e+08	0.00463995	2770.94	42.95	1115.8	3	1
20221111_HCC_GP_26.31829.31829.3.0.dta	20221111_HCC_GP_26.31829.31829.3.0.dta	20221111_HCC_GP_26	31829	2819.65	3085.27	1029.09	3	1	EJISDPTSPLR		1228.62	5 3 1 1 0	H(5)N(3)A(1)F(1)	(N(F)(N(H(H(H))(H(N(H(A)))))))	301	0 1 0 0 0;0 1 0 1 0;0 2 0 0 0;0 2 0 1 0;1 2 0 0 0;1 2 0 1 0;2 2 0 0 0;2 2 0 1 0;2 3 0 0 0;2 3 0 1 0;3 2 0 0 0;3 2 0 1 0;3 3 0 0 0;3 3 0 1 0;3 3 1 0 0;3 3 1 1 0;4 2 0 0 0;4 2 0 1 0;4 3 0 0 0;4 3 0 1 0;4 3 1 0 0;4 3 1 1 0;5 3 0 0 0;5 3 0 1 0;5 3 1 0 0;	1856.66	2	44.1769	19.6743	89.6815	9	-0.00634	-2.05388	0.55556	0.6	0	0	0	0	1.38435e-59	5.64665e-61	-1	0	5.64665e-61	sp|P01591|IGJ_HUMAN	JCHAIN	71	null		4.30243e+08	0.00323042	2796.52	43.52	1029.1	3	1
20221111_HCC_GP_26.31430.31430.3.0.dta	20221111_HCC_GP_26.31430.31430.3.0.dta	20221111_HCC_GP_26	31430	2786.87	3142.29	1048.1	3	1	EJISDPTSPLR		1228.62	5 4 1 0 0	H(5)N(4)A(1)	(N(N(H(H(N(H)))(H(N(H(A)))))))	13467	0 1 0 0 0;0 2 0 0 0;1 2 0 0 0;2 2 0 0 0;2 3 0 0 0;3 2 0 0 0;3 3 0 0 0;3 3 1 0 0;3 4 0 0 0;4 3 0 0 0;4 3 1 0 0;4 4 0 0 0;4 4 1 0 0;5 4 0 0 0;	1913.68	2	48.9494	25.9928	91.5833	7	-0.00657	-2.09068	0.75	0.65	0	0	0	0	7.4293e-61	2.69419e-62	-1	0	2.69419e-62	sp|P01591|IGJ_HUMAN	JCHAIN	71	null		6.34168e+08	0.00476156	2762.39	57.12	1048.1	3	1
20221111_HCC_GP_26.33107.33107.3.0.dta	20221111_HCC_GP_26.33107.33107.3.0.dta	20221111_HCC_GP_26	33107	2927.91	3433.39	1145.13	3	1	EJISDPTSPLR		1228.62	5 4 2 0 0	H(5)N(4)A(2)	(N(N(H(H(N(H(A))))(H(N(H(A)))))))	12548	0 1 0 0 0;0 2 0 0 0;1 2 0 0 0;2 2 0 0 0;2 3 0 0 0;3 2 0 0 0;3 3 0 0 0;3 3 1 0 0;3 4 0 0 0;4 3 0 0 0;4 3 1 0 0;4 4 0 0 0;4 4 1 0 0;5 4 0 0 0;5 4 1 0 0;	2204.77	2	57.8429	26.6706	115.734	7	-0.00407	-1.18601	0.88235	0.7	0	0	0	0	8.28146e-77	6.78854e-78	-1	0	6.78854e-78	sp|P01591|IGJ_HUMAN	JCHAIN	71	null		1.0034e+09	0.00753386	2906.22	51.48	1145.13	3	1
20221111_HCC_GP_26.31430.31430.3.0.dta	20221111_HCC_GP_26.31430.31430.3.0.dta	20221111_HCC_GP_26	31430	2786.87	3142.29	1048.1	3	1	EJISDPTSPLR		1228.62	5 4 1 0 0	H(5)N(4)A(1)	(N(N(H(H(N(H)))(H(N(H(A)))))))	13467	0 1 0 0 0;0 2 0 0 0;1 2 0 0 0;2 2 0 0 0;2 3 0 0 0;3 2 0 0 0;3 3 0 0 0;3 3 1 0 0;3 4 0 0 0;4 3 0 0 0;4 3 1 0 0;4 4 0 0 0;4 4 1 0 0;5 4 0 0 0;	1913.68	2	48.9494	25.9928	91.5833	7	-0.00657	-2.09068	0.75	0.65	0	0	0	0	7.4293e-61	2.69419e-62	-1	0	2.69419e-62	sp|P01591|IGJ_HUMAN	JCHAIN	71	H(5)N(4)_(N(N(H(H(N(H)))(H(N(H))))))		4.73054e+07	0.000355186	2173.74	0	951.071	3	0.8896
20221111_HCC_GP_26.31430.31430.3.0.dta	20221111_HCC_GP_26.31430.31430.3.0.dta	20221111_HCC_GP_26	31430	2786.87	3142.29	1048.1	3	1	EJISDPTSPLR		1228.62	5 4 1 0 0	H(5)N(4)A(1)	(N(N(H(H(N(H)))(H(N(H(A)))))))	13467	0 1 0 0 0;0 2 0 0 0;1 2 0 0 0;2 2 0 0 0;2 3 0 0 0;3 2 0 0 0;3 3 0 0 0;3 3 1 0 0;3 4 0 0 0;4 3 0 0 0;4 3 1 0 0;4 4 0 0 0;4 4 1 0 0;5 4 0 0 0;	1913.68	2	48.9494	25.9928	91.5833	7	-0.00657	-2.09068	0.75	0.65	0	0	0	0	7.4293e-61	2.69419e-62	-1	0	2.69419e-62	sp|P01591|IGJ_HUMAN	JCHAIN	71	H(5)N(4)A(1)_(N(N(H(H(N(H)))(H(N(H(A)))))))		6.86647e+08	0.0051556	2776.26	91.57	1048.1	3	16.4722
20221111_HCC_GP_26.31430.31430.3.0.dta	20221111_HCC_GP_26.31430.31430.3.0.dta	20221111_HCC_GP_26	31430	2786.87	3142.29	1048.1	3	1	EJISDPTSPLR		1228.62	5 4 1 0 0	H(5)N(4)A(1)	(N(N(H(H(N(H)))(H(N(H(A)))))))	13467	0 1 0 0 0;0 2 0 0 0;1 2 0 0 0;2 2 0 0 0;2 3 0 0 0;3 2 0 0 0;3 3 0 0 0;3 3 1 0 0;3 4 0 0 0;4 3 0 0 0;4 3 1 0 0;4 4 0 0 0;4 4 1 0 0;5 4 0 0 0;	1913.68	2	48.9494	25.9928	91.5833	7	-0.00657	-2.09068	0.75	0.65	0	0	0	0	7.4293e-61	2.69419e-62	-1	0	2.69419e-62	sp|P01591|IGJ_HUMAN	JCHAIN	71	H(5)N(4)A(2)_(N(N(H(H(N(H(A))))(H(N(H(A)))))))		0	0	3348.08	0	1145.13	3	0.8957
20221111_HCC_GP_26.33107.33107.3.0.dta	20221111_HCC_GP_26.33107.33107.3.0.dta	20221111_HCC_GP_26	33107	2927.91	3433.39	1145.13	3	1	EJISDPTSPLR		1228.62	5 4 2 0 0	H(5)N(4)A(2)	(N(N(H(H(N(H(A))))(H(N(H(A)))))))	12548	0 1 0 0 0;0 2 0 0 0;1 2 0 0 0;2 2 0 0 0;2 3 0 0 0;3 2 0 0 0;3 3 0 0 0;3 3 1 0 0;3 4 0 0 0;4 3 0 0 0;4 3 1 0 0;4 4 0 0 0;4 4 1 0 0;5 4 0 0 0;5 4 1 0 0;	2204.77	2	57.8429	26.6706	115.734	7	-0.00407	-1.18601	0.88235	0.7	0	0	0	0	8.28146e-77	6.78854e-78	-1	0	6.78854e-78	sp|P01591|IGJ_HUMAN	JCHAIN	71	H(5)N(4)_(N(N(H(H(N(H)))(H(N(H))))))		0	0	1841.18	0	951.071	3	0.9112
20221111_HCC_GP_26.33107.33107.3.0.dta	20221111_HCC_GP_26.33107.33107.3.0.dta	20221111_HCC_GP_26	33107	2927.91	3433.39	1145.13	3	1	EJISDPTSPLR		1228.62	5 4 2 0 0	H(5)N(4)A(2)	(N(N(H(H(N(H(A))))(H(N(H(A)))))))	12548	0 1 0 0 0;0 2 0 0 0;1 2 0 0 0;2 2 0 0 0;2 3 0 0 0;3 2 0 0 0;3 3 0 0 0;3 3 1 0 0;3 4 0 0 0;4 3 0 0 0;4 3 1 0 0;4 4 0 0 0;4 4 1 0 0;5 4 0 0 0;5 4 1 0 0;	2204.77	2	57.8429	26.6706	115.734	7	-0.00407	-1.18601	0.88235	0.7	0	0	0	0	8.28146e-77	6.78854e-78	-1	0	6.78854e-78	sp|P01591|IGJ_HUMAN	JCHAIN	71	H(5)N(4)A(1)_(N(N(H(H(N(H)))(H(N(H(A)))))))		5.53411e+06	4.15521e-05	2352.11	0	1048.1	3	0.8772
20221111_HCC_GP_26.33107.33107.3.0.dta	20221111_HCC_GP_26.33107.33107.3.0.dta	20221111_HCC_GP_26	33107	2927.91	3433.39	1145.13	3	1	EJISDPTSPLR		1228.62	5 4 2 0 0	H(5)N(4)A(2)	(N(N(H(H(N(H(A))))(H(N(H(A)))))))	12548	0 1 0 0 0;0 2 0 0 0;1 2 0 0 0;2 2 0 0 0;2 3 0 0 0;3 2 0 0 0;3 3 0 0 0;3 3 1 0 0;3 4 0 0 0;4 3 0 0 0;4 3 1 0 0;4 4 0 0 0;4 4 1 0 0;5 4 0 0 0;5 4 1 0 0;	2204.77	2	57.8429	26.6706	115.734	7	-0.00407	-1.18601	0.88235	0.7	0	0	0	0	8.28146e-77	6.78854e-78	-1	0	6.78854e-78	sp|P01591|IGJ_HUMAN	JCHAIN	71	H(5)N(4)A(2)_(N(N(H(H(N(H(A))))(H(N(H(A)))))))		1.02377e+09	0.00768686	2916.3	46.95	1145.13	3	8.8265
20220927_HCC_GP_2.38494.38494.3.0.dta	20220927_HCC_GP_2.38494.38494.3.0.dta	20220927_HCC_GP_2	38494	3330.9	4331.77	1444.59	3	1	EJLTAPGSDSAVFFEQGTTR		2127	5 4 2 0 0	H(5)N(4)A(2)	(N(N(H(H(N(H(A))))(H(N(H(A)))))))	12548	0 1 0 0 0;0 2 0 0 0;1 2 0 0 0;2 2 0 0 0;2 3 0 0 0;3 2 0 0 0;3 3 0 0 0;3 3 1 0 0;3 4 0 0 0;4 3 0 0 0;4 3 1 0 0;4 4 0 0 0;4 4 1 0 0;5 4 0 0 0;5 4 1 0 0;	2204.77	2	44.5241	42.0223	49.1702	7	-0.00798	-1.84221	0.58824	0.55263	0	0	0	0	3.22374e-33	3.12172e-35	-1	0	3.12172e-35	sp|P00450|CERU_HUMAN	CP	397	null		2.51814e+09	0.00991726	3306.24	38.47	1444.6	3	1
20220927_HCC_GP_2.38494.38494.3.0.dta	20220927_HCC_GP_2.38494.38494.3.0.dta	20220927_HCC_GP_2	38494	3330.9	4331.77	1444.59	3	1	EJLTAPGSDSAVFFEQGTTR		2127	5 4 2 0 0	H(5)N(4)A(2)	(N(N(H(H(N(H(A))))(H(N(H(A)))))))	12548	0 1 0 0 0;0 2 0 0 0;1 2 0 0 0;2 2 0 0 0;2 3 0 0 0;3 2 0 0 0;3 3 0 0 0;3 3 1 0 0;3 4 0 0 0;4 3 0 0 0;4 3 1 0 0;4 4 0 0 0;4 4 1 0 0;5 4 0 0 0;5 4 1 0 0;	2204.77	2	44.5241	42.0223	49.1702	7	-0.00798	-1.84221	0.58824	0.55263	0	0	0	0	3.22374e-33	3.12172e-35	-1	0	3.12172e-35	sp|P00450|CERU_HUMAN	CP	397	H(5)N(4)_(N(N(H(H(N(H)))(H(N(H))))))		5.76092e+07	0.000226883	2322.74	0	1250.53	3	0.967
20220927_HCC_GP_2.38494.38494.3.0.dta	20220927_HCC_GP_2.38494.38494.3.0.dta	20220927_HCC_GP_2	38494	3330.9	4331.77	1444.59	3	1	EJLTAPGSDSAVFFEQGTTR		2127	5 4 2 0 0	H(5)N(4)A(2)	(N(N(H(H(N(H(A))))(H(N(H(A)))))))	12548	0 1 0 0 0;0 2 0 0 0;1 2 0 0 0;2 2 0 0 0;2 3 0 0 0;3 2 0 0 0;3 3 0 0 0;3 3 1 0 0;3 4 0 0 0;4 3 0 0 0;4 3 1 0 0;4 4 0 0 0;4 4 1 0 0;5 4 0 0 0;5 4 1 0 0;	2204.77	2	44.5241	42.0223	49.1702	7	-0.00798	-1.84221	0.58824	0.55263	0	0	0	0	3.22374e-33	3.12172e-35	-1	0	3.12172e-35	sp|P00450|CERU_HUMAN	CP	397	H(5)N(4)A(1)_(N(N(H(H(N(H)))(H(N(H(A)))))))		1.17789e+07	4.63889e-05	2835.08	5.07	1347.56	3	1.9081
20220927_HCC_GP_2.38494.38494.3.0.dta	20220927_HCC_GP_2.38494.38494.3.0.dta	20220927_HCC_GP_2	38494	3330.9	4331.77	1444.59	3	1	EJLTAPGSDSAVFFEQGTTR		2127	5 4 2 0 0	H(5)N(4)A(2)	(N(N(H(H(N(H(A))))(H(N(H(A)))))))	12548	0 1 0 0 0;0 2 0 0 0;1 2 0 0 0;2 2 0 0 0;2 3 0 0 0;3 2 0 0 0;3 3 0 0 0;3 3 1 0 0;3 4 0 0 0;4 3 0 0 0;4 3 1 0 0;4 4 0 0 0;4 4 1 0 0;5 4 0 0 0;5 4 1 0 0;	2204.77	2	44.5241	42.0223	49.1702	7	-0.00798	-1.84221	0.58824	0.55263	0	0	0	0	3.22374e-33	3.12172e-35	-1	0	3.12172e-35	sp|P00450|CERU_HUMAN	CP	397	H(5)N(4)A(2)_(N(N(H(H(N(H(A))))(H(N(H(A)))))))		2.57665e+09	0.0101477	3311.87	42.65	1444.6	3	9.9612
20220927_HCC_GP_3.38097.38097.3.0.dta	20220927_HCC_GP_3.38097.38097.3.0.dta	20220927_HCC_GP_3	38097	3300.37	4477.81	1493.27	3	1	EJLTAPGSDSAVFFEQGTTR		2127	12 2 0 0 0	H(12)N(2)	(N(N(H(H(H(H(H))))(H(H)(H(H(H))(H(H)))))))	9827	0 1 0 0 0;0 2 0 0 0;1 2 0 0 0;2 2 0 0 0;3 2 0 0 0;4 2 0 0 0;5 2 0 0 0;6 2 0 0 0;7 2 0 0 0;8 2 0 0 0;9 2 0 0 0;10 2 0 0 0;11 2 0 0 0;	2350.79	2	37.001	44.2194	23.5954	7	0.01617	3.6116	0.46667	0.71053	0	0	0	0	1.07487e-28	1.13733e-30	-1	0	1.13733e-30	sp|P00450|CERU_HUMAN	CP	397	null		4.28952e+07	0.000381663	3280.98	33.25	1493.27	3	1
20221111_HCC_GP_15.42600.42600.3.1.dta	20221111_HCC_GP_15.42600.42600.3.1.dta	20221111_HCC_GP_15	42600	3835.84	4331.77	1444.59	3	1	EJLTAPGSDSAVFFEQGTTR		2127	5 4 2 0 0	H(5)N(4)A(2)	(N(N(H(H(N(H(A))))(H(N(H(A)))))))	12548	0 1 0 0 0;0 2 0 0 0;1 2 0 0 0;2 2 0 0 0;2 3 0 0 0;3 2 0 0 0;3 3 0 0 0;3 3 1 0 0;3 4 0 0 0;4 3 0 0 0;4 3 1 0 0;4 4 0 0 0;4 4 1 0 0;5 4 0 0 0;5 4 1 0 0;	2204.77	2	30.3269	36.9399	18.0455	5	-0.00637	-1.471	0.47059	0.60526	0	0	0	0	2.49601e-07	1.86487e-08	-1	0	1.86487e-08	sp|P00450|CERU_HUMAN	CP	397	null		2.03953e+08	0.0061023	3823.76	20.83	1444.6	3	1
20221111_HCC_GP_15.42600.42600.3.1.dta	20221111_HCC_GP_15.42600.42600.3.1.dta	20221111_HCC_GP_15	42600	3835.84	4331.77	1444.59	3	1	EJLTAPGSDSAVFFEQGTTR		2127	5 4 2 0 0	H(5)N(4)A(2)	(N(N(H(H(N(H(A))))(H(N(H(A)))))))	12548	0 1 0 0 0;0 2 0 0 0;1 2 0 0 0;2 2 0 0 0;2 3 0 0 0;3 2 0 0 0;3 3 0 0 0;3 3 1 0 0;3 4 0 0 0;4 3 0 0 0;4 3 1 0 0;4 4 0 0 0;4 4 1 0 0;5 4 0 0 0;5 4 1 0 0;	2204.77	2	30.3269	36.9399	18.0455	5	-0.00637	-1.471	0.47059	0.60526	0	0	0	0	2.49601e-07	1.86487e-08	-1	0	1.86487e-08	sp|P00450|CERU_HUMAN	CP	397	H(5)N(4)_(N(N(H(H(N(H)))(H(N(H))))))		1.58291e+07	0.00047361	2765.67	0	1250.53	3	0.8303
20221111_HCC_GP_15.42600.42600.3.1.dta	20221111_HCC_GP_15.42600.42600.3.1.dta	20221111_HCC_GP_15	42600	3835.84	4331.77	1444.59	3	1	EJLTAPGSDSAVFFEQGTTR		2127	5 4 2 0 0	H(5)N(4)A(2)	(N(N(H(H(N(H(A))))(H(N(H(A)))))))	12548	0 1 0 0 0;0 2 0 0 0;1 2 0 0 0;2 2 0 0 0;2 3 0 0 0;3 2 0 0 0;3 3 0 0 0;3 3 1 0 0;3 4 0 0 0;4 3 0 0 0;4 3 1 0 0;4 4 0 0 0;4 4 1 0 0;5 4 0 0 0;5 4 1 0 0;	2204.77	2	30.3269	36.9399	18.0455	5	-0.00637	-1.471	0.47059	0.60526	0	0	0	0	2.49601e-07	1.86487e-08	-1	0	1.86487e-08	sp|P00450|CERU_HUMAN	CP	397	H(5)N(4)A(1)_(N(N(H(H(N(H)))(H(N(H(A)))))))		4.48627e+06	0.00013423	3317.61	0	1347.56	3	0.9519
20221111_HCC_GP_15.42600.42600.3.1.dta	20221111_HCC_GP_15.42600.42600.3.1.dta	20221111_HCC_GP_15	42600	3835.84	4331.77	1444.59	3	1	EJLTAPGSDSAVFFEQGTTR		2127	5 4 2 0 0	H(5)N(4)A(2)	(N(N(H(H(N(H(A))))(H(N(H(A)))))))	12548	0 1 0 0 0;0 2 0 0 0;1 2 0 0 0;2 2 0 0 0;2 3 0 0 0;3 2 0 0 0;3 3 0 0 0;3 3 1 0 0;3 4 0 0 0;4 3 0 0 0;4 3 1 0 0;4 4 0 0 0;4 4 1 0 0;5 4 0 0 0;5 4 1 0 0;	2204.77	2	30.3269	36.9399	18.0455	5	-0.00637	-1.471	0.47059	0.60526	0	0	0	0	2.49601e-07	1.86487e-08	-1	0	1.86487e-08	sp|P00450|CERU_HUMAN	CP	397	H(5)N(4)A(2)_(N(N(H(H(N(H(A))))(H(N(H(A)))))))		2.00371e+08	0.00599513	3827.96	16.64	1444.6	3	4.9338
20221111_HCC_GP_21.43264.43264.3.1.dta	20221111_HCC_GP_21.43264.43264.3.1.dta	20221111_HCC_GP_21	43264	3844.75	4331.77	1444.6	3	1	EJLTAPGSDSAVFFEQGTTR		2127	5 4 2 0 0	H(5)N(4)A(2)	(N(N(H(H(N(H(A))))(H(N(H(A)))))))	12548	0 1 0 0 0;0 2 0 0 0;1 2 0 0 0;2 2 0 0 0;2 3 0 0 0;3 2 0 0 0;3 3 0 0 0;3 3 1 0 0;3 4 0 0 0;4 3 0 0 0;4 3 1 0 0;4 4 0 0 0;4 4 1 0 0;5 4 0 0 0;5 4 1 0 0;	2204.77	2	43.4748	51.0423	29.4211	6	0.00654	1.51046	0.52941	0.71053	0	0	0	0	1.99565e-17	3.92172e-19	-1	0	3.92172e-19	sp|P00450|CERU_HUMAN	CP	397	null		1.3656e+08	0.00532434	3834.89	17.9	1444.6	3	1
20221111_HCC_GP_21.43264.43264.3.1.dta	20221111_HCC_GP_21.43264.43264.3.1.dta	20221111_HCC_GP_21	43264	3844.75	4331.77	1444.6	3	1	EJLTAPGSDSAVFFEQGTTR		2127	5 4 2 0 0	H(5)N(4)A(2)	(N(N(H(H(N(H(A))))(H(N(H(A)))))))	12548	0 1 0 0 0;0 2 0 0 0;1 2 0 0 0;2 2 0 0 0;2 3 0 0 0;3 2 0 0 0;3 3 0 0 0;3 3 1 0 0;3 4 0 0 0;4 3 0 0 0;4 3 1 0 0;4 4 0 0 0;4 4 1 0 0;5 4 0 0 0;5 4 1 0 0;	2204.77	2	43.4748	51.0423	29.4211	6	0.00654	1.51046	0.52941	0.71053	0	0	0	0	1.99565e-17	3.92172e-19	-1	0	3.92172e-19	sp|P00450|CERU_HUMAN	CP	397	H(5)N(4)_(N(N(H(H(N(H)))(H(N(H))))))		0	0	2731.65	0	1250.53	3	0.7899
20221111_HCC_GP_21.43264.43264.3.1.dta	20221111_HCC_GP_21.43264.43264.3.1.dta	20221111_HCC_GP_21	43264	3844.75	4331.77	1444.6	3	1	EJLTAPGSDSAVFFEQGTTR		2127	5 4 2 0 0	H(5)N(4)A(2)	(N(N(H(H(N(H(A))))(H(N(H(A)))))))	12548	0 1 0 0 0;0 2 0 0 0;1 2 0 0 0;2 2 0 0 0;2 3 0 0 0;3 2 0 0 0;3 3 0 0 0;3 3 1 0 0;3 4 0 0 0;4 3 0 0 0;4 3 1 0 0;4 4 0 0 0;4 4 1 0 0;5 4 0 0 0;5 4 1 0 0;	2204.77	2	43.4748	51.0423	29.4211	6	0.00654	1.51046	0.52941	0.71053	0	0	0	0	1.99565e-17	3.92172e-19	-1	0	3.92172e-19	sp|P00450|CERU_HUMAN	CP	397	H(5)N(4)A(1)_(N(N(H(H(N(H)))(H(N(H(A)))))))		0	0	3443.32	0	1347.56	3	0.8917
20221111_HCC_GP_21.43264.43264.3.1.dta	20221111_HCC_GP_21.43264.43264.3.1.dta	20221111_HCC_GP_21	43264	3844.75	4331.77	1444.6	3	1	EJLTAPGSDSAVFFEQGTTR		2127	5 4 2 0 0	H(5)N(4)A(2)	(N(N(H(H(N(H(A))))(H(N(H(A)))))))	12548	0 1 0 0 0;0 2 0 0 0;1 2 0 0 0;2 2 0 0 0;2 3 0 0 0;3 2 0 0 0;3 3 0 0 0;3 3 1 0 0;3 4 0 0 0;4 3 0 0 0;4 3 1 0 0;4 4 0 0 0;4 4 1 0 0;5 4 0 0 0;5 4 1 0 0;	2204.77	2	43.4748	51.0423	29.4211	6	0.00654	1.51046	0.52941	0.71053	0	0	0	0	1.99565e-17	3.92172e-19	-1	0	3.92172e-19	sp|P00450|CERU_HUMAN	CP	397	H(5)N(4)A(2)_(N(N(H(H(N(H(A))))(H(N(H(A)))))))		1.3656e+08	0.00532434	3841.26	11.53	1444.6	3	3.9354
20221111_HCC_GP_30.45668.45668.3.0.dta	20221111_HCC_GP_30.45668.45668.3.0.dta	20221111_HCC_GP_30	45668	3862.32	4331.77	1444.6	3	1	EJLTAPGSDSAVFFEQGTTR		2127	5 4 2 0 0	H(5)N(4)A(2)	(N(N(H(H(N(H(A))))(H(N(H(A)))))))	12548	0 1 0 0 0;0 2 0 0 0;1 2 0 0 0;2 2 0 0 0;2 3 0 0 0;3 2 0 0 0;3 3 0 0 0;3 3 1 0 0;3 4 0 0 0;4 3 0 0 0;4 3 1 0 0;4 4 0 0 0;4 4 1 0 0;5 4 0 0 0;5 4 1 0 0;	2204.77	2	16.2982	14.7657	19.1444	5	0.00077	0.17798	0.47059	0.31579	0	0	0	0	3.24458e-41	4.44212e-43	-1	0	4.44212e-43	sp|P00450|CERU_HUMAN	CP	397	null		3.16783e+08	0.00686339	3850.44	21.56	1444.6	3	1
20221111_HCC_GP_30.45668.45668.3.0.dta	20221111_HCC_GP_30.45668.45668.3.0.dta	20221111_HCC_GP_30	45668	3862.32	4331.77	1444.6	3	1	EJLTAPGSDSAVFFEQGTTR		2127	5 4 2 0 0	H(5)N(4)A(2)	(N(N(H(H(N(H(A))))(H(N(H(A)))))))	12548	0 1 0 0 0;0 2 0 0 0;1 2 0 0 0;2 2 0 0 0;2 3 0 0 0;3 2 0 0 0;3 3 0 0 0;3 3 1 0 0;3 4 0 0 0;4 3 0 0 0;4 3 1 0 0;4 4 0 0 0;4 4 1 0 0;5 4 0 0 0;5 4 1 0 0;	2204.77	2	16.2982	14.7657	19.1444	5	0.00077	0.17798	0.47059	0.31579	0	0	0	0	3.24458e-41	4.44212e-43	-1	0	4.44212e-43	sp|P00450|CERU_HUMAN	CP	397	H(5)N(4)_(N(N(H(H(N(H)))(H(N(H))))))		0	0	2975.82	0	1250.53	3	0.8583
20221111_HCC_GP_30.45668.45668.3.0.dta	20221111_HCC_GP_30.45668.45668.3.0.dta	20221111_HCC_GP_30	45668	3862.32	4331.77	1444.6	3	1	EJLTAPGSDSAVFFEQGTTR		2127	5 4 2 0 0	H(5)N(4)A(2)	(N(N(H(H(N(H(A))))(H(N(H(A)))))))	12548	0 1 0 0 0;0 2 0 0 0;1 2 0 0 0;2 2 0 0 0;2 3 0 0 0;3 2 0 0 0;3 3 0 0 0;3 3 1 0 0;3 4 0 0 0;4 3 0 0 0;4 3 1 0 0;4 4 0 0 0;4 4 1 0 0;5 4 0 0 0;5 4 1 0 0;	2204.77	2	16.2982	14.7657	19.1444	5	0.00077	0.17798	0.47059	0.31579	0	0	0	0	3.24458e-41	4.44212e-43	-1	0	4.44212e-43	sp|P00450|CERU_HUMAN	CP	397	H(5)N(4)A(1)_(N(N(H(H(N(H)))(H(N(H(A)))))))		1.26716e+07	0.000274541	3261.23	0	1347.56	3	0.7511
20221111_HCC_GP_30.45668.45668.3.0.dta	20221111_HCC_GP_30.45668.45668.3.0.dta	20221111_HCC_GP_30	45668	3862.32	4331.77	1444.6	3	1	EJLTAPGSDSAVFFEQGTTR		2127	5 4 2 0 0	H(5)N(4)A(2)	(N(N(H(H(N(H(A))))(H(N(H(A)))))))	12548	0 1 0 0 0;0 2 0 0 0;1 2 0 0 0;2 2 0 0 0;2 3 0 0 0;3 2 0 0 0;3 3 0 0 0;3 3 1 0 0;3 4 0 0 0;4 3 0 0 0;4 3 1 0 0;4 4 0 0 0;4 4 1 0 0;5 4 0 0 0;5 4 1 0 0;	2204.77	2	16.2982	14.7657	19.1444	5	0.00077	0.17798	0.47059	0.31579	0	0	0	0	3.24458e-41	4.44212e-43	-1	0	4.44212e-43	sp|P00450|CERU_HUMAN	CP	397	H(5)N(4)A(2)_(N(N(H(H(N(H(A))))(H(N(H(A)))))))		2.99229e+08	0.00648306	3857.99	4.17	1444.6	3	1.9955
20221111_HCC_GP_11.33560.33560.2.1.dta	20221111_HCC_GP_11.33560.33560.2.1.dta	20221111_HCC_GP_11	33560	2957.58	2515.07	1258.04	2	1	ENVGIYJLSK		1136.59	6 2 0 0 0	H(6)N(2)	(N(N(H(H(H))(H(H)(H)))))	11510	0 1 0 0 0;0 2 0 0 0;1 2 0 0 0;2 2 0 0 0;3 2 0 0 0;4 2 0 0 0;5 2 0 0 0;	1378.48	7	28.1146	11.9945	58.052	7	-0.003	-1.19215	0.88889	0.38889	0	0	0	0	1.3214e-59	2.82041e-61	-1	0	2.82041e-61	sp|Q5JPE7|NOMO2_HUMAN;sp|P69849|NOMO3_HUMAN;sp|Q15155|NOMO1_HUMAN	NOMO2;NOMO3;NOMO1	618;618;618	null		5.10161e+07	0.000825606	2932.14	46.69	1258.04	2	1
20221111_HCC_GP_09.40185.40185.3.0.dta	20221111_HCC_GP_09.40185.40185.3.0.dta	20221111_HCC_GP_09	40185	3421.65	3246.41	1082.81	3	1	EVIDTJLTTLR		1274.7	5 5 0 1 0	H(5)N(5)F(1)	(N(F)(N(H(N)(H(N(H)))(H(N(H))))))	5476	0 1 0 0 0;0 1 0 1 0;0 2 0 0 0;0 2 0 1 0;1 2 0 0 0;1 2 0 1 0;1 3 0 0 0;1 3 0 1 0;2 2 0 0 0;2 2 0 1 0;2 3 0 0 0;2 3 0 1 0;2 4 0 0 0;2 4 0 1 0;3 2 0 0 0;3 2 0 1 0;3 3 0 0 0;3 3 0 1 0;3 4 0 0 0;3 4 0 1 0;3 5 0 0 0;3 5 0 1 0;4 3 0 0 0;4 3 0 1 0;4 4 0 0 0;4 4 0 1 0;4 5 0 0 0;4 5 0 1 0;5 4 0 0 0;5 4 0 1 0;5 5 0 0 0;	1971.72	6	26.9318	7.02796	63.896	8	-0.00748	-2.30418	0.51515	0.35	0	0	0	0	1.65935e-23	1.83104e-24	-1	0	1.83104e-24	sp|Q16787|LAMA3_HUMAN	LAMA3	2265	null		2.04962e+08	0.00247075	3397.17	38.57	1082.81	3	1
20221111_HCC_GP_09.40314.40314.3.0.dta	20221111_HCC_GP_09.40314.40314.3.0.dta	20221111_HCC_GP_09	40314	3432.73	3084.35	1028.79	3	1	EVIDTJLTTLR		1274.7	4 5 0 1 0	H(4)N(5)F(1)	(N(F)(N(H(N)(H(N))(H(N(H))))))	6153	0 1 0 0 0;0 1 0 1 0;0 2 0 0 0;0 2 0 1 0;1 2 0 0 0;1 2 0 1 0;1 3 0 0 0;1 3 0 1 0;2 2 0 0 0;2 2 0 1 0;2 3 0 0 0;2 3 0 1 0;2 4 0 0 0;2 4 0 1 0;3 2 0 0 0;3 2 0 1 0;3 3 0 0 0;3 3 0 1 0;3 4 0 0 0;3 4 0 1 0;3 5 0 0 0;3 5 0 1 0;4 3 0 0 0;4 3 0 1 0;4 4 0 0 0;4 4 0 1 0;4 5 0 0 0;	1809.67	6	27.399	8.0811	63.2751	8	-0.00723	-2.34567	0.48276	0.45	0	0	0	0	1.87625e-23	2.26192e-24	-1	0	2.26192e-24	sp|Q16787|LAMA3_HUMAN	LAMA3	2265	null		3.16006e+08	0.00380935	3417.06	33.61	1028.79	3	1
20220927_HCC_GP_1.33827.33827.3.0.dta	20220927_HCC_GP_1.33827.33827.3.0.dta	20220927_HCC_GP_1	33827	2960.89	3155.38	1052.46	3	1	EVJDTLLVNELK		1386.75	5 4 0 1 0	H(5)N(4)F(1)	(N(F)(N(H(H(N(H)))(H(N(H))))))	2408	0 1 0 0 0;0 1 0 1 0;0 2 0 0 0;0 2 0 1 0;1 2 0 0 0;1 2 0 1 0;2 2 0 0 0;2 2 0 1 0;2 3 0 0 0;2 3 0 1 0;3 2 0 0 0;3 2 0 1 0;3 3 0 0 0;3 3 0 1 0;3 4 0 0 0;3 4 0 1 0;4 3 0 0 0;4 3 0 1 0;4 4 0 0 0;4 4 0 1 0;5 4 0 0 0;	1768.64	3	46.3792	18.1118	98.8757	9	-0.01236	-3.91579	0.69565	0.54545	0	0	0	0	1.24178e-99	5.6452e-101	-1	0	5.6452e-101	sp|Q15063|POSTN_HUMAN	POSTN	599	null		7.42319e+08	0.00631577	2941.26	39.26	1052.47	3	1
20220927_HCC_GP_1.36543.36543.3.0.dta	20220927_HCC_GP_1.36543.36543.3.0.dta	20220927_HCC_GP_1	36543	3184.07	3446.48	1149.5	3	1	EVJDTLLVNELK		1386.75	5 4 1 1 0	H(5)N(4)A(1)F(1)	(N(F)(N(H(H(N(H)))(H(N(H(A)))))))	2373	0 1 0 0 0;0 1 0 1 0;0 2 0 0 0;0 2 0 1 0;1 2 0 0 0;1 2 0 1 0;2 2 0 0 0;2 2 0 1 0;2 3 0 0 0;2 3 0 1 0;3 2 0 0 0;3 2 0 1 0;3 3 0 0 0;3 3 0 1 0;3 3 1 0 0;3 3 1 1 0;3 4 0 0 0;3 4 0 1 0;4 3 0 0 0;4 3 0 1 0;4 3 1 0 0;4 3 1 1 0;4 4 0 0 0;4 4 0 1 0;4 4 1 0 0;4 4 1 1 0;5 4 0 0 0;5 4 0 1 0;5 4 1 0 0;	2059.73	3	57.0314	39.038	90.4475	9	-0.01167	-3.38616	0.58065	0.81818	0	0	0	0	3.97139e-91	1.41774e-92	-1	0	1.41774e-92	sp|Q15063|POSTN_HUMAN	POSTN	599	null		1.04269e+09	0.00887134	3155.99	50.93	1149.5	3	1
20220927_HCC_GP_2.34156.34156.3.0.dta	20220927_HCC_GP_2.34156.34156.3.0.dta	20220927_HCC_GP_2	34156	2965.68	3155.38	1052.46	3	1	EVJDTLLVNELK		1386.75	5 4 0 1 0	H(5)N(4)F(1)	(N(F)(N(H(H(N(H)))(H(N(H))))))	2408	0 1 0 0 0;0 1 0 1 0;0 2 0 0 0;0 2 0 1 0;1 2 0 0 0;1 2 0 1 0;2 2 0 0 0;2 2 0 1 0;2 3 0 0 0;2 3 0 1 0;3 2 0 0 0;3 2 0 1 0;3 3 0 0 0;3 3 0 1 0;3 4 0 0 0;3 4 0 1 0;4 3 0 0 0;4 3 0 1 0;4 4 0 0 0;4 4 0 1 0;5 4 0 0 0;	1768.64	3	40.5819	15.1125	87.8822	8	-0.01192	-3.77793	0.69565	0.45455	0	0	0	0	8.44829e-61	1.17565e-62	-1	0	1.17565e-62	sp|Q15063|POSTN_HUMAN	POSTN	599	null		1.86505e+09	0.00734518	2948.44	35.35	1052.47	3	1
20220927_HCC_GP_2.34000.34000.3.1.dta	20220927_HCC_GP_2.34000.34000.3.1.dta	20220927_HCC_GP_2	34000	2952.56	3155.38	1052.46	3	1	EVJDTLLVNELK		1386.75	5 4 0 1 0	H(5)N(4)F(1)	(N(F)(N(H(H(N(H)))(H(N(H))))))	2408	0 1 0 0 0;0 1 0 1 0;0 2 0 0 0;0 2 0 1 0;1 2 0 0 0;1 2 0 1 0;2 2 0 0 0;2 2 0 1 0;2 3 0 0 0;2 3 0 1 0;3 2 0 0 0;3 2 0 1 0;3 3 0 0 0;3 3 0 1 0;3 4 0 0 0;3 4 0 1 0;4 3 0 0 0;4 3 0 1 0;4 4 0 0 0;4 4 0 1 0;5 4 0 0 0;	1768.64	3	29.7852	13.0991	60.7734	8	-0.01192	-3.77793	0.6087	0.45455	0	0	0	0	1.81898e-41	2.4848e-43	-1	0	2.4848e-43	sp|Q15063|POSTN_HUMAN	POSTN	599	null		1.86505e+09	0.00734518	2937.33	46.46	1052.47	3	1
20220927_HCC_GP_2.36891.36891.3.0.dta	20220927_HCC_GP_2.36891.36891.3.0.dta	20220927_HCC_GP_2	36891	3194.4	3446.48	1149.5	3	1	EVJDTLLVNELK		1386.75	5 4 1 1 0	H(5)N(4)A(1)F(1)	(N(F)(N(H(H(N(H)))(H(N(H(A)))))))	2373	0 1 0 0 0;0 1 0 1 0;0 2 0 0 0;0 2 0 1 0;1 2 0 0 0;1 2 0 1 0;2 2 0 0 0;2 2 0 1 0;2 3 0 0 0;2 3 0 1 0;3 2 0 0 0;3 2 0 1 0;3 3 0 0 0;3 3 0 1 0;3 3 1 0 0;3 3 1 1 0;3 4 0 0 0;3 4 0 1 0;4 3 0 0 0;4 3 0 1 0;4 3 1 0 0;4 3 1 1 0;4 4 0 0 0;4 4 0 1 0;4 4 1 0 0;4 4 1 1 0;5 4 0 0 0;5 4 0 1 0;5 4 1 0 0;	2059.73	3	51.0182	23.0156	103.023	9	-0.00856	-2.48263	0.6129	0.63636	0	0	0	0	1.68794e-71	6.32434e-73	-1	0	6.32434e-73	sp|Q15063|POSTN_HUMAN	POSTN	599	null		1.19066e+09	0.00468922	3181.65	35.02	1149.5	3	1
20220927_HCC_GP_2.34504.34504.3.0.dta	20220927_HCC_GP_2.34504.34504.3.0.dta	20220927_HCC_GP_2	34504	2994.7	2993.33	998.446	3	1	EVJDTLLVNELK		1386.75	4 4 0 1 0	H(4)N(4)F(1)	(N(F)(N(H(H(N))(H(N(H))))))	3155	0 1 0 0 0;0 1 0 1 0;0 2 0 0 0;0 2 0 1 0;1 2 0 0 0;1 2 0 1 0;2 2 0 0 0;2 2 0 1 0;2 3 0 0 0;2 3 0 1 0;3 2 0 0 0;3 2 0 1 0;3 3 0 0 0;3 3 0 1 0;3 4 0 0 0;3 4 0 1 0;4 3 0 0 0;4 3 0 1 0;4 4 0 0 0;	1606.59	3	44.3288	14.36	99.9851	9	-0.01176	-3.92753	0.71429	0.45455	0	0	0	0	2.3346e-69	1.16516e-70	-1	0	1.16516e-70	sp|Q15063|POSTN_HUMAN	POSTN	599	null		1.37798e+09	0.00542692	2965.67	57.75	998.449	3	1
20220927_HCC_GP_3.36629.36629.3.0.dta	20220927_HCC_GP_3.36629.36629.3.0.dta	20220927_HCC_GP_3	36629	3176.76	3446.48	1149.5	3	1	EVJDTLLVNELK		1386.75	5 4 1 1 0	H(5)N(4)A(1)F(1)	(N(F)(N(H(H(N(H)))(H(N(H(A)))))))	2373	0 1 0 0 0;0 1 0 1 0;0 2 0 0 0;0 2 0 1 0;1 2 0 0 0;1 2 0 1 0;2 2 0 0 0;2 2 0 1 0;2 3 0 0 0;2 3 0 1 0;3 2 0 0 0;3 2 0 1 0;3 3 0 0 0;3 3 0 1 0;3 3 1 0 0;3 3 1 1 0;3 4 0 0 0;3 4 0 1 0;4 3 0 0 0;4 3 0 1 0;4 3 1 0 0;4 3 1 1 0;4 4 0 0 0;4 4 0 1 0;4 4 1 0 0;4 4 1 1 0;5 4 0 0 0;5 4 0 1 0;5 4 1 0 0;	2059.73	3	22.0274	7.83496	48.3847	8	-0.01115	-3.23557	0.41935	0.36364	0	0	0	0	1.84069e-60	3.16759e-62	-1	0	3.16759e-62	sp|Q15063|POSTN_HUMAN	POSTN	599	null		1.01925e+09	0.00906881	3151.26	54.69	1149.5	3	1
20220927_HCC_GP_3.34960.34960.3.0.dta	20220927_HCC_GP_3.34960.34960.3.0.dta	20220927_HCC_GP_3	34960	3033.85	2603.17	868.394	3	1	EVJDTLLVNELK		1386.75	5 2 0 0 0	H(5)N(2)	(N(N(H(H(H))(H(H)))))	11518	0 1 0 0 0;0 2 0 0 0;1 2 0 0 0;2 2 0 0 0;3 2 0 0 0;4 2 0 0 0;	1216.42	3	9.44258	10.0175	8.3748	4	-0.00284	-1.0921	0.5	0.45455	0	0	0	0	0.000152589	1.83283e-06	-1	0	1.83283e-06	sp|Q15063|POSTN_HUMAN	POSTN	599	null		1.21299e+07	0.000107926	3013.81	33.31	868.395	3	1
20220927_HCC_GP_3.34122.34122.3.0.dta	20220927_HCC_GP_3.34122.34122.3.0.dta	20220927_HCC_GP_3	34122	2966.04	3155.38	1052.46	3	1	EVJDTLLVNELK		1386.75	5 4 0 1 0	H(5)N(4)F(1)	(N(F)(N(H(H(N(H)))(H(N(H))))))	2408	0 1 0 0 0;0 1 0 1 0;0 2 0 0 0;0 2 0 1 0;1 2 0 0 0;1 2 0 1 0;2 2 0 0 0;2 2 0 1 0;2 3 0 0 0;2 3 0 1 0;3 2 0 0 0;3 2 0 1 0;3 3 0 0 0;3 3 0 1 0;3 4 0 0 0;3 4 0 1 0;4 3 0 0 0;4 3 0 1 0;4 4 0 0 0;4 4 0 1 0;5 4 0 0 0;	1768.64	3	37.8779	9.6651	90.2731	9	-0.00939	-2.97644	0.69565	0.36364	0	0	0	0	1.20077e-114	5.39255e-116	-1	0	5.39255e-116	sp|Q15063|POSTN_HUMAN	POSTN	599	null		4.49265e+08	0.00399737	2945.85	35.37	1052.47	3	1
20220927_HCC_GP_4.34075.34075.3.3.dta	20220927_HCC_GP_4.34075.34075.3.3.dta	20220927_HCC_GP_4	34075	2963.59	3155.38	1052.46	3	1	EVJDTLLVNELK		1386.75	5 4 0 1 0	H(5)N(4)F(1)	(N(F)(N(H(H(N(H)))(H(N(H))))))	2408	0 1 0 0 0;0 1 0 1 0;0 2 0 0 0;0 2 0 1 0;1 2 0 0 0;1 2 0 1 0;2 2 0 0 0;2 2 0 1 0;2 3 0 0 0;2 3 0 1 0;3 2 0 0 0;3 2 0 1 0;3 3 0 0 0;3 3 0 1 0;3 4 0 0 0;3 4 0 1 0;4 3 0 0 0;4 3 0 1 0;4 4 0 0 0;4 4 0 1 0;5 4 0 0 0;	1768.64	3	26.0747	10.8277	54.3906	8	-0.00941	-2.98214	0.52174	0.36364	0	0	0	0	2.32626e-39	3.05439e-41	-1	0	3.05439e-41	sp|Q15063|POSTN_HUMAN	POSTN	599	null		2.5468e+08	0.00297675	2940.44	32.59	1052.47	3	1
20221111_HCC_GP_06.44759.44759.3.0.dta	20221111_HCC_GP_06.44759.44759.3.0.dta	20221111_HCC_GP_06	44759	3766.18	3446.48	1149.5	3	1	EVJDTLLVNELK		1386.75	5 4 1 1 0	H(5)N(4)A(1)F(1)	(N(F)(N(H(H(N(H)))(H(N(H(A)))))))	2373	0 1 0 0 0;0 1 0 1 0;0 2 0 0 0;0 2 0 1 0;1 2 0 0 0;1 2 0 1 0;2 2 0 0 0;2 2 0 1 0;2 3 0 0 0;2 3 0 1 0;3 2 0 0 0;3 2 0 1 0;3 3 0 0 0;3 3 0 1 0;3 3 1 0 0;3 3 1 1 0;3 4 0 0 0;3 4 0 1 0;4 3 0 0 0;4 3 0 1 0;4 3 1 0 0;4 3 1 1 0;4 4 0 0 0;4 4 0 1 0;4 4 1 0 0;4 4 1 1 0;5 4 0 0 0;5 4 0 1 0;5 4 1 0 0;	2059.73	3	51.7304	23.1035	104.895	9	-0.00651	-1.88811	0.6129	0.59091	0	0	0	0	0	0	-1	0	0	sp|Q15063|POSTN_HUMAN	POSTN	599	null		5.10912e+08	0.00692309	3749.8	32.72	1149.5	3	1
20221111_HCC_GP_08.43769.43769.3.1.dta	20221111_HCC_GP_08.43769.43769.3.1.dta	20221111_HCC_GP_08	43769	3769.54	3446.48	1149.5	3	1	EVJDTLLVNELK		1386.75	5 4 1 1 0	H(5)N(4)A(1)F(1)	(N(F)(N(H(H(N(H)))(H(N(H(A)))))))	2373	0 1 0 0 0;0 1 0 1 0;0 2 0 0 0;0 2 0 1 0;1 2 0 0 0;1 2 0 1 0;2 2 0 0 0;2 2 0 1 0;2 3 0 0 0;2 3 0 1 0;3 2 0 0 0;3 2 0 1 0;3 3 0 0 0;3 3 0 1 0;3 3 1 0 0;3 3 1 1 0;3 4 0 0 0;3 4 0 1 0;4 3 0 0 0;4 3 0 1 0;4 3 1 0 0;4 3 1 1 0;4 4 0 0 0;4 4 0 1 0;4 4 1 0 0;4 4 1 1 0;5 4 0 0 0;5 4 0 1 0;5 4 1 0 0;	2059.73	3	51.3379	19.3507	110.743	9	-0.00628	-1.82282	0.6129	0.54545	0	0	0	0	1.68382e-113	2.81825e-114	-1	0	2.81825e-114	sp|Q15063|POSTN_HUMAN	POSTN	599	null		5.26953e+08	0.00682416	3748.39	38.2	1149.5	3	1
20221111_HCC_GP_10.43787.43787.3.0.dta	20221111_HCC_GP_10.43787.43787.3.0.dta	20221111_HCC_GP_10	43787	3795.96	3284.42	1095.48	3	1	EVJDTLLVNELK		1386.75	4 4 1 1 0	H(4)N(4)A(1)F(1)	(N(F)(N(H(H(N))(H(N(H(A)))))))	3135	0 1 0 0 0;0 1 0 1 0;0 2 0 0 0;0 2 0 1 0;1 2 0 0 0;1 2 0 1 0;2 2 0 0 0;2 2 0 1 0;2 3 0 0 0;2 3 0 1 0;3 2 0 0 0;3 2 0 1 0;3 3 0 0 0;3 3 0 1 0;3 3 1 0 0;3 3 1 1 0;3 4 0 0 0;3 4 0 1 0;4 3 0 0 0;4 3 0 1 0;4 3 1 0 0;4 3 1 1 0;4 4 0 0 0;4 4 0 1 0;4 4 1 0 0;	1897.68	3	42.9862	24.4654	77.382	9	-0.0081	-2.46737	0.55556	0.68182	0	0	0	0	8.52922e-53	2.18753e-54	-1	0	2.18753e-54	sp|Q15063|POSTN_HUMAN	POSTN	599	null		1.18593e+08	0.00290795	3779.1	31.42	1095.48	3	1
20221111_HCC_GP_10.43817.43817.3.0.dta	20221111_HCC_GP_10.43817.43817.3.0.dta	20221111_HCC_GP_10	43817	3798.62	3300.42	1100.81	3	1	EVJDTLLVNELK		1386.75	5 4 1 0 0	H(5)N(4)A(1)	(N(N(H(H(N(H)))(H(N(H(A)))))))	13467	0 1 0 0 0;0 2 0 0 0;1 2 0 0 0;2 2 0 0 0;2 3 0 0 0;3 2 0 0 0;3 3 0 0 0;3 3 1 0 0;3 4 0 0 0;4 3 0 0 0;4 3 1 0 0;4 4 0 0 0;4 4 1 0 0;5 4 0 0 0;	1913.68	3	25.8372	10.2684	54.7507	7	-0.00811	-2.45742	0.625	0.45455	0	0	0	0	1.00596e-36	1.82985e-38	-1	0	1.82985e-38	sp|Q15063|POSTN_HUMAN	POSTN	599	null		5.96565e+07	0.00146279	3779.1	37.53	1100.81	3	1
20221111_HCC_GP_10.43817.43817.3.0.dta	20221111_HCC_GP_10.43817.43817.3.0.dta	20221111_HCC_GP_10	43817	3798.62	3300.42	1100.81	3	1	EVJDTLLVNELK		1386.75	5 4 1 0 0	H(5)N(4)A(1)	(N(N(H(H(N(H)))(H(N(H(A)))))))	13467	0 1 0 0 0;0 2 0 0 0;1 2 0 0 0;2 2 0 0 0;2 3 0 0 0;3 2 0 0 0;3 3 0 0 0;3 3 1 0 0;3 4 0 0 0;4 3 0 0 0;4 3 1 0 0;4 4 0 0 0;4 4 1 0 0;5 4 0 0 0;	1913.68	3	25.8372	10.2684	54.7507	7	-0.00811	-2.45742	0.625	0.45455	0	0	0	0	1.00596e-36	1.82985e-38	-1	0	1.82985e-38	sp|Q15063|POSTN_HUMAN	POSTN	599	H(5)N(4)_(N(N(H(H(N(H)))(H(N(H))))))		4.64846e+06	0.000113982	3268.58	0	1003.78	3	0.929
20221111_HCC_GP_10.43817.43817.3.0.dta	20221111_HCC_GP_10.43817.43817.3.0.dta	20221111_HCC_GP_10	43817	3798.62	3300.42	1100.81	3	1	EVJDTLLVNELK		1386.75	5 4 1 0 0	H(5)N(4)A(1)	(N(N(H(H(N(H)))(H(N(H(A)))))))	13467	0 1 0 0 0;0 2 0 0 0;1 2 0 0 0;2 2 0 0 0;2 3 0 0 0;3 2 0 0 0;3 3 0 0 0;3 3 1 0 0;3 4 0 0 0;4 3 0 0 0;4 3 1 0 0;4 4 0 0 0;4 4 1 0 0;5 4 0 0 0;	1913.68	3	25.8372	10.2684	54.7507	7	-0.00811	-2.45742	0.625	0.45455	0	0	0	0	1.00596e-36	1.82985e-38	-1	0	1.82985e-38	sp|Q15063|POSTN_HUMAN	POSTN	599	H(5)N(4)A(1)_(N(N(H(H(N(H)))(H(N(H(A)))))))		5.5276e+07	0.00135538	3789.97	13.92	1100.81	3	2.9415
20221111_HCC_GP_10.43817.43817.3.0.dta	20221111_HCC_GP_10.43817.43817.3.0.dta	20221111_HCC_GP_10	43817	3798.62	3300.42	1100.81	3	1	EVJDTLLVNELK		1386.75	5 4 1 0 0	H(5)N(4)A(1)	(N(N(H(H(N(H)))(H(N(H(A)))))))	13467	0 1 0 0 0;0 2 0 0 0;1 2 0 0 0;2 2 0 0 0;2 3 0 0 0;3 2 0 0 0;3 3 0 0 0;3 3 1 0 0;3 4 0 0 0;4 3 0 0 0;4 3 1 0 0;4 4 0 0 0;4 4 1 0 0;5 4 0 0 0;	1913.68	3	25.8372	10.2684	54.7507	7	-0.00811	-2.45742	0.625	0.45455	0	0	0	0	1.00596e-36	1.82985e-38	-1	0	1.82985e-38	sp|Q15063|POSTN_HUMAN	POSTN	599	H(5)N(4)A(2)_(N(N(H(H(N(H(A))))(H(N(H(A)))))))		1.18018e+07	0.000289383	4194.39	22.06	1197.84	3	3.9417
20221111_HCC_GP_12.43793.43793.3.0.dta	20221111_HCC_GP_12.43793.43793.3.0.dta	20221111_HCC_GP_12	43793	3730.71	3155.38	1052.47	3	1	EVJDTLLVNELK		1386.75	5 4 0 1 0	H(5)N(4)F(1)	(N(F)(N(H(H(N(H)))(H(N(H))))))	2408	0 1 0 0 0;0 1 0 1 0;0 2 0 0 0;0 2 0 1 0;1 2 0 0 0;1 2 0 1 0;2 2 0 0 0;2 2 0 1 0;2 3 0 0 0;2 3 0 1 0;3 2 0 0 0;3 2 0 1 0;3 3 0 0 0;3 3 0 1 0;3 4 0 0 0;3 4 0 1 0;4 3 0 0 0;4 3 0 1 0;4 4 0 0 0;4 4 0 1 0;5 4 0 0 0;	1768.64	3	46.431	14.3812	105.952	9	-0.00479	-1.51892	0.69565	0.45455	0	0	0	0	7.88701e-75	4.81782e-76	-1	0	4.81782e-76	sp|Q15063|POSTN_HUMAN	POSTN	599	null		7.93574e+08	0.0142138	3712.43	25.93	1052.47	3	1
20221111_HCC_GP_13.43627.43627.3.0.dta	20221111_HCC_GP_13.43627.43627.3.0.dta	20221111_HCC_GP_13	43627	3796.57	3446.48	1149.5	3	1	EVJDTLLVNELK		1386.75	5 4 1 1 0	H(5)N(4)A(1)F(1)	(N(F)(N(H(H(N(H)))(H(N(H(A)))))))	2373	0 1 0 0 0;0 1 0 1 0;0 2 0 0 0;0 2 0 1 0;1 2 0 0 0;1 2 0 1 0;2 2 0 0 0;2 2 0 1 0;2 3 0 0 0;2 3 0 1 0;3 2 0 0 0;3 2 0 1 0;3 3 0 0 0;3 3 0 1 0;3 3 1 0 0;3 3 1 1 0;3 4 0 0 0;3 4 0 1 0;4 3 0 0 0;4 3 0 1 0;4 3 1 0 0;4 3 1 1 0;4 4 0 0 0;4 4 0 1 0;4 4 1 0 0;4 4 1 1 0;5 4 0 0 0;5 4 0 1 0;5 4 1 0 0;	2059.73	3	63.8035	43.9276	100.716	9	-0.0064	-1.8559	0.58065	0.86364	0	0	0	0	2.78627e-16	2.68476e-17	-1	0	2.68476e-17	sp|Q15063|POSTN_HUMAN	POSTN	599	null		8.71836e+08	0.0115639	3777.24	37.84	1149.5	3	1
20221111_HCC_GP_14.43254.43254.3.0.dta	20221111_HCC_GP_14.43254.43254.3.0.dta	20221111_HCC_GP_14	43254	3789.4	3446.48	1149.5	3	1	EVJDTLLVNELK		1386.75	5 4 1 1 0	H(5)N(4)A(1)F(1)	(N(N(H(H(N(H)(F)))(H(N(H(A)))))))	12959	0 1 0 0 0;0 2 0 0 0;1 2 0 0 0;2 2 0 0 0;2 3 0 0 0;2 3 0 1 0;3 2 0 0 0;3 3 0 0 0;3 3 0 1 0;3 3 1 0 0;3 4 0 0 0;3 4 0 1 0;4 3 0 0 0;4 3 0 1 0;4 3 1 0 0;4 4 0 0 0;4 4 0 1 0;4 4 1 0 0;4 4 1 1 0;5 4 0 0 0;5 4 0 1 0;5 4 1 0 0;	2059.73	3	28.7221	10.3087	62.9184	7	-0.01079	-3.13199	0.5	0.36364	0	0	0	0	1.74428e-31	5.33475e-33	-1	0	5.33475e-33	sp|Q15063|POSTN_HUMAN	POSTN	599	null		1.97189e+09	0.0554884	3775.58	27.05	1149.5	3	1
20221111_HCC_GP_16.42113.42113.3.0.dta	20221111_HCC_GP_16.42113.42113.3.0.dta	20221111_HCC_GP_16	42113	3704.24	3155.38	1052.46	3	1	EVJDTLLVNELK		1386.75	5 4 0 1 0	H(5)N(4)F(1)	(N(F)(N(H(H(N(H)))(H(N(H))))))	2408	0 1 0 0 0;0 1 0 1 0;0 2 0 0 0;0 2 0 1 0;1 2 0 0 0;1 2 0 1 0;2 2 0 0 0;2 2 0 1 0;2 3 0 0 0;2 3 0 1 0;3 2 0 0 0;3 2 0 1 0;3 3 0 0 0;3 3 0 1 0;3 4 0 0 0;3 4 0 1 0;4 3 0 0 0;4 3 0 1 0;4 4 0 0 0;4 4 0 1 0;5 4 0 0 0;	1768.64	3	21.508	8.10248	46.404	8	-0.01027	-3.25596	0.47826	0.36364	0	0	0	0	1.18457e-175	1.08276e-177	-1	0	1.08276e-177	sp|Q15063|POSTN_HUMAN	POSTN	599	null		3.74873e+08	0.00732832	3689.21	23.01	1052.47	3	1
20221111_HCC_GP_16.43197.43197.3.0.dta	20221111_HCC_GP_16.43197.43197.3.0.dta	20221111_HCC_GP_16	43197	3794.73	3446.48	1149.5	3	1	EVJDTLLVNELK		1386.75	5 4 1 1 0	H(5)N(4)A(1)F(1)	(N(F)(N(H(H(N(H)))(H(N(H(A)))))))	2373	0 1 0 0 0;0 1 0 1 0;0 2 0 0 0;0 2 0 1 0;1 2 0 0 0;1 2 0 1 0;2 2 0 0 0;2 2 0 1 0;2 3 0 0 0;2 3 0 1 0;3 2 0 0 0;3 2 0 1 0;3 3 0 0 0;3 3 0 1 0;3 3 1 0 0;3 3 1 1 0;3 4 0 0 0;3 4 0 1 0;4 3 0 0 0;4 3 0 1 0;4 3 1 0 0;4 3 1 1 0;4 4 0 0 0;4 4 0 1 0;4 4 1 0 0;4 4 1 1 0;5 4 0 0 0;5 4 0 1 0;5 4 1 0 0;	2059.73	3	77.8391	59.6219	111.671	9	-0.00615	-1.78539	0.64516	0.95455	0	0	0	0	0	0	-1	0	0	sp|Q15063|POSTN_HUMAN	POSTN	599	null		7.52609e+08	0.0147126	3777.25	35.77	1149.5	3	1
20221111_HCC_GP_18.42283.42283.3.0.dta	20221111_HCC_GP_18.42283.42283.3.0.dta	20221111_HCC_GP_18	42283	3794.43	3446.48	1149.5	3	1	EVJDTLLVNELK		1386.75	5 4 1 1 0	H(5)N(4)A(1)F(1)	(N(F)(N(H(H(N(H)))(H(N(H(A)))))))	2373	0 1 0 0 0;0 1 0 1 0;0 2 0 0 0;0 2 0 1 0;1 2 0 0 0;1 2 0 1 0;2 2 0 0 0;2 2 0 1 0;2 3 0 0 0;2 3 0 1 0;3 2 0 0 0;3 2 0 1 0;3 3 0 0 0;3 3 0 1 0;3 3 1 0 0;3 3 1 1 0;3 4 0 0 0;3 4 0 1 0;4 3 0 0 0;4 3 0 1 0;4 3 1 0 0;4 3 1 1 0;4 4 0 0 0;4 4 0 1 0;4 4 1 0 0;4 4 1 1 0;5 4 0 0 0;5 4 0 1 0;5 4 1 0 0;	2059.73	3	41.1895	12.3244	94.796	9	-0.00795	-2.30593	0.54839	0.45455	0	0	0	0	4.61554e-260	7.82788e-262	-1	0	7.82788e-262	sp|Q15063|POSTN_HUMAN	POSTN	599	null		5.0372e+08	0.0120847	3773.49	37.94	1149.5	3	1
20221111_HCC_GP_22.42660.42660.3.0.dta	20221111_HCC_GP_22.42660.42660.3.0.dta	20221111_HCC_GP_22	42660	3790.85	3446.48	1149.5	3	1	EVJDTLLVNELK		1386.75	5 4 1 1 0	H(5)N(4)A(1)F(1)	(N(F)(N(H(H(N(H)))(H(N(H(A)))))))	2373	0 1 0 0 0;0 1 0 1 0;0 2 0 0 0;0 2 0 1 0;1 2 0 0 0;1 2 0 1 0;2 2 0 0 0;2 2 0 1 0;2 3 0 0 0;2 3 0 1 0;3 2 0 0 0;3 2 0 1 0;3 3 0 0 0;3 3 0 1 0;3 3 1 0 0;3 3 1 1 0;3 4 0 0 0;3 4 0 1 0;4 3 0 0 0;4 3 0 1 0;4 3 1 0 0;4 3 1 1 0;4 4 0 0 0;4 4 0 1 0;4 4 1 0 0;4 4 1 1 0;5 4 0 0 0;5 4 0 1 0;5 4 1 0 0;	2059.73	3	53.1048	35.8835	85.0872	9	-0.00872	-2.52876	0.54839	0.81818	0	0	0	0	7.9448e-152	1.88615e-153	-1	0	1.88615e-153	sp|Q15063|POSTN_HUMAN	POSTN	599	null		1.84464e+08	0.00389159	3771.09	50.84	1149.5	3	1
20221111_HCC_GP_23.40157.40157.3.0.dta	20221111_HCC_GP_23.40157.40157.3.0.dta	20221111_HCC_GP_23	40157	3709	3155.38	1052.46	3	1	EVJDTLLVNELK		1386.75	5 4 0 1 0	H(5)N(4)F(1)	(N(F)(N(H(H(N(H)))(H(N(H))))))	2408	0 1 0 0 0;0 1 0 1 0;0 2 0 0 0;0 2 0 1 0;1 2 0 0 0;1 2 0 1 0;2 2 0 0 0;2 2 0 1 0;2 3 0 0 0;2 3 0 1 0;3 2 0 0 0;3 2 0 1 0;3 3 0 0 0;3 3 0 1 0;3 4 0 0 0;3 4 0 1 0;4 3 0 0 0;4 3 0 1 0;4 4 0 0 0;4 4 0 1 0;5 4 0 0 0;	1768.64	3	38.7261	11.5757	89.1484	9	-0.00749	-2.37366	0.69565	0.36364	0	0	0	0	0	0	-1	0	0	sp|Q15063|POSTN_HUMAN	POSTN	599	null		2.59632e+08	0.0290608	3696.48	24.15	1052.47	3	1
20221111_HCC_GP_27.46185.46185.3.0.dta	20221111_HCC_GP_27.46185.46185.3.0.dta	20221111_HCC_GP_27	46185	3803.76	3446.48	1149.5	3	1	EVJDTLLVNELK		1386.75	5 4 1 1 0	H(5)N(4)A(1)F(1)	(N(F)(N(H(H(N(H)))(H(N(H(A)))))))	2373	0 1 0 0 0;0 1 0 1 0;0 2 0 0 0;0 2 0 1 0;1 2 0 0 0;1 2 0 1 0;2 2 0 0 0;2 2 0 1 0;2 3 0 0 0;2 3 0 1 0;3 2 0 0 0;3 2 0 1 0;3 3 0 0 0;3 3 0 1 0;3 3 1 0 0;3 3 1 1 0;3 4 0 0 0;3 4 0 1 0;4 3 0 0 0;4 3 0 1 0;4 3 1 0 0;4 3 1 1 0;4 4 0 0 0;4 4 0 1 0;4 4 1 0 0;4 4 1 1 0;5 4 0 0 0;5 4 0 1 0;5 4 1 0 0;	2059.73	3	36.519	21.1142	65.1279	9	-0.0061	-1.76972	0.45161	0.54545	0	0	0	0	2.31374e-131	1.27042e-132	-1	0	1.27042e-132	sp|Q15063|POSTN_HUMAN	POSTN	599	null		2.23184e+09	0.0505678	3790.56	27.71	1149.5	3	1
20221111_HCC_GP_28.44804.44804.3.0.dta	20221111_HCC_GP_28.44804.44804.3.0.dta	20221111_HCC_GP_28	44804	3817.39	3446.48	1149.5	3	1	EVJDTLLVNELK		1386.75	5 4 1 1 0	H(5)N(4)A(1)F(1)	(N(F)(N(H(H(N(H)))(H(N(H(A)))))))	2373	0 1 0 0 0;0 1 0 1 0;0 2 0 0 0;0 2 0 1 0;1 2 0 0 0;1 2 0 1 0;2 2 0 0 0;2 2 0 1 0;2 3 0 0 0;2 3 0 1 0;3 2 0 0 0;3 2 0 1 0;3 3 0 0 0;3 3 0 1 0;3 3 1 0 0;3 3 1 1 0;3 4 0 0 0;3 4 0 1 0;4 3 0 0 0;4 3 0 1 0;4 3 1 0 0;4 3 1 1 0;4 4 0 0 0;4 4 0 1 0;4 4 1 0 0;4 4 1 1 0;5 4 0 0 0;5 4 0 1 0;5 4 1 0 0;	2059.73	3	50.8306	25.8298	97.2607	9	-0.00779	-2.25892	0.58065	0.63636	0	0	0	0	0	0	-1	0	0	sp|Q15063|POSTN_HUMAN	POSTN	599	null		5.73133e+08	0.00852307	3803.23	42.29	1149.5	3	1
20221111_HCC_GP_29.44739.44739.3.0.dta	20221111_HCC_GP_29.44739.44739.3.0.dta	20221111_HCC_GP_29	44739	3751.74	2993.33	998.447	3	1	EVJDTLLVNELK		1386.75	4 4 0 1 0	H(4)N(4)F(1)	(N(F)(N(H(H(N))(H(N(H))))))	3155	0 1 0 0 0;0 1 0 1 0;0 2 0 0 0;0 2 0 1 0;1 2 0 0 0;1 2 0 1 0;2 2 0 0 0;2 2 0 1 0;2 3 0 0 0;2 3 0 1 0;3 2 0 0 0;3 2 0 1 0;3 3 0 0 0;3 3 0 1 0;3 4 0 0 0;3 4 0 1 0;4 3 0 0 0;4 3 0 1 0;4 4 0 0 0;	1606.59	3	36.3187	20.682	65.3582	8	-0.0085	-2.8391	0.66667	0.59091	0	0	0	0	3.02269e-281	9.15968e-283	-1	0	9.15968e-283	sp|Q15063|POSTN_HUMAN	POSTN	599	null		6.33712e+08	0.021762	3733.37	40.75	998.449	3	1
20221111_HCC_GP_30.44127.44127.3.0.dta	20221111_HCC_GP_30.44127.44127.3.0.dta	20221111_HCC_GP_30	44127	3731.29	3155.38	1052.47	3	1	EVJDTLLVNELK		1386.75	5 4 0 1 0	H(5)N(4)F(1)	(N(F)(N(H(H(N(H)))(H(N(H))))))	2408	0 1 0 0 0;0 1 0 1 0;0 2 0 0 0;0 2 0 1 0;1 2 0 0 0;1 2 0 1 0;2 2 0 0 0;2 2 0 1 0;2 3 0 0 0;2 3 0 1 0;3 2 0 0 0;3 2 0 1 0;3 3 0 0 0;3 3 0 1 0;3 4 0 0 0;3 4 0 1 0;4 3 0 0 0;4 3 0 1 0;4 4 0 0 0;4 4 0 1 0;5 4 0 0 0;	1768.64	3	27.2007	10.6084	58.0148	9	-0.00503	-1.59308	0.47826	0.36364	0	0	0	0	6.10168e-136	1.09969e-137	-1	0	1.09969e-137	sp|Q15063|POSTN_HUMAN	POSTN	599	null		8.33453e+08	0.0180575	3712.61	34.01	1052.47	3	1
20221111_HCC_GP_05.27935.27935.2.0.dta	20221111_HCC_GP_05.27935.27935.2.0.dta	20221111_HCC_GP_05	27935	2513.63	2308.99	1155	2	1	FCIJQTIR	2,Carbamidomethyl[C];	1051.54	4 3 0 0 0	H(4)N(3)	(N(N(H(H)(H(N(H))))))	14745	0 1 0 0 0;0 2 0 0 0;1 2 0 0 0;2 2 0 0 0;2 3 0 0 0;3 2 0 0 0;3 3 0 0 0;	1257.45	4	5.47341	7.32605	2.0328	2	0.00284	1.22911	0.33333	0.5	0	0	0	0	0.586201	0.00614673	-1	0	0.00614673	sp|Q9BYP7|WNK3_HUMAN	WNK3	876	null		1.18156e+08	0.000878386	2494.35	37.1	1155	2	1
20221111_HCC_GP_05.27935.27935.2.0.dta	20221111_HCC_GP_05.27935.27935.2.0.dta	20221111_HCC_GP_05	27935	2513.63	2308.99	1155	2	1	FCIJQTIR	2,Carbamidomethyl[C];	1051.54	4 3 0 0 0	H(4)N(3)	(N(N(H(H)(H(N(H))))))	14745	0 1 0 0 0;0 2 0 0 0;1 2 0 0 0;2 2 0 0 0;2 3 0 0 0;3 2 0 0 0;3 3 0 0 0;	1257.45	4	5.47341	7.32605	2.0328	2	0.00284	1.22911	0.33333	0.5	0	0	0	0	0.586201	0.00614673	-1	0	0.00614673	sp|Q9BYP7|WNK3_HUMAN	WNK3	876	H(4)N(3)_(N(N(H(H)(H(N(H))))))		1.14723e+08	0.000852864	2504.37	15.08	1155	2	2.9839
20221111_HCC_GP_05.27935.27935.2.0.dta	20221111_HCC_GP_05.27935.27935.2.0.dta	20221111_HCC_GP_05	27935	2513.63	2308.99	1155	2	1	FCIJQTIR	2,Carbamidomethyl[C];	1051.54	4 3 0 0 0	H(4)N(3)	(N(N(H(H)(H(N(H))))))	14745	0 1 0 0 0;0 2 0 0 0;1 2 0 0 0;2 2 0 0 0;2 3 0 0 0;3 2 0 0 0;3 3 0 0 0;	1257.45	4	5.47341	7.32605	2.0328	2	0.00284	1.22911	0.33333	0.5	0	0	0	0	0.586201	0.00614673	-1	0	0.00614673	sp|Q9BYP7|WNK3_HUMAN	WNK3	876	H(4)N(3)A(1)_(N(N(H(H)(H(N(H(A)))))))		0	0	2947.13	0	1300.54	2	0.8354
20221111_HCC_GP_16.31637.31637.3.3.dta	20221111_HCC_GP_16.31637.31637.3.3.dta	20221111_HCC_GP_16	31637	2843.94	3842.52	1281.51	3	1	FEJQTGFPPPDSR		1491.69	5 4 2 1 0	H(5)N(4)A(2)F(1)	(N(F)(N(H(H(N(H(A))))(H(N(H(A)))))))	1330	0 1 0 0 0;0 1 0 1 0;0 2 0 0 0;0 2 0 1 0;1 2 0 0 0;1 2 0 1 0;2 2 0 0 0;2 2 0 1 0;2 3 0 0 0;2 3 0 1 0;3 2 0 0 0;3 2 0 1 0;3 3 0 0 0;3 3 0 1 0;3 3 1 0 0;3 3 1 1 0;3 4 0 0 0;3 4 0 1 0;4 3 0 0 0;4 3 0 1 0;4 3 1 0 0;4 3 1 1 0;4 4 0 0 0;4 4 0 1 0;4 4 1 0 0;4 4 1 1 0;5 4 0 0 0;5 4 0 1 0;5 4 1 0 0;5 4 1 1 0;5 4 2 0 0;	2350.83	3	35.4626	17.4034	69.0011	9	0.00323	0.84012	0.51515	0.45833	0	0	0	0	2.42283e-263	3.5116e-265	-1	0	3.5116e-265	sp|P13611|CSPG2_HUMAN	VCAN	330	null		1.01456e+09	0.0198334	2790.69	124.93	1281.51	3	1
20220927_HCC_GP_2.32075.32075.2.0.dta	20220927_HCC_GP_2.32075.32075.2.0.dta	20220927_HCC_GP_2	32075	2792.97	2438.99	1220	2	1	FJGSVSFFR		1060.52	6 2 0 0 0	H(6)N(2)	(N(N(H(H(H))(H(H)(H)))))	11510	0 1 0 0 0;0 2 0 0 0;1 2 0 0 0;2 2 0 0 0;3 2 0 0 0;4 2 0 0 0;5 2 0 0 0;	1378.48	2	54.4052	28.9757	101.631	7	-0.00838	-3.43681	1	0.875	0	0	0	0	1.61307e-70	5.59841e-72	-1	0	5.59841e-72	sp|P55083|MFAP4_HUMAN	MFAP4	87	null		8.32593e+08	0.00327902	2771.71	48.83	1220	2	1
20220927_HCC_GP_2.31877.31877.2.0.dta	20220927_HCC_GP_2.31877.31877.2.0.dta	20220927_HCC_GP_2	31877	2776.39	2601.05	1301.02	2	1	FJGSVSFFR		1060.52	7 2 0 0 0	H(7)N(2)	(N(N(H(H(H(H)))(H(H(H))))))	10306	0 1 0 0 0;0 2 0 0 0;1 2 0 0 0;2 2 0 0 0;3 2 0 0 0;4 2 0 0 0;5 2 0 0 0;6 2 0 0 0;	1540.53	2	45.1146	21.2547	89.4257	7	-0.00787	-3.02639	0.9	0.75	0	0	0	0	6.80136e-62	1.42412e-63	-1	0	1.42412e-63	sp|P55083|MFAP4_HUMAN	MFAP4	87	null		3.2057e+08	0.00126251	2756.18	36.77	1301.03	2	1
20220927_HCC_GP_2.31699.31699.2.0.dta	20220927_HCC_GP_2.31699.31699.2.0.dta	20220927_HCC_GP_2	31699	2761.42	2763.1	1382.05	2	1	FJGSVSFFR		1060.52	8 2 0 0 0	H(8)N(2)	(N(N(H(H)(H(H)(H(H(H(H))))))))	14676	0 1 0 0 0;0 2 0 0 0;1 2 0 0 0;2 2 0 0 0;3 2 0 0 0;4 2 0 0 0;5 2 0 0 0;6 2 0 0 0;7 2 0 0 0;	1702.58	2	41.0512	17.9527	83.9486	7	-0.00686	-2.48243	0.81818	0.75	0	0	0	0	5.23197e-58	9.96829e-60	-1	0	9.96829e-60	sp|P55083|MFAP4_HUMAN	MFAP4	87	null		2.27186e+08	0.000894731	2742.54	33.84	1382.05	2	1
20220927_HCC_GP_2.32406.32406.2.0.dta	20220927_HCC_GP_2.32406.32406.2.0.dta	20220927_HCC_GP_2	32406	2820.69	2276.94	1138.97	2	1	FJGSVSFFR		1060.52	5 2 0 0 0	H(5)N(2)	(N(N(H(H)(H(H)(H)))))	14695	0 1 0 0 0;0 2 0 0 0;1 2 0 0 0;2 2 0 0 0;3 2 0 0 0;4 2 0 0 0;	1216.42	2	43.7342	18.7743	90.0883	7	-0.00867	-3.80903	1	0.75	0	0	0	0	2.30751e-62	7.3048e-64	-1	0	7.3048e-64	sp|P55083|MFAP4_HUMAN	MFAP4	87	null		2.5043e+08	0.000986274	2798.09	36.99	1138.98	2	1
20220927_HCC_GP_3.31680.31680.2.1.dta	20220927_HCC_GP_3.31680.31680.2.1.dta	20220927_HCC_GP_3	31680	2761.47	2763.1	1382.05	2	1	FJGSVSFFR		1060.52	8 2 0 0 0	H(8)N(2)	(N(N(H(H(H)(H))(H(H)(H(H))))))	10948	0 1 0 0 0;0 2 0 0 0;1 2 0 0 0;2 2 0 0 0;3 2 0 0 0;4 2 0 0 0;5 2 0 0 0;6 2 0 0 0;7 2 0 0 0;	1702.58	2	33.0606	11.6754	72.7758	7	-0.00837	-3.03037	0.81818	0.625	0	0	0	0	4.68466e-92	7.28501e-94	-1	0	7.28501e-94	sp|P55083|MFAP4_HUMAN	MFAP4	87	null		1.03711e+08	0.000922779	2739.43	38.86	1382.05	2	1
20220927_HCC_GP_3.31836.31836.2.0.dta	20220927_HCC_GP_3.31836.31836.2.0.dta	20220927_HCC_GP_3	31836	2773.98	2601.05	1301.03	2	1	FJGSVSFFR		1060.52	7 2 0 0 0	H(7)N(2)	(N(N(H(H(H))(H(H(H(H)))))))	11421	0 1 0 0 0;0 2 0 0 0;1 2 0 0 0;2 2 0 0 0;3 2 0 0 0;4 2 0 0 0;5 2 0 0 0;6 2 0 0 0;	1540.53	2	38.943	16.7452	80.1675	7	-0.00645	-2.47969	0.9	0.75	0	0	0	0	1.27467e-101	4.47239e-103	-1	0	4.47239e-103	sp|P55083|MFAP4_HUMAN	MFAP4	87	null		1.66287e+08	0.00147954	2756.2	46.01	1301.03	2	1
20220927_HCC_GP_4.32014.32014.2.1.dta	20220927_HCC_GP_4.32014.32014.2.1.dta	20220927_HCC_GP_4	32014	2791.17	2438.99	1220	2	1	FJGSVSFFR		1060.52	6 2 0 0 0	H(6)N(2)	(N(N(H(H(H))(H(H)(H)))))	11510	0 1 0 0 0;0 2 0 0 0;1 2 0 0 0;2 2 0 0 0;3 2 0 0 0;4 2 0 0 0;5 2 0 0 0;	1378.48	2	49.9389	25.0957	96.0763	7	-0.00804	-3.29495	1	0.8125	0	0	0	0	3.5359e-70	1.89694e-71	-1	0	1.89694e-71	sp|P55083|MFAP4_HUMAN	MFAP4	87	null		2.96177e+08	0.00346178	2773.01	36.37	1220	2	1
20221111_HCC_GP_05.40664.40664.2.0.dta	20221111_HCC_GP_05.40664.40664.2.0.dta	20221111_HCC_GP_05	40664	3560.8	2763.1	1382.05	2	1	FJGSVSFFR		1060.52	8 2 0 0 0	H(8)N(2)	(N(N(H(H)(H(H)(H(H(H(H))))))))	14676	0 1 0 0 0;0 2 0 0 0;1 2 0 0 0;2 2 0 0 0;3 2 0 0 0;4 2 0 0 0;5 2 0 0 0;6 2 0 0 0;7 2 0 0 0;	1702.58	2	40.796	9.36341	99.1707	7	-0.00232	-0.8379	1	0.5	0	0	0	0	9.40205e-199	1.5936e-200	-1	0	1.5936e-200	sp|P55083|MFAP4_HUMAN	MFAP4	87	null		3.75655e+08	0.00279267	3538.7	34.57	1382.05	2	1
20221111_HCC_GP_05.41024.41024.2.0.dta	20221111_HCC_GP_05.41024.41024.2.0.dta	20221111_HCC_GP_05	41024	3590.27	2438.99	1220	2	1	FJGSVSFFR		1060.52	6 2 0 0 0	H(6)N(2)	(N(N(H(H(H))(H(H)(H)))))	11510	0 1 0 0 0;0 2 0 0 0;1 2 0 0 0;2 2 0 0 0;3 2 0 0 0;4 2 0 0 0;5 2 0 0 0;	1378.48	2	40.3908	10.2402	96.3848	7	-0.00335	-1.37202	1	0.5	0	0	0	0	4.14835e-193	6.96201e-195	-1	0	6.96201e-195	sp|P55083|MFAP4_HUMAN	MFAP4	87	null		6.33445e+08	0.00470911	3568.85	32.28	1220	2	1
20221111_HCC_GP_05.40761.40761.2.0.dta	20221111_HCC_GP_05.40761.40761.2.0.dta	20221111_HCC_GP_05	40761	3568.87	2601.05	1301.03	2	1	FJGSVSFFR		1060.52	7 2 0 0 0	H(7)N(2)	(N(N(H(H(H))(H(H(H(H)))))))	11421	0 1 0 0 0;0 2 0 0 0;1 2 0 0 0;2 2 0 0 0;3 2 0 0 0;4 2 0 0 0;5 2 0 0 0;6 2 0 0 0;	1540.53	2	60.8034	35.1177	108.505	7	-0.00256	-0.98567	1	0.9375	0	0	0	0	1.20021e-217	2.72346e-219	-1	0	2.72346e-219	sp|P55083|MFAP4_HUMAN	MFAP4	87	null		6.00625e+08	0.00446512	3551.6	45.87	1301.03	2	1
20221111_HCC_GP_05.41149.41149.2.0.dta	20221111_HCC_GP_05.41149.41149.2.0.dta	20221111_HCC_GP_05	41149	3601.15	2276.94	1138.97	2	1	FJGSVSFFR		1060.52	5 2 0 0 0	H(5)N(2)	(N(N(H(H)(H(H)(H)))))	14695	0 1 0 0 0;0 2 0 0 0;1 2 0 0 0;2 2 0 0 0;3 2 0 0 0;4 2 0 0 0;	1216.42	2	47.7468	22.6866	94.2872	7	-0.00326	-1.43039	1	0.75	0	0	0	0	7.41154e-189	1.76528e-190	-1	0	1.76528e-190	sp|P55083|MFAP4_HUMAN	MFAP4	87	null		4.05902e+08	0.00301753	3581.2	36.78	1138.98	2	1
20221111_HCC_GP_06.42404.42404.2.0.dta	20221111_HCC_GP_06.42404.42404.2.0.dta	20221111_HCC_GP_06	42404	3562.41	2601.05	1301.03	2	1	FJGSVSFFR		1060.52	7 2 0 0 0	H(7)N(2)	(N(N(H(H(H)(H))(H(H(H))))))	10935	0 1 0 0 0;0 2 0 0 0;1 2 0 0 0;2 2 0 0 0;3 2 0 0 0;4 2 0 0 0;5 2 0 0 0;6 2 0 0 0;	1540.53	2	58.0603	31.6272	107.15	7	-0.00331	-1.27325	1	0.875	0	0	0	0	0	0	-1	0	0	sp|P55083|MFAP4_HUMAN	MFAP4	87	null		5.72405e+08	0.00775634	3549.23	40.96	1301.03	2	1
20221111_HCC_GP_06.42833.42833.2.0.dta	20221111_HCC_GP_06.42833.42833.2.0.dta	20221111_HCC_GP_06	42833	3599.05	2276.94	1138.97	2	1	FJGSVSFFR		1060.52	5 2 0 0 0	H(5)N(2)	(N(N(H(H)(H(H)(H)))))	14695	0 1 0 0 0;0 2 0 0 0;1 2 0 0 0;2 2 0 0 0;3 2 0 0 0;4 2 0 0 0;	1216.42	2	49.4166	23.4165	97.7023	7	-0.00515	-2.26045	1	0.75	0	0	0	0	0	0	-1	0	0	sp|P55083|MFAP4_HUMAN	MFAP4	87	null		7.53499e+08	0.0102102	3576.38	37.48	1138.98	2	1
20221111_HCC_GP_06.42611.42611.2.0.dta	20221111_HCC_GP_06.42611.42611.2.0.dta	20221111_HCC_GP_06	42611	3579.98	2438.99	1220	2	1	FJGSVSFFR		1060.52	6 2 0 0 0	H(6)N(2)	(N(N(H(H(H))(H(H)(H)))))	11510	0 1 0 0 0;0 2 0 0 0;1 2 0 0 0;2 2 0 0 0;3 2 0 0 0;4 2 0 0 0;5 2 0 0 0;	1378.48	2	56.9696	28.3627	110.097	7	-0.00416	-1.70494	1	0.75	0	0	0	0	0	0	-1	0	0	sp|P55083|MFAP4_HUMAN	MFAP4	87	null		1.31802e+09	0.0178597	3568.32	30.71	1220	2	1
20221111_HCC_GP_06.42311.42311.2.0.dta	20221111_HCC_GP_06.42311.42311.2.0.dta	20221111_HCC_GP_06	42311	3554.81	2763.1	1382.05	2	1	FJGSVSFFR		1060.52	8 2 0 0 0	H(8)N(2)	(N(N(H(H)(H(H)(H(H(H(H))))))))	14676	0 1 0 0 0;0 2 0 0 0;1 2 0 0 0;2 2 0 0 0;3 2 0 0 0;4 2 0 0 0;5 2 0 0 0;6 2 0 0 0;7 2 0 0 0;	1702.58	2	57.214	29.6326	108.437	7	-0.00263	-0.95009	1	0.875	0	0	0	0	0	0	-1	0	0	sp|P55083|MFAP4_HUMAN	MFAP4	87	null		2.55687e+08	0.00346467	3537.6	33.77	1382.05	2	1
20221111_HCC_GP_07.41514.41514.2.0.dta	20221111_HCC_GP_07.41514.41514.2.0.dta	20221111_HCC_GP_07	41514	3562.54	2601.05	1301.03	2	1	FJGSVSFFR		1060.52	7 2 0 0 0	H(7)N(2)	(N(N(H(H(H(H)))(H(H(H))))))	10306	0 1 0 0 0;0 2 0 0 0;1 2 0 0 0;2 2 0 0 0;3 2 0 0 0;4 2 0 0 0;5 2 0 0 0;6 2 0 0 0;	1540.53	2	51.6125	28.6795	94.2024	7	-0.00423	-1.62695	0.9	0.875	0	0	0	0	7.56956e-129	5.67176e-130	-1	0	5.67176e-130	sp|P55083|MFAP4_HUMAN	MFAP4	87	null		6.09376e+08	0.0132964	3539.35	42.37	1301.03	2	1
20221111_HCC_GP_07.41935.41935.2.1.dta	20221111_HCC_GP_07.41935.41935.2.1.dta	20221111_HCC_GP_07	41935	3598.77	2276.94	1138.97	2	1	FJGSVSFFR		1060.52	5 2 0 0 0	H(5)N(2)	(N(N(H(H(H))(H(H)))))	11518	0 1 0 0 0;0 2 0 0 0;1 2 0 0 0;2 2 0 0 0;3 2 0 0 0;4 2 0 0 0;	1216.42	2	35.8613	8.57169	86.542	7	-0.0033	-1.45059	1	0.4375	0	0	0	0	4.07441e-118	2.479e-119	-1	0	2.479e-119	sp|P55083|MFAP4_HUMAN	MFAP4	87	null		2.41092e+08	0.00526053	3581.71	30.76	1138.98	2	1
20221111_HCC_GP_07.41294.41294.2.0.dta	20221111_HCC_GP_07.41294.41294.2.0.dta	20221111_HCC_GP_07	41294	3543.99	2925.15	1463.08	2	1	FJGSVSFFR		1060.52	9 2 0 0 0	H(9)N(2)	(N(N(H(H)(H(H(H(H)))(H(H(H)))))))	14601	0 1 0 0 0;0 2 0 0 0;1 2 0 0 0;2 2 0 0 0;3 2 0 0 0;4 2 0 0 0;5 2 0 0 0;6 2 0 0 0;7 2 0 0 0;8 2 0 0 0;	1864.63	2	45.9772	19.5054	95.1393	7	-0.00392	-1.341	0.91667	0.75	0	0	0	0	3.69798e-130	2.85314e-131	-1	0	2.85314e-131	sp|P55083|MFAP4_HUMAN	MFAP4	87	null		8.63021e+07	0.00188308	3525.29	32.04	1463.08	2	1
20221111_HCC_GP_07.41697.41697.2.0.dta	20221111_HCC_GP_07.41697.41697.2.0.dta	20221111_HCC_GP_07	41697	3578.38	2438.99	1220	2	1	FJGSVSFFR		1060.52	6 2 0 0 0	H(6)N(2)	(N(N(H(H(H))(H(H)(H)))))	11510	0 1 0 0 0;0 2 0 0 0;1 2 0 0 0;2 2 0 0 0;3 2 0 0 0;4 2 0 0 0;5 2 0 0 0;	1378.48	2	68.923	50.6389	102.879	7	-0.00375	-1.53848	1	1.125	0	0	0	0	5.59495e-141	8.29422e-142	-1	0	8.29422e-142	sp|P55083|MFAP4_HUMAN	MFAP4	87	null		7.8915e+08	0.017219	3562.52	36.23	1220	2	1
20221111_HCC_GP_08.41530.41530.2.0.dta	20221111_HCC_GP_08.41530.41530.2.0.dta	20221111_HCC_GP_08	41530	3581.73	2438.99	1220	2	1	FJGSVSFFR		1060.52	6 2 0 0 0	H(6)N(2)	(N(N(H(H(H))(H(H)(H)))))	11510	0 1 0 0 0;0 2 0 0 0;1 2 0 0 0;2 2 0 0 0;3 2 0 0 0;4 2 0 0 0;5 2 0 0 0;	1378.48	2	43.828	20.6701	86.8354	7	-0.00383	-1.57128	0.88889	0.6875	0	0	0	0	6.37813e-89	3.34625e-90	-1	0	3.34625e-90	sp|P55083|MFAP4_HUMAN	MFAP4	87	null		3.33689e+08	0.00432136	3566.17	25.83	1220	2	1
20221111_HCC_GP_09.42172.42172.2.2.dta	20221111_HCC_GP_09.42172.42172.2.2.dta	20221111_HCC_GP_09	42172	3588.95	2763.1	1382.05	2	1	FJGSVSFFR		1060.52	8 2 0 0 0	H(8)N(2)	(N(N(H(H(H(H)))(H(H)(H)(H)))))	10352	0 1 0 0 0;0 2 0 0 0;1 2 0 0 0;2 2 0 0 0;3 2 0 0 0;4 2 0 0 0;5 2 0 0 0;6 2 0 0 0;7 2 0 0 0;	1702.58	2	44.9674	16.5171	97.8037	7	-0.00462	-1.67247	1	0.75	0	0	0	0	6.809e-26	2.27883e-26	-1	0	2.27883e-26	sp|P55083|MFAP4_HUMAN	MFAP4	87	null		1.19897e+08	0.00144532	3566.97	32.73	1382.05	2	1
20221111_HCC_GP_09.42326.42326.2.0.dta	20221111_HCC_GP_09.42326.42326.2.0.dta	20221111_HCC_GP_09	42326	3602.07	2601.05	1301.03	2	1	FJGSVSFFR		1060.52	7 2 0 0 0	H(7)N(2)	(N(N(H(H(H))(H(H(H(H)))))))	11421	0 1 0 0 0;0 2 0 0 0;1 2 0 0 0;2 2 0 0 0;3 2 0 0 0;4 2 0 0 0;5 2 0 0 0;6 2 0 0 0;	1540.53	2	31.6806	8.5479	74.6413	7	-0.00489	-1.8807	0.9	0.5	0	0	0	0	2.1962e-24	3.67344e-25	-1	0	3.67344e-25	sp|P55083|MFAP4_HUMAN	MFAP4	87	null		9.04761e+07	0.00109066	3580.64	28.83	1301.03	2	1
20221111_HCC_GP_11.41208.41208.2.1.dta	20221111_HCC_GP_11.41208.41208.2.1.dta	20221111_HCC_GP_11	41208	3593.69	2601.05	1301.03	2	1	FJGSVSFFR		1060.52	7 2 0 0 0	H(7)N(2)	(N(N(H(H(H))(H(H(H(H)))))))	11421	0 1 0 0 0;0 2 0 0 0;1 2 0 0 0;2 2 0 0 0;3 2 0 0 0;4 2 0 0 0;5 2 0 0 0;6 2 0 0 0;	1540.53	2	43.129	13.2584	98.6031	7	-0.00492	-1.89146	1	0.625	0	0	0	0	8.66616e-103	4.12323e-104	-1	0	4.12323e-104	sp|P55083|MFAP4_HUMAN	MFAP4	87	null		2.07999e+08	0.0033661	3575.18	33.33	1301.03	2	1
20221111_HCC_GP_11.41390.41390.2.0.dta	20221111_HCC_GP_11.41390.41390.2.0.dta	20221111_HCC_GP_11	41390	3608.66	2438.99	1220	2	1	FJGSVSFFR		1060.52	6 2 0 0 0	H(6)N(2)	(N(N(H(H(H))(H(H(H))))))	11463	0 1 0 0 0;0 2 0 0 0;1 2 0 0 0;2 2 0 0 0;3 2 0 0 0;4 2 0 0 0;5 2 0 0 0;	1378.48	2	49.7648	22.6338	100.151	7	-0.00441	-1.80662	1	0.75	0	0	0	0	1.98905e-104	1.32994e-105	-1	0	1.32994e-105	sp|P55083|MFAP4_HUMAN	MFAP4	87	null		4.44781e+08	0.007198	3588.44	33.99	1220	2	1
20221111_HCC_GP_11.41553.41553.2.1.dta	20221111_HCC_GP_11.41553.41553.2.1.dta	20221111_HCC_GP_11	41553	3622.45	2276.94	1138.97	2	1	FJGSVSFFR		1060.52	5 2 0 0 0	H(5)N(2)	(N(N(H(H)(H(H)(H)))))	14695	0 1 0 0 0;0 2 0 0 0;1 2 0 0 0;2 2 0 0 0;3 2 0 0 0;4 2 0 0 0;	1216.42	2	46.02	23.273	88.2643	7	-0.00516	-2.2666	1	0.875	0	0	0	0	8.03345e-92	2.62069e-93	-1	0	2.62069e-93	sp|P55083|MFAP4_HUMAN	MFAP4	87	null		1.7634e+08	0.00285375	3608.51	32.42	1138.98	2	1
20221111_HCC_GP_13.41459.41459.2.1.dta	20221111_HCC_GP_13.41459.41459.2.1.dta	20221111_HCC_GP_13	41459	3609.65	2601.05	1301.03	2	1	FJGSVSFFR		1060.52	7 2 0 0 0	H(7)N(2)	(N(N(H(H(H(H)))(H(H(H))))))	10306	0 1 0 0 0;0 2 0 0 0;1 2 0 0 0;2 2 0 0 0;3 2 0 0 0;4 2 0 0 0;5 2 0 0 0;6 2 0 0 0;	1540.53	2	45.4837	18.5797	95.4484	7	-0.00559	-2.14905	1	0.75	0	0	0	0	1.03184e-15	1.16223e-16	-1	0	1.16223e-16	sp|P55083|MFAP4_HUMAN	MFAP4	87	null		2.02411e+08	0.00268475	3593.89	35.12	1301.03	2	1
20221111_HCC_GP_13.41700.41700.2.0.dta	20221111_HCC_GP_13.41700.41700.2.0.dta	20221111_HCC_GP_13	41700	3629.02	2438.99	1220	2	1	FJGSVSFFR		1060.52	6 2 0 0 0	H(6)N(2)	(N(N(H(H(H))(H(H(H))))))	11463	0 1 0 0 0;0 2 0 0 0;1 2 0 0 0;2 2 0 0 0;3 2 0 0 0;4 2 0 0 0;5 2 0 0 0;	1378.48	2	35.0384	9.126	83.1616	7	-0.00422	-1.732	1	0.5	0	0	0	0	2.14271e-14	3.70392e-15	-1	0	3.70392e-15	sp|P55083|MFAP4_HUMAN	MFAP4	87	null		2.09547e+08	0.00277939	3609.5	31.21	1220	2	1
20221111_HCC_GP_13.41327.41327.2.2.dta	20221111_HCC_GP_13.41327.41327.2.2.dta	20221111_HCC_GP_13	41327	3598.16	2763.1	1382.05	2	1	FJGSVSFFR		1060.52	8 2 0 0 0	H(8)N(2)	(N(N(H(H)(H(H)(H(H(H(H))))))))	14676	0 1 0 0 0;0 2 0 0 0;1 2 0 0 0;2 2 0 0 0;3 2 0 0 0;4 2 0 0 0;5 2 0 0 0;6 2 0 0 0;7 2 0 0 0;	1702.58	2	52.1116	22.9663	106.238	7	-0.00421	-1.52481	1	0.875	0	0	0	0	6.82755e-17	2.99039e-18	-1	0	2.99039e-18	sp|P55083|MFAP4_HUMAN	MFAP4	87	null		1.73854e+08	0.00230597	3586.07	42.94	1382.05	2	1
[truncated: 2,401 more rows]
