# Supplementary material for: N‐glycosylation Modification of CTSD Affects Liver Metastases in Colorectal Cancer
Source: Adv Sci (Weinh). 2024 Dec 24;12(7):2411740. doi: 10.1002/advs.202411740 (PMC11831497; doi:10.1002/advs.202411740)
Supplement: Supplementary file 3 — Supplementary Table [file ADVS-12-2411740-s002.xlsx]

## Sheet: Sheet1
No.	Proteins	ProSites	Resource
1	sp|P01857|IGHG1_HUMAN;sp|P0DOX5|IGG1_HUMAN	180;299	Not in Uniprot
2	sp|P01861|IGHG4_HUMAN	177	Published
3	sp|Q9Y4L1|HYOU1_HUMAN	931	Published
4	sp|A5A6P2|ASAH1_PANTR;sp|Q13510|ASAH1_HUMAN	259;259	Not in Uniprot
5	sp|P02751|FINC_HUMAN;sp|P07589|FINC_BOVIN;sp|P11276|FINC_MOUSE;sp|Q28749|FINC_RABIT	542;543;542;492	Not in Uniprot
6	sp|P01877|IGHA2_HUMAN;sp|P0DOX2|IGA2_HUMAN	205;320	Not in Uniprot
7	sp|P01859|IGHG2_HUMAN	176	Published
8	sp|P01833|PIGR_HUMAN	499	Published
9	sp|P05164|PERM_HUMAN	323	Published
10	sp|P08603|CFAH_HUMAN	911	Published
11	sp|O14672|ADA10_HUMAN	439	Sequence Analysis
12	sp|P13473|LAMP2_HUMAN	356	Published
13	sp|Q96HE7|ERO1A_HUMAN	280	Published
14	sp|Q02817|MUC2_HUMAN	5018	Not in Uniprot
15	sp|Q99715|COCA1_HUMAN	2528	Published
16	sp|P17301|ITA2_HUMAN	1074	Sequence Analysis
17	sp|P13688|CEAM1_HUMAN	378	Sequence Analysis
18	sp|Q92542|NICA_HUMAN	45	Published
19	sp|P07339|CATD_HUMAN	263	Published
20	sp|P02749|APOH_HUMAN	253	Published
21	sp|P02790|HEMO_HUMAN	187	Published
22	sp|P02675|FIBB_HUMAN	394	Published
23	sp|P05164|PERM_HUMAN	355	Published
24	sp|Q14108|SCRB2_HUMAN	249	Published
25	sp|Q9Y4L1|HYOU1_HUMAN	862	Published
26	sp|P04004|VTNC_HUMAN	169	Published
27	sp|Q9HDC9|APMAP_HUMAN	160	Published
28	sp|P10909|CLUS_HUMAN	374	Published
29	sp|P02763|A1AG1_HUMAN	93	Published
30	sp|O14773|TPP1_HUMAN	443	Published
31	sp|P14625|ENPL_HUMAN	217	Published
32	sp|Q15063|POSTN_HUMAN	599	Published
33	sp|Q02817|MUC2_HUMAN	423	Sequence Analysis
34	sp|P14625|ENPL_HUMAN	62	Published
35	sp|P01024|CO3_HUMAN	85	Published
36	sp|P02765|FETUA_HUMAN;sp|Q9N2D0|FETUA_PANTR	156;156	Not in Uniprot
37	sp|P80188|NGAL_HUMAN	85	Published
38	sp|Q6UX06|OLFM4_HUMAN	352	Not in Uniprot
39	sp|P02751|FINC_HUMAN;sp|P11276|FINC_MOUSE;sp|Q28749|FINC_RABIT	528;528;478	Not in Uniprot
40	sp|Q02817|MUC2_HUMAN	670	Sequence Analysis
41	sp|P01833|PIGR_HUMAN	469	Published
42	sp|P23229|ITA6_HUMAN	997	Published
43	sp|P00738|HPT_HUMAN	241	Published
44	sp|P07602|SAP_HUMAN	215	Sequence Analysis
45	sp|O60635|TSN1_HUMAN	141	Published
46	sp|P02790|HEMO_HUMAN	453	Published
47	sp|Q6UX06|OLFM4_HUMAN	411	Not in Uniprot
48	sp|P21810|PGS1_HUMAN	270	Published
49	sp|P23141|EST1_HUMAN	79	Published
50	sp|Q15165|PON2_HUMAN	254	Published
51	sp|Q86VB7|C163A_HUMAN	1027	Published
52	sp|P00450|CERU_HUMAN	138	Published
53	sp|P0C0L4|CO4A_HUMAN;sp|P0C0L5|CO4B_HUMAN	1328;1328	Not in Uniprot
54	sp|P08603|CFAH_HUMAN	882	Published
55	sp|P07602|SAP_HUMAN	101	Sequence Analysis
56	sp|Q63617|HYOU1_RAT;sp|Q9Y4L1|HYOU1_HUMAN	515;515	Not in Uniprot
57	sp|Q02985|FHR3_HUMAN	108	Published
58	sp|Q16563|SYPL1_HUMAN	71	Published
59	sp|O60656|UD19_HUMAN;sp|P19224|UD16_HUMAN;sp|P22309|UD11_HUMAN;sp|P22310|UD14_HUMAN;sp|P35503|UD13_HUMAN;sp|P35504|UD15_HUMAN;sp|Q9HAW7|UD17_HUMAN;sp|Q9HAW8|UD110_HUMAN;sp|Q9HAW9|UD18_HUMAN	344;346;347;348;348;348;344;344;344	Not in Uniprot
60	sp|P06731|CEAM5_HUMAN	152	Sequence Analysis
61	sp|P11279|LAMP1_HUMAN	103	Published
62	sp|P50897|PPT1_HUMAN	197	Published
63	sp|Q6R0J2|DHI1_MESAU	162	Not in Uniprot
64	sp|Q9UHG3|PCYOX_HUMAN	353	Published
65	sp|P22760|AAAD_HUMAN	78	Published
66	sp|Q9BXN1|ASPN_HUMAN	282	Published
67	sp|Q8TCJ2|STT3B_HUMAN	623	Published
68	sp|P10253|LYAG_HUMAN	470	Published
69	sp|P11047|LAMC1_HUMAN	1205	Sequence Analysis
70	sp|P98160|PGBM_HUMAN	3780	Published
71	sp|P06731|CEAM5_HUMAN	375	Sequence Analysis
72	sp|P05164|PERM_HUMAN	483	Published
73	sp|P01877|IGHA2_HUMAN;sp|P0DOX2|IGA2_HUMAN	92;207	Not in Uniprot
74	sp|P11047|LAMC1_HUMAN	1107	Published
75	sp|P01591|IGJ_HUMAN	71	Published
76	sp|Q14314|FGL2_HUMAN	336	Published
77	sp|P06865|HEXA_HUMAN;sp|P29416|HEXA_MOUSE	157;157	Not in Uniprot
78	sp|Q15155|NOMO1_HUMAN;sp|Q5JPE7|NOMO2_HUMAN;sp|P69849|NOMO3_HUMAN	618;618;618	Not in Uniprot
79	sp|P12109|CO6A1_HUMAN	212	Published
80	sp|A8K7I4|CLCA1_HUMAN	585	Sequence Analysis
81	sp|P11047|LAMC1_HUMAN	650	Published
82	sp|Q6UX06|OLFM4_HUMAN	136	Sequence Analysis
83	sp|P19801|AOC1_HUMAN	538	Published
84	sp|P55083|MFAP4_HUMAN	137	Published
85	sp|P55083|MFAP4_HUMAN	87	Published
86	sp|P06731|CEAM5_HUMAN;sp|P06731|CEAM5_HUMAN	204;560	Not in Uniprot
87	sp|P24821|TENA_HUMAN	1392	Sequence Analysis
88	sp|P06731|CEAM5_HUMAN	650	Sequence Analysis
89	sp|Q63617|HYOU1_RAT;sp|Q9Y4L1|HYOU1_HUMAN	869;869	Not in Uniprot
90	sp|P08236|BGLR_HUMAN	272	Published
91	sp|P13473|LAMP2_HUMAN	257	Published
92	sp|P43308|SSRB_HUMAN	88	Published
93	sp|P04114|APOB_HUMAN	1523	Published
94	sp|P01871|IGHM_HUMAN;sp|P0DOX6|IGM_HUMAN	209;332	Not in Uniprot
95	sp|Q6P4A8|PLBL1_HUMAN	411	Not in Uniprot
96	sp|P00450|CERU_HUMAN	358	Published
97	sp|Q9Y6C2|EMIL1_HUMAN	794	Published
98	sp|Q05707|COEA1_HUMAN	372	Published
99	sp|P02787|TRFE_HUMAN	432	Published
100	sp|P00738|HPT_HUMAN;sp|P00739|HPTR_HUMAN	184;126	Not in Uniprot
101	sp|P06731|CEAM5_HUMAN;sp|P06731|CEAM5_HUMAN;sp|P13688|CEAM1_HUMAN;sp|P31997|CEAM8_HUMAN	197;553;197;197	Not in Uniprot
102	sp|Q92820|GGH_HUMAN	203	Published
103	sp|Q9Y4L1|HYOU1_HUMAN	596	Published
104	sp|P23229|ITA6_HUMAN	323	Published
105	sp|P56199|ITA1_HUMAN	460	Published
106	sp|P02749|APOH_HUMAN	162	Published
107	sp|Q9ULW0|TPX2_HUMAN	308	Not in Uniprot
108	sp|P06731|CEAM5_HUMAN	580	Sequence Analysis
109	sp|P53801|PTTG_HUMAN	54	Sequence Analysis
110	sp|P16444|DPEP1_HUMAN	57	Published
111	sp|Q99715|COCA1_HUMAN	1763	Sequence Analysis
112	sp|P00450|CERU_HUMAN	397	Published
113	sp|P06731|CEAM5_HUMAN;sp|P06731|CEAM5_HUMAN	152;508	Not in Uniprot
114	sp|P13611|CSPG2_HUMAN	330	Sequence Analysis
115	sp|P06731|CEAM5_HUMAN	508	Sequence Analysis
116	sp|Q15166|PON3_HUMAN	323	Published
117	sp|Q92854|SEM4D_HUMAN	613	Sequence Analysis
118	sp|Q6UX06|OLFM4_HUMAN	193	Not in Uniprot
119	sp|Q93091|RNAS6_HUMAN	100	Sequence Analysis
120	sp|P46977|STT3A_HUMAN;sp|P46978|STT3A_MOUSE	544;544	Not in Uniprot
121	sp|Q08380|LG3BP_HUMAN	69	Published
122	sp|Q14002|CEAM7_HUMAN	198	Sequence Analysis
123	sp|P27169|PON1_HUMAN;sp|P27170|PON1_RABIT	253;253	Not in Uniprot
124	sp|P46977|STT3A_HUMAN;sp|P46978|STT3A_MOUSE	548;548	Not in Uniprot
125	sp|Q08722|CD47_HUMAN	73	Published
126	sp|P24821|TENA_HUMAN	1034	Published
127	sp|O60522|TDRD6_HUMAN	1591	Not in Uniprot
128	sp|P24821|TENA_HUMAN	1119	Sequence Analysis
129	sp|Q99715|COCA1_HUMAN	2679	Published
130	sp|P05164|PERM_HUMAN;sp|P11678|PERE_HUMAN	391;363	Not in Uniprot
131	sp|P01009|A1AT_HUMAN	271	Published
132	sp|O75629|CREG1_HUMAN	160	Published
133	sp|P51884|LUM_HUMAN	127	Sequence Analysis
134	sp|Q99538|LGMN_HUMAN	167	Published
135	sp|P05090|APOD_HUMAN	98	Published
136	sp|P05546|HEP2_HUMAN	49	Published
137	sp|Q15155|NOMO1_HUMAN;sp|Q5JPE7|NOMO2_HUMAN;sp|P69849|NOMO3_HUMAN	369;369;369	Not in Uniprot
138	sp|Q9EPK8|TRPV4_MOUSE;sp|Q9HBA0|TRPV4_HUMAN	207;207	Not in Uniprot
139	sp|Q12864|CAD17_HUMAN	250	Sequence Analysis
140	sp|Q08380|LG3BP_HUMAN	551	Published
141	sp|P0C0L4|CO4A_HUMAN;sp|P0C0L5|CO4B_HUMAN	226;226	Not in Uniprot
142	sp|Q92626|PXDN_HUMAN	1178	Published
143	sp|P10619|PPGB_HUMAN	333	Published
144	sp|Q6UX06|OLFM4_HUMAN	253	Sequence Analysis
145	sp|Q9HDC9|APMAP_HUMAN	196	Published
146	sp|Q4WAY7|MAP21_ASPFU	295	Not in Uniprot
147	sp|Q6UX06|OLFM4_HUMAN	72	Sequence Analysis
148	sp|Q8WXS3|BAALC_HUMAN	125	Not in Uniprot
149	sp|P06681|CO2_HUMAN;sp|Q863A0|CO2_GORGO;sp|Q8SQ74|CO2_PANTR;sp|Q8SQ75|CO2_PONPY	621;621;621;621	Not in Uniprot
150	sp|Q96AY3|FKB10_HUMAN	182	Published
151	sp|P35555|FBN1_HUMAN	448	Published
152	sp|P12110|CO6A2_HUMAN;sp|Q02788|CO6A2_MOUSE	785;800	Not in Uniprot
153	sp|P56199|ITA1_HUMAN	418	Published
154	sp|Q8BJS4|SUN2_MOUSE;sp|Q9UH99|SUN2_HUMAN	650;636	Not in Uniprot
155	sp|Q9UBR2|CATZ_HUMAN	184	Published
156	sp|P54855|UDB15_HUMAN	65	Published
157	sp|P15144|AMPN_HUMAN	234	Published
158	sp|P12110|CO6A2_HUMAN	140	Published
159	sp|Q9UHG3|PCYOX_HUMAN	196	Published
160	sp|O15031|PLXB2_HUMAN	1002	Sequence Analysis
161	sp|P07585|PGS2_HUMAN	211	Published
162	sp|Q9Y6R7|FCGBP_HUMAN	75	Published
163	sp|P01903|DRA_HUMAN	143	Published
164	sp|Q9Y5Y6|ST14_HUMAN	772	Sequence Analysis
165	sp|Q1DUF5|CARA_COCIM	67	Not in Uniprot
166	sp|Q16853|AOC3_HUMAN	137	Published
167	sp|P02751|FINC_HUMAN	1007	Published
168	sp|P28799|GRN_HUMAN	236	Sequence Analysis
169	sp|P01876|IGHA1_HUMAN	340	Published
170	sp|P35555|FBN1_HUMAN;sp|P35556|FBN2_HUMAN;sp|Q61555|FBN2_MOUSE;sp|Q75N90|FBN3_HUMAN	1067;1112;1105;1025	Not in Uniprot
171	sp|P04196|HRG_HUMAN	125	Published
172	sp|Q9H6K5|PRR36_HUMAN	108	Not in Uniprot
173	sp|P24821|TENA_HUMAN	184	Published
174	sp|Q9UHL4|DPP2_HUMAN	50	Published
175	sp|Q96JM2|ZN462_HUMAN	852	Not in Uniprot
176	sp|A5A6I6|TRFE_PANTR;sp|P02787|TRFE_HUMAN	630;630	Not in Uniprot
177	sp|O60637|TSN3_HUMAN	167	Sequence Analysis
178	sp|P36980|FHR2_HUMAN;sp|Q03591|FHR1_HUMAN	126;126	Not in Uniprot
179	sp|P56199|ITA1_HUMAN	1113	Sequence Analysis
180	sp|P08603|CFAH_HUMAN	1029	Published
181	sp|P07996|TSP1_HUMAN;sp|P35441|TSP1_MOUSE	360;360	Not in Uniprot
182	sp|P0CH86|PA1_VESSQ	122	Not in Uniprot
183	sp|Q9HAT2|SIAE_HUMAN	401	Published
184	sp|Q13751|LAMB3_HUMAN	604	Sequence Analysis
185	sp|P35555|FBN1_HUMAN	1581	Published
