# Supplementary material for: N‐glycosylation Modification of CTSD Affects Liver Metastases in Colorectal Cancer
Source: Adv Sci (Weinh). 2024 Dec 24;12(7):2411740. doi: 10.1002/advs.202411740 (PMC11831497; doi:10.1002/advs.202411740)
Supplement: Supplementary file 4 — Supplementary Table [file ADVS-12-2411740-s001.xlsx]

## Sheet: Sheet1
PrecursorMH	GlycanComposition	Proteins	ProSites	Cancer1	Cancer2	Cancer3	Cancer4	Cancer5	Cancer6	Cancer7	Cancer8	Cancer9	Cancer10	Cancer11	Cancer12	Cancer13	Cancer14	Cancer Average	CRLM Average	CRLM1	CRLM2	CRLM3	CRLM4	CRLM5	CRLM6	CRLM7	CRLM8	CRLM9	CRLM10	CRLM11	CRLM12	CRLM13	CRLM14	Fold Change(Cancer/CRLM)
2488.07	H(6)N(2)	CTSD	263	0.00297765				0.0027934		0.00575119	0.00392306	0.00595565	0.0092968					0.00511629	0.0268203	0.010472			0.037927		0.037097	0.0253	0.02226	0.030519	0.044535	0.011445	0.001901	0.027893	0.045674	5.24213
2874.27	H(4)N(5)F(1)	CEACAM5;CEACAM5	204;560						0.00515647									0.00515647	0.025255						0.025255									4.89773
3312.27	H(8)N(2)	CES1	79				0.0202157								0.0026365			0.0114261	0.0413746				0.045695	0.01367	0.018091	0.020409	0.02078	0.031801	0.03196	0.01604		0.119599	0.095701	3.62106
4776.88	H(6)N(5)A(3)	ORM1	93								0.0020204							0.0020204	0.006856	0.006856														3.39339
2326.01	H(5)N(2)	CTSD	263				0.0078832	0.00673815			0.00486966		0.0115509					0.00776048	0.0256749				0.030942	0.018256		0.030667	0.019103	0.020737	0.024394	0.018699	0.003864	0.035122	0.054965	3.30842
2650.12	H(7)N(2)	CTSD	263	0.00313814			0.00605333	0.0033892	0.00223539	0.00609243	0.00334717		0.00690883	0.0141884				0.00566911	0.0180323	0.006258	0.019657	0.004686	0.032525	0.01726	0.019384	0.014918	0.017111	0.019935	0.021071	0.01174			0.031842	3.18079
3757.76	H(5)N(2)	CEACAM5	508		0.00614468		0.0031597				0.00273468				0.0290028			0.0102605	0.0314907							0.022324	0.036046	0.011016	0.008817	0.045245	0.065496			3.06912
2790.27	H(5)N(2)	GAA	470								0.000757066							0.000757066	0.002291						0.003273	0.001524			0.002076					3.02615
2230.91	H(6)N(2)	CTSZ	184									0.00214248						0.00214248	0.006245					0.005832								0.006658		2.91484
3287.35	H(3)N(4)	PIGR	499		0.00311961													0.00311961	0.008755												0.008755			2.80644
2881.19	H(3)N(2)	PIGR	499							0.00338196								0.00338196	0.008793												0.008793			2.59997
3474.33	H(9)N(2)	CES1	79				0.0116593											0.0116593	0.0289124				0.032113	0.009287	0.009687	0.013703	0.011091	0.018453	0.044095	0.008214		0.078212	0.064269	2.47977
2276.94	H(5)N(2)	MFAP4	87		0.00301753	0.00526053		0.00285375				0.00571424	0.00167148			0.00631431		0.00413864	0.01021		0.01021													2.46699
2725.19	H(5)N(4)F(1)	TNC	1119									0.0057604						0.0057604	0.01417			0.01417												2.4599
2658.12	H(7)N(2)	LAMP2	356					0.00187612	0.00127024									0.00157318	0.00378467				0.002608	0.003493	0.005253									2.40575
2926.15	H(5)N(4)F(1)	IGHG2	176							0.0277922								0.0277922	0.066539		0.066539													2.39416
2376.04	H(5)N(2)	LAMP1	103							0.00115124								0.00115124	0.002734				0.001774								0.000806		0.005622	2.37484
4243.91	H(8)N(2)	CEACAM5	508		0.00476874												0.0150084	0.00988855	0.021669												0.01529		0.028048	2.19132
3888.6	H(5)N(4)A(2)	CLU	374	0.0211811			0.00123187							0.0118271		0.0175004		0.0129351	0.027383						0.027383									2.11695
3191.46	H(3)N(5)F(2)	PIGR	469		0.00194826													0.00194826	0.004106												0.004106			2.10752
3309.37	H(5)N(4)A(2)	C4A;C4B_2	1328;1328				0.0102994	0.00353765			0.00970997							0.00784899	0.015829								0.015828	0.01583						2.01669
2764.1	H(4)N(4)F(1)	IGHG2	176	0.0288701	0.0285921		0.0352709	0.0526154				0.125089						0.0540875	0.105606		0.116411	0.06824	0.088188			0.140982			0.114207					1.95249
3669.57	H(5)N(4)A(1)	SERPINA1	271													0.00320828	0.00823267	0.00572048	0.0103567		0.003061									0.012072			0.015937	1.81045
3032.26	H(6)N(3)A(1)	LAMP1	103		0.00270192				0.00535531			0.0129103						0.00698917	0.012478				0.010713										0.014243	1.78533
3366.57	H(3)N(2)F(1)	CEACAM5	152		0.00080329			0.00203843	0.00407613		0.00646889		0.0119932	0.00634913				0.00528818	0.00939367							0.014527	0.009196	0.007383	0.008945	0.012625	0.003686			1.77635
3766.42	H(5)N(4)A(2)	CFH	911	0.00759561					0.00557102						0.00445592			0.00587419	0.0104013			0.006945	0.005961										0.018298	1.77069
3886.68	H(6)N(4)F(2)	OLFM4	411												0.00139623			0.00139623	0.002301												0.002301			1.64801
2611.21	H(3)N(2)F(1)	PSAP	215							0.00199326		0.0036256			0.00331485			0.0029779	0.00490262	0.002097		0.002527	0.008899	0.00598			0.003296	0.00358	0.004937			0.007905		1.64633
3228.34	H(9)N(2)	ITGA1	460				0.00499223											0.00499223	0.00793833				0.005302					0.002289					0.016224	1.59014
3639.44	H(9)N(2)	C4A;C4B_2	226;226				0.00377944											0.00377944	0.005643											0.005643				1.49308
2577.11	H(3)N(2)F(1)	CEACAM5	580				0.00144368						0.00525345					0.00334856	0.0049495								0.005139			0.00476				1.4781
2688.23	H(5)N(2)	CEACAM1	378		0.000517206			0.002229	0.00196454	0.00918651				0.00443491				0.00366644	0.00529614		0.000748					0.006803	0.013191	0.004087	0.004196	0.003485	0.004563			1.44449
2281.03	H(5)N(2)	CEACAM5;CEACAM5	204;560					0.0020109					0.00168022					0.00184556	0.002637		0.001311			0.001573	0.005743		0.001921							1.42883
3708.68	H(5)N(4)A(1)	HP	241	0.00766778				0.0029679	0.00535909		0.00242325							0.00460451	0.006512			0.006961		0.011259						0.002358		0.00547		1.41427
3055.2	H(4)N(4)A(1)F(1)	IGHG2	176		0.00691045		0.0123042		0.0117945		0.0250544	0.0233902	0.0254112					0.0174775	0.0241855				0.018751			0.021066	0.032841				0.024084			1.38381
2640.14	H(5)N(2)	APMAP	160	0.00231589	0.00112014		0.00158206	0.00382201	0.00253398	0.0025031	0.00103641	0.00219207	0.00636579	0.00290262	0.00339508			0.00270629	0.00365382	0.00279		0.001306	0.006903	0.005209	0.005704	0.003742	0.002466	0.001745	0.002995		0.001358	0.005974		1.35012
2563.1	H(8)N(2)	NCSTN	45				0.00297544	0.00164485	0.0011263									0.00191553	0.0025792				0.003584				0.001895		0.0018		0.000758		0.004859	1.34647
3637.56	H(5)N(4)A(1)F(1)	BGN	270	0.00209773			0.00644551		0.0031444									0.00389588	0.0051843	0.000515			0.003913	0.012569	0.003607	0.00403	0.001409	0.001547		0.003916		0.005704	0.014633	1.33071
3681.51	H(5)N(4)A(2)	TF	432		0.000298052		0.0249941		0.00394246		0.0380581		0.011578			0.0359396		0.0191351	0.025258	0.042398		0.072424					0.003534	0.003898		0.027388	0.001906			1.31999
3798.54	H(4)N(5)F(1)	PIGR	499	0.00290114				0.00335049										0.00312581	0.003908												0.003908			1.25023
2687.12	H(5)N(2)	ASAH1	259		0.000797112			0.0049131	0.00214322	0.0048622	0.00227531	0.00116597						0.00269282	0.00335133		0.002591		0.003874				0.002553	0.005692	0.004705		0.000693			1.24454
3119.39	H(4)N(4)F(1)	ASPN	282			0.0701801												0.0701801	0.085723			0.085723												1.22147
4331.77	H(5)N(4)A(2)	CP	397							0.0061023			0.00532434					0.00571332	0.006863														0.006863	1.20123
3722.5	H(8)N(2)	SCARB2	249	0.00611693	0.00131868		0.00920825	0.00332764	0.00616486	0.00171299	0.00155354	0.00174115	0.00396955	0.0074733		0.0127759		0.00503299	0.00601122	0.007625			0.005308	0.003587	0.007149	0.001493			0.003654		0.001285	0.010076	0.013924	1.19437
3217.25	H(5)N(4)A(1)F(1)	IGHG2	176										0.0296004					0.0296004	0.0348283				0.022266		0.025349			0.05687						1.17662
2751.13	H(7)N(2)	PCYOX1	353				0.00166664							0.00249792				0.00208228	0.002394						0.002394									1.1497
4081.86	H(7)N(2)	CEACAM5	508		0.00428725										0.027808			0.0160476	0.0182803									0.005147			0.023649		0.026045	1.13913
3645.39	H(5)N(4)A(2)	CFH	1029				0.00447048											0.00447048	0.00507					0.00653				0.00361						1.13411
3735.61	H(5)N(4)A(1)F(1)	FBN1	448				0.00165319		0.00094261									0.0012979	0.0014445		0.001606	0.001283												1.11295
3609.43	H(5)N(4)A(2)	HPX	187		0.0110275	0.079308	0.0330647	0.0212665	0.0807717		0.0280228		0.0250636	0.0264204				0.0381182	0.042263	0.045244	0.049193	0.042791	0.029401	0.063222	0.075647	0.042586	0.030372	0.040787	0.02902	0.044871	0.014022			1.10874
2849.16	H(6)N(2)	ASAH1	259	0.00299701	0.00125693		0.000801554	0.00149759	0.00203191	0.0058932	0.00435587	0.00644566	0.00695192	0.00602878				0.00382604	0.0042271	0.005687	0.003912				0.008123	0.005656		0.004452	0.003673	0.004073	0.000421	0.00315	0.003124	1.10482
3433.39	H(5)N(4)A(2)	JCHAIN	71		0.0132629					0.00848932	0.00653386							0.00942868	0.010408		0.013282										0.007534			1.10387
3999.77	H(5)N(4)A(2)	HP	241	0.0336689	0.00771017					0.0121596								0.0178462	0.019626	0.013886	0.037157								0.010392			0.017069		1.09973
3050.25	H(9)N(2)	LCN2	85	0.0012754	0.000616631													0.000946016	0.001034	0.001034														1.09301
3673.52	H(5)N(4)A(2)	APOH	162							0.0300172								0.0300172	0.03129						0.028459	0.034121								1.0424
2602.05	H(3)N(4)F(1)	IGHG2	176	0.0731469	0.0247712	0.165561	0.0515982	0.0572111	0.0932011	0.124245	0.0663766	0.0908831	0.088204	0.124172	0.0890593	0.125616	0.0987957	0.0909172	0.0931819	0.055906	0.205817	0.080557	0.116818	0.109825	0.095243	0.089453	0.065543	0.095598	0.066802	0.054535	0.050521		0.124747	1.02491
3504.64	H(8)N(2)	SSR2	88				0.00943621											0.00943621	0.009591	0.007062				0.01212										1.0164
2850.28	H(6)N(2)	CEACAM1	378	0.00253499	0.000562212					0.00440922				0.00657072				0.00351929	0.0035484				0.003296				0.005128		0.004516	0.003044	0.001758			1.00827
2730.13	H(5)N(2)	HYOU1	931									0.0054006						0.0054006	0.0053965									0.00607	0.004723					0.999242
2398.97	H(3)N(3)F(1)	IGHG2	176								0.00812447				0.0403153			0.0242199	0.0239533		0.034103					0.026294	0.011152	0.018451		0.017372	0.036348			0.988994
2849.17	H(8)N(2)	HYOU1	862	0.00276772											0.00115328			0.0019605	0.0019245					0.001847					0.002002					0.981635
2794.15	H(6)N(2)	ERO1A	280	0.0028192						0.0067587		0.00591513	0.00740399					0.00572425	0.005528												0.002111		0.008945	0.965715
4097.61	H(5)N(4)A(2)	CP	138							0.0129853		0.00812197						0.0105536	0.009943					0.021085	0.0125		0.01128	0.006952		0.003533	0.004308			0.942141
3089.37	H(3)N(2)F(1)	TPP1	443	0.00396224	0.00279351			0.00475747	0.00342034	0.00518032		0.0101111		0.00437901		0.0194829	0.0187405	0.00809194	0.0075448	0.003959			0.009571	0.01146	0.006696	0.004449		0.003098	0.004589	0.004086		0.01009	0.01745	0.932385
2726.15	H(7)N(2)	LCN2	85	0.00193643														0.00193643	0.001804	0.001804														0.931611
3117.42	H(5)N(2)	UGT2B15	65				0.0415864											0.0415864	0.038712													0.038712		0.930881
2654.08	H(7)N(2)	HEXA	157				0.00235452	0.0024658										0.00241016	0.002243									0.002243						0.930645
2823.18	H(9)N(2)	IGHA2	205		0.00182286						0.00381458							0.00281872	0.002618	0.002618														0.92879
2195.89	H(3)N(2)F(1)	IGHG2	176												0.00656935			0.00656935	0.0060792							0.010815	0.003967	0.003239		0.006633	0.005742			0.925389
3633.63	H(6)N(2)	C3	85		0.00250282	0.0120858		0.00407003	0.0100313	0.0163534	0.00716176	0.0122212	0.00534009	0.00814131	0.0173567			0.00952643	0.00877183	0.010971		0.004037	0.005618	0.02161	0.009998	0.009902	0.006281	0.003696	0.003823	0.011864	0.001147	0.016315		0.920789
2618.05	H(3)N(4)F(1)	IGHG4	177	0.0377112	0.00602548					0.0101539	0.00950549				0.00485601			0.0136504	0.0125616	0.023006	0.014051							0.01478		0.005923	0.005048			0.920235
5142.02	H(7)N(6)A(3)	ORM1	93			0.00532457												0.00532457	0.004839	0.004839														0.908806
3455.33	H(5)N(4)A(2)	APOH	253	0.03446		0.01518	0.0175768		0.00296494		0.00696473		0.00768594				0.0239015	0.0155334	0.0139778				0.010835	0.024808		0.009776		0.008464	0.012327	0.009203	0.008804	0.027605		0.899849
2805.13	H(3)N(5)F(1)	IGHG2	176		0.0130849	0.0428564	0.0210913	0.0159916	0.0191712	0.0266427		0.0211007	0.0310436				0.0407402	0.025747	0.0231249				0.027915		0.020835	0.025999	0.014941	0.029405	0.014618	0.017031	0.034255			0.898159
3688.47	H(5)N(4)A(1)F(1)	MFAP4	137		0.0143778	0.0311327	0.00235261											0.0159544	0.0143065	0.003686	0.024927													0.896714
3066.29	H(8)N(2)	ITGA1	460				0.00235167									0.00565229		0.00400198	0.003558						0.003498			0.002055	0.003839			0.00484		0.889059
3142.29	H(5)N(4)A(1)	JCHAIN	71		0.022944	0.00730562			0.00871156			0.0107008	0.0148318					0.0128987	0.0113835		0.018005										0.004762			0.882528
2849.16	H(3)N(2)F(1)	PSAP	101				0.0080826		0.00544368	0.00553164		0.00323278	0.0103421	0.0118978	0.00602638	0.0452025		0.0119699	0.0104283		0.009432	0.004266	0.014314	0.020085	0.008916	0.006181	0.003672	0.010343	0.014	0.004409	0.002912	0.017636	0.019402	0.871209
2622.07	H(5)N(3)A(1)	VTN	169	0.0177402					0.00668882	0.00446791								0.00963232	0.008331	0.006861					0.011803				0.006329					0.864901
2816.13	H(8)N(2)	HEXA	157				0.00225004	0.00226239		0.00427686		0.00438885						0.00329454	0.002778	0.002778														0.843214
3252.28	H(5)N(2)	HYOU1	596							0.00356374		0.00270216						0.00313295	0.002593						0.002362			0.003192	0.003178	0.00164				0.827654
3471.58	H(5)N(2)	C3	85							0.00294454		0.00260013			0.0133886			0.00631109	0.00519429		0.002221			0.004292		0.004027	0.002418	0.001706		0.007883	0.013813			0.823041
2725.16	H(9)N(2)	NCSTN	45	0.00315836				0.00198048			0.00179732		0.00613789	0.00534212			0.00453673	0.00382548	0.0031482				0.006214			0.002102			0.00293	0.001707		0.002788		0.822955
3114.33	H(7)N(2)	MPO	355	0.00781342	0.00253731			0.00876774	0.00356922	0.00613364	0.0031563			0.00568742	0.00247792			0.00501787	0.0040775	0.002599				0.011588			0.002218		0.003856	0.001329	0.002875			0.812595
3207.46	H(4)N(5)F(1)	PIGR	469							0.00781917								0.00781917	0.006352						0.006352									0.812363
3867.59	H(3)N(5)F(1)	MUC2	423	0.00788724							0.00391477							0.005901	0.00479	0.00479														0.811726
2952.33	H(6)N(2)	GAA	470						0.00180975				0.00522402					0.00351689	0.00283567				0.001695	0.003667					0.003145					0.8063
3687.55	H(5)N(4)A(2)	SERPIND1	49			0.00404653			0.00127094									0.00265873	0.002141	0.002455								0.001827						0.80527
3386.45	H(5)N(2)	CEACAM5	650					0.00133855							0.00938864			0.0053636	0.004304						0.004304									0.802447
2628.17	H(4)N(2)	MPO	355							0.00113251								0.00113251	0.000898												0.000898			0.792927
3544.62	H(5)N(2)	CEACAM5	152					0.00774968	0.0101254		0.00485843		0.00958577	0.0248767	0.00757806			0.0107957	0.00852475		0.010729		0.015879		0.012823	0.004917	0.007094	0.003576		0.006265	0.006915			0.789645
4243.67	H(5)N(4)A(2)F(1)	CP	138		0.00135498						0.00629109							0.00382304	0.002978												0.002978			0.778962
2394.09	H(6)N(2)	LAMC1	650			0.00686042		0.00366306	0.00291854			0.00455741						0.00449986	0.0034995			0.00424			0.002759									0.777691
2892.18	H(6)N(2)	HYOU1	931								0.00407725	0.00285163	0.0095588					0.00549589	0.00424467						0.00263			0.004854	0.00525					0.772334
2438.99	H(6)N(2)	MFAP4	87		0.00470911	0.017219		0.007198	0.00277939	0.00132177	0.00102909	0.0178346	0.00837633			0.0124932	0.0120209	0.00849813	0.00644462		0.01786	0.004321				0.006546	0.001567	0.005294		0.002318		0.00184	0.011811	0.758358
2589.08	H(6)N(2)	PCYOX1	353				0.00252173	0.0016012			0.00131981	0.00314883	0.00241926				0.00724402	0.00304247	0.00226111				0.002067		0.003243		0.001605	0.001536	0.00139	0.001645	0.000718	0.003911	0.004235	0.743182
3976.61	H(5)N(4)A(2)	AHSG	156		0.00472195	0.0420465	0.0210469			0.0327061	0.0253008		0.0355972	0.0152572				0.0252395	0.0187445	0.014564	0.031697	0.030677	0.036953		0.019726	0.00321		0.022179	0.004019	0.009677		0.014743		0.742665
3762.58	H(9)N(2)	STT3A	544		0.00616751						0.00802542						0.035495	0.0165626	0.012156								0.012156							0.733941
2572.12	H(6)N(2)	HYOU1	515							0.00331997			0.00434074					0.00383035	0.00279											0.003809	0.00119	0.003371		0.728392
2712.22	H(3)N(5)F(1)	CEACAM5;CEACAM5	204;560					0.00425701	0.00534166		0.00554504		0.00894279	0.0195825				0.00873379	0.00635													0.00635		0.727061
3011.22	H(7)N(2)	ASAH1	259		0.00154335						0.00675855	0.00555431						0.00461874	0.00332467					0.004322	0.005053						0.000599			0.719821
4029.64	H(4)N(5)F(1)	MUC2	423	0.00620938									0.00894889					0.00757913	0.005285	0.005285														0.697309
2634.04	H(3)N(4)F(1)	IGHG1	180	0.0312305	0.00753001	0.028167	0.00653617		0.0238139	0.0560632		0.037705				0.0475496	0.0110691	0.0277405	0.0193408		0.036358	0.011536	0.011213	0.030001	0.024383	0.016496	0.012176	0.022745		0.011888		0.016612		0.697204
2790.23	H(5)N(2)	MPO	355	0.00858771	0.00580745			0.0025664	0.00528378	0.00940988	0.00543514	0.00277455	0.0056366	0.00857164	0.00268224	0.0173832	0.0120534	0.00718267	0.00499756				0.008508	0.007789		0.003085	0.005761	0.002303	0.005676	0.002966	0.004713	0.004177		0.69578
2952.28	H(6)N(2)	MPO	355		0.00841798		0.00467605	0.0133041	0.0021184	0.018126	0.012014	0.00754625	0.0073342	0.0153916	0.00512497	0.0337025	0.0190712	0.0122356	0.0083656				0.010136	0.022559	0.003661		0.01109	0.002633	0.010424	0.003076	0.007111	0.00526	0.007706	0.68371
2612.04	H(5)N(2)	PTTG1IP	54				0.00255898											0.00255898	0.001733												0.001733			0.677224
3630.48	H(5)N(4)A(1)	COL14A1	372			0.0146903			0.00610182									0.0103961	0.006855	0.002828								0.002053					0.015684	0.659384
3288.34	H(5)N(4)A(1)F(1)	JCHAIN	71		0.0184885													0.0184885	0.011914		0.011914													0.644402
2648.08	H(8)N(2)	HYOU1	869									0.00691506						0.00691506	0.00443967					0.004887				0.005175		0.003257				0.642029
4113.62	H(5)N(4)A(2)	FGB	394					0.00779152	0.0145912	0.00571692	0.00959538	0.00497226	0.0090477	0.00983751	0.0176506			0.00990039	0.00628757	0.002923		0.004569		0.025248	0.002829		0.002894	0.001088		0.004462				0.635083
4265.67	H(6)N(5)A(3)	HPX	187						0.00430143									0.00430143	0.002725		0.002725													0.63351
2499.08	H(7)N(2)	IGHA2	205	0.0148591	0.0132101			0.0393787			0.0169651	0.0175638	0.019941				0.0847444	0.0295232	0.018342	0.018342														0.621275
3446.48	H(5)N(4)A(1)F(1)	POSTN	599	0.00887134					0.0115639							0.0505678		0.0236677	0.0146896	0.009069	0.006923	0.006824			0.055488	0.014713	0.012085		0.003892			0.008523		0.620662
3155.38	H(5)N(4)F(1)	POSTN	599	0.00631577										0.0290608				0.0176883	0.0108992	0.003997				0.014214		0.007328							0.018058	0.616184
2896.23	H(8)N(2)	HYOU1	515										0.00512872					0.00512872	0.00313425	0.002572			0.00521						0.003506		0.001249			0.611117
4032.6	H(5)N(4)A(2)	COL6A2	140			0.00386918												0.00386918	0.002288	0.002442	0.000881											0.003541		0.59134
3755.5	H(5)N(4)A(2)F(1)	HPX	187				0.0046293		0.0121032		0.00788324	0.00766494				0.0100473		0.00846559	0.0049942	0.00601			0.006281				0.004344			0.004904	0.003432			0.589941
2825.14	H(5)N(4)A(1)	VTN	169				0.0136329											0.0136329	0.007828								0.007828							0.574198
3961.7	H(9)N(2)	STT3B	623														0.0139998	0.0139998	0.008005	0.003973			0.012037											0.571795
3502.53	H(6)N(2)	EPX;MPO	363;391		0.00158258		0.000464811					0.00164452					0.0021395	0.00145785	0.000828											0.000872	0.000784			0.567959
3116.23	H(5)N(4)A(2)	VTN	169		0.00548845		0.0880499	0.0207728		0.0357386	0.0347968			0.118675				0.0505869	0.028007								0.028007							0.553642
2117.9	H(5)N(2)	CEACAM8;CEACAM5;CEACAM5;CEACAM1	197;197;553;197										0.0322804					0.0322804	0.0177986						0.020321		0.026915		0.012117	0.018868	0.010772			0.551375
2661.13	H(8)N(2)	IGHA2	205		0.0285281			0.0830002	0.0205147	0.0168789	0.0309684	0.0174803					0.0829883	0.0400513	0.022081	0.022081														0.551318
3490.42	H(3)N(5)	PIGR	499	0.00329989	0.00709307					0.0497756			0.00796767					0.017034	0.009371												0.009371			0.550133
3166.41	H(8)N(2)	SSR2	88														0.0114049	0.0114049	0.006096													0.006096		0.534508
2767.19	H(8)N(2)	CEACAM5;CEACAM5	204;560		0.0012571			0.00244922	0.00244191				0.0107962	0.00585927				0.00456075	0.00240633	0.001935							0.003583	0.001701						0.527618
3649.55	H(5)N(4)A(1)	HPX	453	0.00787285					0.00320636									0.00553961	0.0028755		0.002487	0.003264												0.51908
3118.26	H(8)N(2)	ERO1A	280							0.00317974	0.00199004							0.00258489	0.001315												0.001315			0.508726
3075.26	H(6)N(2)	APMAP	196												0.00218198			0.00218198	0.00109	0.00109														0.499545
3940.64	H(5)N(4)A(2)	HPX	453	0.0243254		0.0626584	0.0316294				0.0226583	0.0351342				0.0630811		0.0399145	0.018213	0.029436		0.035312		0.02088					0.009794	0.005011		0.008845		0.456301
3572.53	H(5)N(4)A(1)F(1)	ASPN	282			0.0226382	0.0115656											0.0171019	0.007779	0.004568	0.015187	0.007031	0.003361		0.014442	0.006366	0.005466	0.005811						0.454863
2334.02	H(5)N(2)	LAMP2	356				0.00204885		0.00146798				0.0133616	0.0115912	0.00642814			0.00697955	0.00312163	0.001668			0.004179		0.005105	0.003465	0.004833	0.00195	0.001763		0.00201			0.447253
3795.68	H(7)N(2)	C3	85	0.0056247			0.00337657											0.00450064	0.001997	0.001068										0.001132		0.003791		0.443715
2309	H(6)N(2)	ADAM10	439										0.00503633					0.00503633	0.002213	0.002213														0.439407
3927.62	H(5)N(2)	HSP90B1	217	0.00959817			0.0017696								0.00858773		0.0407331	0.0151722	0.006621					0.005351						0.007891				0.436391
2898.26	H(5)N(2)	LAMC1	1205			0.0033117												0.0033117	0.001439			0.002093	0.000785											0.434521
2563.13	H(4)N(4)F(1)	TNC	1119											0.00856766				0.00856766	0.003663			0.003663												0.427538
3085.27	H(5)N(3)A(1)F(1)	JCHAIN	71		0.0140553													0.0140553	0.005768		0.008306										0.00323			0.41038
2601.05	H(7)N(2)	MFAP4	87		0.00446512	0.0132964	0.00109066	0.0033661	0.00268475			0.00781723				0.0168611	0.0166884	0.00828372	0.00338625	0.00148	0.007756							0.00294		0.001369				0.408784
3066.36	H(3)N(2)F(1)	LAMP2	257				0.00605918			0.00133324								0.00369621	0.00149533					0.000772		0.001776			0.001938					0.404558
3822.52	H(5)N(4)A(1)	FGB	394	0.0176055	0.00146881		0.00467568	0.0268877	0.00295455	0.0231275	0.00846434	0.00716092	0.00495085	0.0761156	0.012659	0.0165386		0.0168841	0.00673992	0.002608		0.006363	0.003669	0.016366	0.0081	0.010008	0.006491	0.002035	0.004211	0.005599	0.00152	0.013909		0.399187
2771.21	H(3)N(4)F(1)	AOC1	538					0.00179655					0.001734		0.000705552			0.00141203	0.00054												0.00054			0.382427
4219.74	H(5)N(4)A(2)	HRG	125			0.00346167												0.00346167	0.001289	0.001302	0.001276													0.372364
3884.56	H(9)N(2)	SCARB2	249														0.00517307	0.00517307	0.0018325				0.00171									0.001955		0.354238
2099.82	H(5)N(2)	GGH	203										0.00914107					0.00914107	0.003159					0.003159										0.345583
3960.66	H(5)N(4)A(2)	SERPINA1	271			0.00668975	0.0158067		0.00619384			0.0355555			0.0282802	0.0498928		0.0237365	0.008076									0.008076						0.340236
3283.42	H(8)N(2)	PLBD1	411														0.00459312	0.00459312	0.0015	0.001201				0.001799										0.326575
2606.16	H(3)N(5)F(1)	IGHA2	205	0.0362157	0.162826			0.179049	0.0567126		0.100105	0.107154						0.10701	0.034516	0.048044	0.020988													0.322549
2763.1	H(8)N(2)	MFAP4	87		0.00279267		0.00144532		0.00230597			0.00381847				0.0132376	0.0120149	0.00593582	0.0018855	0.000923	0.003465							0.001298					0.001856	0.317648
4089.67	H(6)N(2)	HSP90B1	217												0.00633269	0.0201535	0.0293099	0.0185987	0.005374	0.003429												0.007319		0.288945
3632.46	H(9)N(2)	PXDN	1178				0.00177049									0.00502955		0.00340002	0.000928											0.000928				0.27294
3685.51	H(5)N(4)A(1)	AHSG	156	0.00458977														0.00458977	0.001217	0.001217														0.265155
2487.12	H(6)N(2)	ITGA6	323							0.0145969	0.00308386							0.00884037	0.002336											0.002336				0.264242
3652.48	H(4)N(5)	PIGR	499							0.00954155								0.00954155	0.00248												0.00248			0.259916
2953.21	H(4)N(3)A(1)	HPX	187												0.00492187			0.00492187	0.000998												0.000998			0.202768
3284.42	H(4)N(3)A(1)	HPX	453												0.00606016			0.00606016	0.0010925		0.000629									0.001556				0.180276
3026.35	H(5)N(2)	OLFM4	411												0.0272038			0.0272038	0.000945667	0.000661			0.000533								0.001643			0.0347622
1851.8	H(3)N(2)	CEACAM5	375																0.006508							0.008412		0.004424		0.006688
1877.77	H(5)N(2)	SRBD1	950																0.032746												0.032746
1985.89	H(3)N(2)F(1)	OLFM4	193												0.002299			0.002299
1996.93	H(3)N(2)F(1)	IGHA2	205		0.00324537													0.00324537
2068.86	H(5)N(2)	CTSZ	184																0.00143					0.00143
2090.83	H(3)N(2)F(1)	MPO	483					0.00283522										0.00283522
2147.94	H(5)N(2)	CEACAM7	198																0.0125735								0.024125	0.004885	0.009669	0.011615
2163.94	H(5)N(2)	OLFM4	193																0.000868												0.000868
2174.97	H(5)N(2)	IGHA2	205									0.0111073						0.0111073
2175.91	H(5)N(2)	CEACAM5	375					0.00631896										0.00631896
2200.01	H(3)N(3)F(1)	IGHA2	205		0.0107661													0.0107661
2207	H(6)N(2)	OLFM4	136												0.0101666			0.0101666
2227.88	H(3)N(2)F(1)	IGHG1	180																0.00583867									0.006753		0.005817	0.004946
2232.03	H(5)N(2)	LAMC1	650																0.002829			0.002829
2258.92	H(3)N(2)F(1)	TSPAN3	167				0.00424489											0.00424489
2261.87	H(6)N(2)	GGH	203																0.0078635						0.013331					0.002396
2283.02	H(3)N(2)F(1)	SIAE	401				0.000793546											0.000793546
2293.92	H(3)N(3)F(1)	MPO	483					0.00227384	0.00173275									0.0020033
2308.99	H(4)N(3)	WNK3	876		0.000878386													0.000878386
2313.03	H(3)N(2)F(1)	LGALS3BP	551												0.00183957			0.00183957
2325.06	H(5)N(2)	ITGA6	323																0.002674						0.002674
2325.99	H(6)N(2)	OLFM4	193								0.0011735				0.0222497			0.0117116
2327.06	H(4)N(2)	GUSB	272																0.002102											0.002102
2337.03	H(6)N(2)	IGHA2	205					0.0126424			0.0056073		0.0104487				0.0259972	0.0136739
2365.96	H(5)N(2)	CREG1	160																0.000803									0.000803
2369.06	H(7)N(2)	OLFM4	136												0.00793089			0.00793089
2371.99	H(4)N(4)	VTN	169	0.00552569														0.00552569
2373.94	H(5)N(2)	IGHG2	176									0.00425955						0.00425955
2392.96	H(7)N(2)	CTSZ	184																0.004165										0.004165
2398.87	H(5)N(2)	FBN1;FBN3;FBN2	1067;1025;1112																0.00703		0.00703
2403.09	H(3)N(4)F(1)	IGHA2	205		0.0520031													0.0520031
2405.93	H(5)N(2)	IGHG1	180									0.0108749						0.0108749
2414.97	H(3)N(3)F(1)	IGHG4	177																0.002974												0.002974
2424.1	H(5)N(2)	TAF1A	345																0.000318												0.000318
2430.96	H(3)N(3)F(1)	IGHG1	180																0.008433		0.009277							0.007518		0.005861	0.011076
2436.17	H(3)N(2)F(1)	PIGR	469																0.004107												0.004107
2443.08	H(6)N(2)	CEACAM5;CEACAM5	204;560																0.002089					0.002089
2445.04	H(5)N(2)	JCHAIN	71					0.00242057			0.00173445	0.00634583						0.00350028
2470.07	H(3)N(3)F(1)	JCHAIN	71		0.000361141													0.000361141
2471.05	H(7)N(2)	ADAM10	439	0.00210996														0.00210996
2472.07	H(5)N(2)F(1)	CTSD	263																0.00322775				0.004854					0.004344		0.002149	0.001564
2488.05	H(7)N(2)	OLFM4	193												0.00831392			0.00831392
2489.11	H(5)N(2)	GUSB	272																0.00223775					0.003407		0.00215			0.001595	0.001799
2491.08	H(5)N(2)	LGALS3BP	551																0.00162												0.00162
2496.07	H(6)N(2)	LAMP2	356																0.00483				0.002815		0.006845
2500.15	H(5)N(2)	UGT1A9;UGT1A8;UGT1A4;UGT1A3;UGT1A6;UGT1A5;UGT1A1;UGT1A10;UGT1A7	344;344;348;348;346;348;347;344;344																0.006053				0.005735					0.001805				0.007829	0.008843
2509.14	H(3)N(4)F(1)	CEACAM5;CEACAM5	204;560																0.002166								0.002166
2515.07	H(6)N(2)	NOMO2;NOMO3;NOMO1	618;618;618					0.000825606										0.000825606
2519.03	H(6)N(2)	ITGA1	418																0.001963													0.001963
2525.06	H(6)N(2)	HYOU1	862																0.0018768	0.002645									0.002397	0.001473	0.00063	0.002239
2527.09	H(3)N(4)	JCHAIN	71		0.0014863													0.0014863
2528.02	H(6)N(2)	CREG1	160																0.002304													0.002304
2531.11	H(8)N(2)	OLFM4	136					0.00207856							0.0208056			0.0114421
2534.05	H(5)N(4)	VTN	169	0.00273544														0.00273544
2538.09	H(6)N(2)	LAMP1	103																0.00385				0.006461								0.001239
2560.09	H(4)N(4)F(1)	TNC	1034																0.011959			0.011959
2560.92	H(6)N(2)	FBN1;FBN3;FBN2	1067;1025;1112																0.001804		0.001804
2561.03	H(4)N(3)F(1)	IGHG2	176																0.0146085									0.010781		0.018436
2568.03	H(5)N(2)pH(1)	CTSD	263																0.00187967				0.003233							0.001436	0.00097
2577.02	H(4)N(3)F(1)	IGHG4	177																0.002407												0.002407
2580.02	H(5)N(2)	CTSC	53
2586.01	H(4)N(3)	RNF113A	172																0.000102									0.000102
2593.02	H(4)N(3)F(1)	IGHG1	180																0.007505												0.007505
2603.05	H(5)N(3)F(1)	TAS2R7	167																0.120802									0.120802
2603.17	H(5)N(2)	POSTN	599																0.000108	0.000108
2605.14	H(7)N(2)	CEACAM5;CEACAM5	204;560																0.006558					0.005889	0.007227
2607.09	H(6)N(2)	JCHAIN	71					0.0021826			0.00267045							0.00242652
2607.12	H(5)N(2)F(1)	SIAE	401				0.000590831											0.000590831
2628.19	H(3)N(2)	HPX	453																0.000368												0.000368
2632.11	H(4)N(3)F(1)	JCHAIN	71
2642.11	H(5)N(3)A(1)	CEACAM7	198																0.0026605									0.002757		0.002564
2642.12	H(4)N(3)A(1)F(1)	OLFM4	193												0.00934678			0.00934678
2642.21	H(4)N(2)	STARD9	2042				0.00937816											0.00937816
2643.14	H(4)N(3)F(3)	OLFM4	193												0.00586899			0.00586899
2645.13	H(7)N(2)	C4A;C4B_2	1328;1328																0.001003													0.001003
2649.08	H(5)N(2)	MPO	323	0.00210636														0.00210636
2649.17	H(7)N(2)	ITGA6	323												0.00264516			0.00264516
2650.1	H(8)N(2)	OLFM4	193												0.0220124			0.0220124
2651.15	H(6)N(2)	SUN2	636																0.001634													0.001634
2658.21	H(4)N(2)	SEZ6L2	247																0.0017									0.0017
2658.21	H(3)N(2)	TLR3	636				0.00518061									0.0510302		0.0281054
2662.21	H(6)N(2)	UGT1A9;UGT1A8;UGT1A4;UGT1A3;UGT1A6;UGT1A5;UGT1A1;UGT1A10;UGT1A7	344;344;348;348;346;348;347;344;344																0.007725													0.007725
2671.19	H(5)N(2)	C2	621																0.000927												0.000927
2674.21	H(3)N(2)	BOD1L1	2382			0.00239648												0.00239648
2687.11	H(3)N(2)	PSAP	101																0.00325733										0.003653	0.002141		0.003978
2687.12	H(7)N(2)	HYOU1	862																0.001317					0.001607				0.001061		0.001283
2690.07	H(7)N(2)	CREG1	160																0.002542													0.002542
2693.16	H(9)N(2)	OLFM4	136												0.0132209			0.0132209
2700.14	H(7)N(2)	LAMP1	103																0.022732				0.022732
2718.17	H(5)N(2)	CEACAM5;CEACAM5	152;508																0.0146438							0.017035	0.027404			0.006912	0.007224
2722.14	H(5)N(4)F(1)	TNC	1034																0.010672			0.010672
2726.11	H(7)N(2)	ITGA2	1074	0.00370934														0.00370934
2728.26	H(3)N(4)F(1)	UGT1A9;UGT1A8;UGT1A4;UGT1A3;UGT1A6;UGT1A5;UGT1A1;UGT1A10;UGT1A7	344;344;348;348;346;348;347;344;344																0.004743				0.004743
2730.04	H(7)N(2)	IGHG1	180									0.00404645						0.00404645
2730.09	H(6)N(2)pH(1)	CTSD	263																0.001367									0.001367
2730.17	H(3)N(5)	JCHAIN	71		0.00453021													0.00453021
2734.17	H(7)N(2)	HYOU1	515																0.00241025						0.002492		0.003301			0.002703	0.001145
2741.17	H(6)N(3)	LAMP1	103									0.00140356						0.00140356
2752.12	H(7)N(2)	COL12A1	2528													0.00527243		0.00527243
2755.15	H(5)N(2)	CEACAM5	580																0.00287467						0.005014		0.002181			0.001429
2755.16	H(3)N(3)F(1)	HYOU1	931									0.0035695						0.0035695
2759.21	H(4)N(3)A(1)F(1)	CEACAM5;CEACAM5	204;560																0.00653									0.00653
2767.25	H(5)N(2)	LAMA5	95						0.000789924									0.000789924
2768.21	H(4)N(5)F(1)	IGHA2	205					0.0257547										0.0257547
2768.27	H(5)N(2)	DPEP1	57																0.002566						0.002566
2769.14	H(7)N(2)	JCHAIN	71		0.00179065						0.00191712							0.00185389
2774.09	H(6)N(2)	PTTG1IP	54																0.0021865						0.002578		0.001795
2775.2	H(5)N(3)A(1)	CEACAM5;CEACAM5	204;560																0.001197											0.001197
2776.1	H(9)N(2)	VTN	169																0.0025185				0.003989							0.001048
2776.21	H(3)N(4)F(2)	LCN2	85		0.000847456													0.000847456
2784.12	H(6)N(3)A(1)	VTN	169																0.005955						0.005955
2794.17	H(5)N(3)F(1)	JCHAIN	71
2796.09	H(4)N(4)F(1)	IGHG1	180																0.008001			0.008001
2797.14	H(7)N(2)	CD47	73																0.001493								0.001493
2802.19	H(6)N(2)	APMAP	160							0.0017563			0.0050263		0.000939563			0.00257405
2804.16	H(6)N(3)A(1)	CEACAM7	198																0.004702											0.004702
2807.18	H(8)N(2)	C4A;C4B_2	1328;1328																0.001731				0.003201					0.000723	0.001532	0.000878		0.002321
2811.14	H(6)N(2)	MPO	323		0.000395987			0.00138895	0.000986575									0.000923838
2812.16	H(9)N(2)	OLFM4	193								0.0021963							0.0021963
2812.17	H(8)N(2)	CTSD	263																0.002021									0.001942	0.0021
2821.12	H(3)N(5)F(1)	IGHG4	177
2824.27	H(6)N(2)	HSD11B1	162																0.002898				0.003745	0.001545		0.001886	0.002134	0.001526	0.002442	0.000767		0.00738	0.004657
2835.2	H(4)N(4)F(1)	JCHAIN	71		0.00328685													0.00328685
2837.12	H(3)N(5)F(1)	IGHG1	180						0.00256256							0.00349291		0.00302773
2842.33	H(3)N(4)F(1)	PIGR	469							0.0162151								0.0162151
2848.31	H(3)N(2)F(1)	OLFM4	411												0.00133236			0.00133236
2849.31	H(3)N(2)F(1)	CPED1	791												0.00162561			0.00162561
2852.12	H(4)N(3)A(1)F(1)	IGHG2	176																0.007198							0.006199	0.008197
2854.23	H(4)N(4)A(1)F(1)	TNC	1119											0.00377515				0.00377515
2860.1	H(8)N(2)	IGHG2	176									0.00803223			0.00793063			0.00798143
2870.21	H(5)N(3)A(1)	LAMP1	103																0.008517													0.008517
2876.09	H(8)N(2)	IGHG4	177	0.00282947														0.00282947
2880.17	H(5)N(2)	IGHA2	92					0.00237597				0.00555698					0.00729098	0.00507464
2883.22	H(8)N(2)	PON1	253																0.00484667								0.003309	0.004133	0.007098
2888.2	H(8)N(2)	LCN2	85																0.001548	0.001548
2891.1	H(5)N(2)pH(1)	MPO	323	0.00302535	0.00120722			0.00194996	0.00200332									0.00204646
2892.09	H(8)N(2)	IGHG1	180																0.005752			0.005752
2892.22	H(4)N(5)	JCHAIN	71		0.00761278													0.00761278
2902.2	H(8)N(2)	PON2	254																0.00906867				0.014879		0.007416		0.004911
2906.3	H(5)N(2)	NOMO2;NOMO3;NOMO1	369;369;369										0.0029819					0.0029819
2913.18	H(8)N(2)	PCYOX1	353																0.0037355				0.002579									0.004892
2914.17	H(8)N(2)	COL12A1	2528	0.00254598														0.00254598
2915.3	H(3)N(6)F(1)	CEACAM5;CEACAM5	204;560						0.0157403					0.0382057				0.026973
2921.26	H(5)N(3)A(1)F(1)	CEACAM5;CEACAM5	204;560																0.003068								0.003068
2925.15	H(9)N(2)	MFAP4	87			0.00188308												0.00188308
2929.24	H(9)N(2)	CEACAM5;CEACAM5	204;560								0.00190187		0.00375733					0.0028296
2931.19	H(8)N(2)	JCHAIN	71
2933.26	H(4)N(4)F(1)	AOC1	538																0.001368												0.001368
2935.25	H(6)N(2)	PPT1	197																0.004449				0.004449
2935.31	H(5)N(2)F(1)	PSAP	215																0.002177	0.002177
2936.14	H(7)N(2)	PTTG1IP	54																0.002547								0.00243				0.002664
2937.25	H(6)N(3)A(1)	CEACAM5;CEACAM5	204;560																0.014122								0.014122
2943.31	H(3)N(2)	TPP1	443																0.00600371				0.005825	0.006704		0.00231			0.003795	0.002946		0.007259	0.013187
2967.19	H(7)N(2)	LGMN	167																0.00291667									0.001794		0.00181		0.005146
2969.25	H(4)N(3)A(1)F(1)	LGALS3BP	551																0.002087											0.002087
2971.29	H(3)N(5)F(1)	TSPAN8	118							0.00790359								0.00790359
2973.18	H(7)N(2)	MPO	323	0.00236397														0.00236397
2974.27	H(4)N(4)F(1)	COL6A2	785														0.00451617	0.00451617
2987.27	H(5)N(4)F(1)	LAMC1	1107					0.00344593										0.00344593
2988.25	H(3)N(3)	FGB	394	0.00164986														0.00164986
2993.33	H(4)N(4)F(1)	POSTN	599														0.021762	0.021762
2995.29	H(6)N(4)F(1)	CEACAM5;CEACAM5	204;560																0.008575								0.008575
3002.31	H(5)N(2)	HSP90B1	62										0.00407449				0.00616457	0.00511953
3004.38	H(4)N(4)F(1)	PIGR	469																0.013153												0.013153
3013.23	H(5)N(4)A(1)F(1)	TNC	1034									0.0140719						0.0140719
3018.28	H(4)N(3)A(1)F(1)	TSPAN8	118											0.00771015				0.00771015
3018.28	H(5)N(4)A(1)F(1)	IGHA2	205																0.022642	0.022642
3036.32	H(5)N(5)F(1)	CEACAM5;CEACAM5	204;560																0.015848								0.015848
3038.28	H(4)N(5)F(1)	JCHAIN	71		0.00514125													0.00514125
3042.3	H(4)N(3)A(1)F(1)	LGALS3BP	69									0.00296305						0.00296305
3045.4	H(3)N(5)F(1)	PIGR	469	0.00610216														0.00610216
3047.39	H(3)N(5)F(1)	CLCA1	585								0.00240668							0.00240668
3050.27	H(8)N(2)	LGALS3BP	69								0.00125277							0.00125277
3054.14	H(9)N(2)	IGHG1	180																0.001553													0.001553
3058.28	H(9)N(2)	HYOU1	515																0.003356	0.003722			0.003932						0.002414
3059.31	H(4)N(5)A(1)F(1)	IGHA2	205		0.0116179													0.0116179
3060.31	H(6)N(2)	LAMC1	1205					0.00111967				0.00245168						0.00178568
3072.25	H(4)N(5)F(2)	FCGBP	1063														0.0142706	0.0142706
3074.23	H(3)N(2)F(1)	HYOU1	596									0.00299375						0.00299375
3076.23	H(9)N(2)	COL12A1	2528	0.00238641														0.00238641
3078.43	H(5)N(2)	UGT1A9;UGT1A8;UGT1A4;UGT1A3;UGT1A6;UGT1A5;UGT1A1;UGT1A10;UGT1A7	344;344;348;348;346;348;347;344;344																0.00392667					0.003933				0.002486	0.005361
3084.26	H(3)N(3)	PIGR	499																0.001202												0.001202
3084.35	H(4)N(5)F(1)	LAMA3	2265				0.00380935											0.00380935
3095.32	H(5)N(4)F(1)	AOC1	538																0.001842												0.001842
3100.37	H(8)N(2)	PIGR	469
3108.28	H(3)N(4)F(1)	IGHA2	92		0.0406435						0.00915027						0.0444239	0.0314059
3118.43	H(3)N(2)	TUFT1	356																0.101425			0.101425
3131.37	H(8)N(2)	HLA-DRA	143														0.00704272	0.00704272
3132.32	H(5)N(4)A(1)	LAMC1	1107									0.00327842						0.00327842
3148.37	H(8)N(2)	HSD11B1	162																0.00798843				0.006828			0.002737		0.002383	0.005137	0.001958		0.021142	0.015734
3150.22	H(7)N(2)	CES1	79																0.001738											0.001738
3153.29	H(6)N(2)	C4A;C4B_2	226;226																0.001428												0.001428
3164.23	H(5)N(4)A(1)	APOH	253				0.00260267											0.00260267
3164.37	H(6)N(2)	HSP90B1	62	0.00165246														0.00165246
3165.36	H(4)N(5)A(1)F(1)	CEACAM5;CEACAM5	204;560																0.0217145								0.039195				0.004234
3174.39	H(8)N(2)	CEACAM1	378											0.00521782				0.00521782
3189.47	H(5)N(2)	CEACAM5	508																0.0056395								0.004141				0.007138
3191.32	H(3)N(4)	FGB	394	0.0121475														0.0121475
3204.27	H(7)N(2)	IGHA2	92					0.00440867			0.00331964	0.00542688					0.00892375	0.00551974
3208.41	H(3)N(2)F(1)	CEACAM5	650																0.009001												0.009001
3212.33	H(9)N(2)	LGALS3BP	69
3213.44	H(4)N(3)F(1)	OLFM4	411												0.0108103			0.0108103
3220.52	H(3)N(2)	CEACAM5	152																0.00067												0.00067
3222.36	H(7)N(2)	LAMC1	1205										0.00226727			0.0370955		0.0196814
3232.26	H(4)N(5)F(2)	MUC2	5128	0.00432162														0.00432162
3233.34	H(4)N(3)A(1)F(1)	CEACAM5	580																0.0023505							0.000155				0.004546
3235.32	H(4)N(4)F(1)	MFAP4	137			0.012869											0.00694187	0.00990544
3237.45	H(5)N(4)F(1)	TNC	1392																0.003173			0.003173
3240.48	H(6)N(2)	UGT1A9;UGT1A8;UGT1A4;UGT1A3;UGT1A6;UGT1A5;UGT1A1;UGT1A10;UGT1A7	344;344;348;348;346;348;347;344;344																0.005088									0.003561	0.006615
3245.35	H(5)N(4)A(1)F(1)	LCN2	85
3246.41	H(5)N(5)F(1)	LAMA3	2265				0.00247075											0.00247075
3262.42	H(9)N(2)	PIGR	469																0.002684	0.002684
3270.32	H(4)N(4)F(1)	IGHA2	92		0.00315373													0.00315373
3270.4	H(5)N(4)A(1)F(2)	CEACAM5;CEACAM5	204;560																0.003203									0.003203
3270.46	H(4)N(4)	OLFM4	411																0.001268												0.001268
3275.41	H(8)N(2)	PSAP	215
3277.3	H(3)N(3)F(1)	HYOU1	596									0.00419669						0.00419669
3279.46	H(6)N(2)	UGT2B15	65																0.010909													0.009809	0.012009
3284.42	H(4)N(4)A(1)F(1)	POSTN	599																0.002908				0.002908
3287.4	H(4)N(5)F(3)	LCN2	85		0.00182983													0.00182983
3292.49	H(3)N(2)F(1)	APOD	98																0.00261875									0.002062		0.002989	0.001202	0.004222
3300.42	H(5)N(4)A(1)	POSTN	599																0.001463				0.001463
3304.43	H(4)N(3)A(1)	SERPINA1	271												0.00129083			0.00129083
3306.54	H(3)N(4)F(1)	UGT1A9;UGT1A8;UGT1A4;UGT1A3;UGT1A6;UGT1A5;UGT1A1;UGT1A10;UGT1A7	344;344;348;348;346;348;347;344;344																0.015823														0.015823
3307.38	H(5)N(4)A(2)F(1)	TNC	1119									0.00582969		0.0181381				0.0119839
3311.35	H(3)N(5)F(1)	IGHA2	92		0.172814			0.0983168	0.0520663	0.0451685	0.0622485	0.0300724	0.0763904				0.114859	0.0814919
3318.33	H(5)N(4)A(1)	HPX	187	0.00707686														0.00707686
3320.39	H(4)N(3)A(1)	AHSG	156												0.00447433			0.00447433
3322.37	H(5)N(4)A(2)	LAMP2	356																0.003198							0.003198
3328.45	H(9)N(2)	SSR2	88
3332.5	H(5)N(5)F(1)	FCGBP;FCGBP;FCGBP	1317;2518;3719
3340.47	H(5)N(2)	EPX;MPO	363;391		0.000619856													0.000619856
3341.52	H(5)N(2)	ST14	772																0.001107	0.001107
3345.37	H(5)N(5)A(1)	JCHAIN	71																0.00464												0.00464
3346.49	H(5)N(4)F(1)	BGN	270						0.00144866									0.00144866
3349.41	H(5)N(4)F(1)	COL12A1	2679		0.00106271							0.00370307						0.00238289
3351.53	H(6)N(2)	CEACAM5	508																0.002502												0.002502
3353.37	H(4)N(4)	FGB	394	0.0206131														0.0206131
3353.52	H(4)N(5)F(2)	PIGR	469		0.007726					0.00557705								0.00665152
3356.43	H(4)N(5)	CDH17	250				0.0054685											0.0054685
3359.49	H(4)N(3)F(2)	OLFM4	411																0.003627	0.003627
3366.32	H(8)N(2)	IGHA2	92		0.00822284			0.0113012	0.0054383		0.00694903	0.00422553						0.00722738
3368.44	H(4)N(6)A(1)F(1)	CEACAM5;CEACAM5	204;560						0.0133285									0.0133285
3381.36	H(9)N(2)	ITGA6	997	0.0016532														0.0016532
3382.58	H(4)N(2)	CEACAM5	152																0.0019125									0.002103			0.001722
3388.44	H(4)N(5)F(2)	DSG2	112
3390.42	H(5)N(4)A(1)	TF	432																0.01902														0.01902
3391.41	H(5)N(4)A(1)F(2)	LCN2	85							0.00678756								0.00678756
3397.38	H(5)N(4)F(1)	MFAP4	137		0.00556394	0.0134349		0.00247904	0.0038058			0.0110734						0.00727141
3414.32	H(6)N(2)	HYOU1	596								0.00260027							0.00260027
3416.52	H(4)N(4)F(1)	OLFM4	411																0.003958												0.003958
3425.39	H(5)N(4)A(2)	F2	416				0.00526876											0.00526876
3427.41	H(5)N(4)A(1)F(1)	COL6A2	785																0.001532	0.001594									0.00147
3428.35	H(6)N(2)	TSPAN1	141	0.00224397														0.00224397
3432.52	H(5)N(4)	OLFM4	411																0.002823												0.002823
3433.46	H(5)N(2)	OLFM4	72												0.00366521			0.00366521
3438.47	H(7)N(2)	STT3A	544																0.002673								0.002673
3443.61	H(4)N(2)	OLFM4	352												0.00759533			0.00759533
3444.49	H(8)N(2)	PCYOX1	196																0.003136													0.003136
3445.48	H(9)N(2)	PLBD1	411																0.003713						0.003713
3449.4	H(4)N(4)	PIGR	499																0.002349												0.002349
3457.39	H(4)N(3)A(1)	FGB	394																0.002834												0.002834
3458.47	H(8)N(2)	SERPINA1	271																0.003658														0.003658
3463.39	H(5)N(4)A(1)	CD163	1027																0.00452				0.00452
3473.47	H(5)N(5)A(1)F(2)	CEACAM5;CEACAM5	204;560																0.080969								0.080969
3484.52	H(5)N(5)F(1)	ASPN	282																0.00366		0.00366
3487.48	H(5)N(4)A(2)	ANPEP	234																0.008279													0.008279
3487.49	H(4)N(4)A(1)	HPX	453	0.00226694														0.00226694
3488.48	H(8)N(2)	HSP90B1	62																0.001552				0.001552
3489.39	H(4)N(3)A(1)F(1)	PSAP	101
3490.34	H(4)N(4)F(1)	TNC	184																0.006052			0.006052
3497.59	H(8)N(2)	HP	241																0.0131233						0.006082		0.006608		0.019757	0.020046
3499.57	H(4)N(5)F(3)	PIGR	469
3501.43	H(5)N(5)A(2)F(1)	OLFM4	193																0.003081												0.003081
3501.55	H(4)N(5)F(3)	CLCA1	585					0.00314224	0.0011271									0.00213467
3504.53	H(4)N(3)A(1)F(1)	OLFM4	411																0.003296	0.003296
3513.58	H(7)N(2)	CEACAM5	508																0.003463												0.003463
3515.43	H(5)N(4)	FGB	394						0.00476507									0.00476507
3521.54	H(5)N(3)F(2)	OLFM4	411																0.002489	0.002489
3528.38	H(9)N(2)	IGHA2	92		0.00103697													0.00103697
3528.54	H(5)N(4)A(1)F(1)	TNC	1392			0.00355692								0.00808766				0.00582229
3545.48	H(5)N(5)F(1)	LAMB3	604				0.00223025											0.00223025
3561.43	H(4)N(4)A(1)F(1)	IGHA2	92		0.00455314													0.00455314
3561.62	H(5)N(2)	AOC3	137																0.001784	0.000625		0.002943
3563.55	H(5)N(2)	IGHA1	340
3569.65	H(3)N(3)F(1)	CEACAM5	152		0.001014									0.0182895				0.00965176
3579.44	H(5)N(4)A(2)F(1)	JCHAIN	71																0.005721												0.005721
3583.46	H(9)N(2)	ADAM10	278		0.00416575					0.0139086								0.00903718
3590.42	H(7)N(2)	TSPAN1	141																0.000705		0.000705
3594.57	H(6)N(4)	OLFM4	411																0.002243												0.002243
3595.42	H(8)N(2)	CP	138																0.002617				0.002617
3595.46	H(4)N(4)F(1)	PIGR	499																0.002348												0.002348
3597.5	H(5)N(4)A(1)	CLU	374	0.0048595														0.0048595
3599.49	H(5)N(4)A(1)	APOB	1523																0.003891					0.005435	0.00236		0.001677		0.001717			0.004794	0.007363
3601.51	H(7)N(2)	CFHR3	108																0.001085										0.001085
3605.66	H(5)N(2)	OLFM4	352	0.0131694											0.0621166			0.037643
3613.55	H(4)N(5)A(1)F(1)	ASPN	282											0.0032019				0.0032019
3617.5	H(5)N(4)A(1)F(1)	FGL2	336		0.00504441			0.00541775			0.00492661							0.00512959
3618.48	H(8)N(2)	ORM1	93																0.00322543				0.00378	0.002983			0.001706	0.002667	0.004428	0.002852		0.004162
3618.51	H(5)N(5)A(2)F(1)	CEACAM5;CEACAM5	204;560																0.005339								0.005339
3619.59	H(4)N(5)F(1)	OLFM4	411																0.001201	0.001201
3636.48	H(3)N(5)F(1)	PIGR	499							0.0128975								0.0128975
3644.47	H(4)N(4)A(1)	FGB	394	0.0172655														0.0172655
3648.55	H(4)N(5)F(2)	CDH17	250																0.002395												0.002395
3661.62	H(5)N(5)F(3)	PIGR	469
3662.7	H(3)N(2)	SEMA4D	613																0.013955							0.013955
3663.61	H(5)N(5)F(3)	CLCA1	585														0.0289888	0.0289888
3664.51	H(3)N(4)F(1)	MUC2	423	0.00379844														0.00379844
3666.58	H(5)N(3)A(1)F(1)	OLFM4	411																0.001294	0.001294
3666.7	H(9)N(2)	SSR2	88		0.00523097								0.0365564					0.0208937
3674.56	H(9)N(2)	OLFM4	411												0.00392656			0.00392656
3676.55	H(5)N(6)A(1)F(2)	CEACAM5;CEACAM5	204;560																0.029662								0.029662
3692.55	H(6)N(6)A(1)F(1)	CEACAM5;CEACAM5	204;560																0.006405											0.006405
3693.5	H(3)N(6)	PIGR	499							0.0145336								0.0145336
3701.43	H(5)N(4)F(1)	FN1	542	0.00826693			0.00530346											0.0067852
3710.45	H(8)N(5)A(1)F(1)	CTTNBP2	1319				9.00079e-05											9.00079e-05
3718.51	H(5)N(4)A(2)F(1)	COL6A2	785													0.0232067		0.0232067
3723.5	H(3)N(4)F(1)	CALU	131
3724.62	H(5)N(4)F(2)	OLFM4	411																0.002219	0.002219
3725.61	H(6)N(2)	IGHA1	340		0.000580992													0.000580992
3733.6	H(5)N(4)A(2)	EMILIN1	794																0.0011195					0.001425		0.000814
3736.7	H(3)N(4)	PON3	323																0.001063							0.000953			0.001173
3740.5	H(4)N(4)A(1)	PIGR	499		0.00278735													0.00278735
3741.52	H(4)N(4)F(2)	PIGR	499																0.002055												0.002055
3756.5	H(5)N(4)A(1)F(3)	TBX5	270																0.005383												0.005383
3757.51	H(5)N(4)F(1)	PIGR	499																0.000724												0.000724
3757.56	H(6)N(3)A(1)	SYPL1	71																0.0030695				0.004107										0.002032
3762.51	H(6)N(5)F(1)	MFAP4	137									0.0011943						0.0011943
3763.56	H(8)N(2)	CFHR3	108																0.004533				0.005652						0.003414
3764.51	H(4)N(5)A(1)F(1)	IGHA2	92		0.0116926													0.0116926
3767.71	H(6)N(2)	OLFM4	352																0.000783	0.000783
3780.52	H(9)N(2)	ORM1	93																0.001267				0.001267
3781.65	H(5)N(5)F(1)	OLFM4	411																0.00256												0.00256
3794.5	H(5)N(4)A(2)	CFHR2;CFHR1	126;126				0.00359536											0.00359536
3799.64	H(8)N(2)	STT3B	623																0.003292	0.003292
3819.63	H(5)N(4)A(2)F(1)	TNC	1392					0.000924747										0.000924747
3826.57	H(4)N(4)F(1)	MUC2	423														0.0230536	0.0230536
3842.52	H(5)N(4)A(2)F(1)	VCAN	330																0.019833							0.019833
3844.56	H(5)N(4)A(2)	CP	358																0.001902					0.001902
3848.69	H(3)N(5)	IGHA1	340
3851.62	H(4)N(6)F(2)	CDH17	250																0.005162												0.005162
3853.5	H(9)N(2)	PIGR	499	0.00149795														0.00149795
3864.63	H(4)N(3)A(1)F(1)	CEACAM5	650																0.006574											0.006574
3867.72	H(5)N(2)	OLFM4	253												0.066809			0.066809
3887.66	H(7)N(2)	IGHA1	340
3897.59	H(5)N(4)A(2)	CDH17	250																0.001825											0.001825
3926.56	H(5)N(5)A(1)F(1)	IGHA2	92		0.00329142													0.00329142
3926.59	H(3)N(5)F(1)	CALU	131									0.00203493						0.00203493
3928.66	H(5)N(4)A(2)F(1)	BGN	270																0.00527667				0.001572	0.005878									0.00838
3937.58	H(5)N(4)A(2)	COL14A1	372			0.00570015												0.00570015
3942.74	H(5)N(4)A(1)F(1)	LUM	127																0.010394			0.011287			0.013484			0.006411
3944.73	H(4)N(4)F(2)	BAALC	125																0.001461												0.001461
3950.78	H(5)N(4)	CEACAM5	152																0.003978												0.003978
3952.59	H(5)N(4)A(1)F(1)	FGB	394	0.00322247														0.00322247
3960.87	H(5)N(2)	DCN	211														0.00379198	0.00379198
3965.62	H(5)N(4)F(1)	FN1	528	0.00710004												0.0376394		0.0223697
3979.57	H(5)N(4)A(2)F(1)	MFAP4	137									0.00341966						0.00341966
3988.63	H(5)N(4)F(1)	MUC2	423					0.00763057									0.0168261	0.0122284
3994.74	H(3)N(5)F(1)	IGHA1	340
3998.79	H(5)N(3)A(1)F(1)	HSPG2	3780																0.001342				0.001342
4001.88	H(4)N(3)	DCN	211														0.00326006	0.00326006
4002.71	H(6)N(5)A(1)F(1)	BGN	270													0.00344102		0.00344102
4017.81	H(6)N(4)F(3)	HP	241			0.00258393												0.00258393
4026.71	H(5)N(4)A(2)F(1)	FBN1	448				0.00187312									0.0130103		0.00744171
4033.6	H(9)N(2)	FKBP10	182													0.0043048		0.0043048
4052.71	H(8)N(2)	AADAC	78																0.0067965				0.006035									0.007558
4092.64	H(5)N(5)A(2)F(1)	CEACAM5	580																0.009279											0.009279
4104.7	H(5)N(4)A(2)	AHSG	156																0.000882	0.000882
4106.65	H(5)N(5)F(2)	PIGR	499																0.001424												0.001424
4156.8	H(4)N(5)F(1)	IGHA1	340
4160.61	H(5)N(4)A(1)F(1)	FBN1	1581				0.00281619											0.00281619
4188.74	H(6)N(3)A(1)F(1)	CEACAM5	650																0.001575											0.001575
4191.7	H(5)N(5)F(1)	MUC2	423																0.005182	0.005182
4191.82	H(7)N(2)	OLFM4	253												0.00758947			0.00758947
4199.83	H(4)N(3)A(1)	OLFM4	253												0.00770713			0.00770713
4201.86	H(5)N(4)A(1)F(1)	HSPG2	3780		0.000896392				0.0019328									0.00141459
4207.9	H(5)N(4)A(1)F(1)	JCHAIN	71
4225.75	H(5)N(4)A(2)	CFH	882																0.013257				0.013257
4232.72	H(4)N(6)F(1)	MUC2	423
4251.72	H(7)N(2)	HSP90B1	217
4256.72	H(5)N(4)A(1)F(1)	FN1	528	0.00518056			0.00234045											0.00376051
4291.88	H(5)N(4)A(1)F(1)	FN1	1007																0.001322	0.001322
4292.98	H(4)N(3)A(1)	DCN	211
4327.78	H(5)N(4)A(2)	SERPINA7	165
4353.87	H(8)N(2)	OLFM4	253												0.0141996			0.0141996
4364.91	H(6)N(5)A(2)	HP	241	0.00286323														0.00286323
4381.96	H(8)N(2)	HP;HPR	184;126																0.0035085											0.00206		0.004957
4395.81	H(3)N(5)F(1)	MUC2	670
4401.75	H(5)N(4)A(2)	FN1	528	0.0051492														0.0051492
4414.8	H(5)N(4)A(1)F(1)	IGHM	209																0.002557					0.002557
4436.91	H(5)N(4)A(2)	FN1	1007		0.000619313													0.000619313
4455.03	H(5)N(3)A(1)	DCN	211
4466.73	H(5)N(4)A(1)F(1)	THBS1	360				0.00219479											0.00219479
4477.81	H(12)N(2)	CP	397																0.000382	0.000382
4485.79	H(6)N(5)A(2)	ORM1	93	0.000859626														0.000859626
4515.92	H(9)N(2)	OLFM4	253												0.0194988			0.0194988
4544.83	H(6)N(5)A(3)	CLU	374			0.00357586												0.00357586
4583.98	H(5)N(4)A(1)F(3)	FN1	1007																0.001517											0.001517
4593.06	H(5)N(4)A(1)	HP;HPR	184;126
4601.88	H(5)N(5)A(1)F(1)	IGHM	209																0.007156												0.007156
4656	H(6)N(5)A(3)	HP	241
4658.11	H(5)N(4)A(1)	DCN	211														0.00566819	0.00566819
4676.8	H(3)N(2)	GRN	236		0.00214091													0.00214091
4690.89	H(6)N(5)A(3)F(1)	CLU	374																0.009974					0.009974
4719.89	H(5)N(4)A(2)	TF	630																0.002396			0.002396
4781.96	H(6)N(5)A(2)F(2)	ORM2;ORM1	72;72
4850.92	H(7)N(6)A(2)	ORM1	93						0.0254216									0.0254216
4884.16	H(5)N(4)A(2)	HP;HPR	184;126						0.00345912									0.00345912
4916.03	H(5)N(4)A(2)	F2	143																0.010649						0.010649
4922.95	H(6)N(5)A(3)F(1)	ORM1	93
5146.08	H(7)N(6)A(3)	ORM2;ORM1	72;72
5235.14	H(6)N(6)A(2)F(2)	CEACAM5	650																0.005574											0.005574
5433.11	H(7)N(6)A(4)	ORM1	93
