# Supplementary material for: N‐glycosylation Modification of CTSD Affects Liver Metastases in Colorectal Cancer
Source: Adv Sci (Weinh). 2024 Dec 24;12(7):2411740. doi: 10.1002/advs.202411740 (PMC11831497; doi:10.1002/advs.202411740)
Supplement: Supplementary file 5 — Supplementary Table [file ADVS-12-2411740-s004.xlsx]

## Sheet: Sheet1
Patient	Sex	Age	Tumor location	Histological type	TNM	Stage
1	male	81	Ascending colon	Adenocarcinoma	pT3N1bM1	Stage IV
2	male	61	Sigmoid colon	Adenocarcinoma	pT3N1aM1	Stage IV
3	female	48	Rectum	Adenocarcinoma	pT3N2bM1	Stage IV
4	male	59	Rectum	Adenocarcinoma	pT3N1cM1	Stage IV
5	female	69	Ascending colon	Adenocarcinoma	pT4aN2bM1	Stage IV
6	male	55	Sigmoid colon	Adenocarcinoma	pT4bN2M1	Stage IV
7	male	48	Descending colon	Adenocarcinoma	T4bN1aM1	Stage IV
8	female	50	Descending colon	Adenocarcinoma	pT3N1aM1	Stage IV
9	female	78	Rectum	Adenocarcinoma	pT4N1M1	Stage IV
10	male	42	Rectum	Adenocarcinoma	pT3N1M1	Stage IV
11	female	89	Sigmoid colon	Adenocarcinoma	pT4aN1bM1	Stage IV
12	female	78	Ascending colon	Adenocarcinoma	pT3N1bM1	Stage IV
13	male	69	Transverse colon	Adenocarcinoma	pT3N0M1	Stage IV
14	male	82	Ascending colon	Adenocarcinoma	pT3N1aM1	Stage IV
